# Supplementary material for: Scalable computation of anisotropic vibrations for large macromolecular assemblies
Source: Nat Commun. 2024 Apr 24;15:3479. doi: 10.1038/s41467-024-47685-8 (PMC11043083; doi:10.1038/s41467-024-47685-8)
Supplement: Supplementary file 7 — Source Data File [file 41467_2024_47685_MOESM7_ESM.xlsx]

## Sheet: Content
Page Title	Description on Contents
Figure 2	This contains the benchmark on run time, memory consumption and reisudal error
Figure 3	This contains the Eigenfreuqency of the HIV capsid
Figure 4	This contains the Eigenfreuqency of the NPC assembly
Figure 5	This contains the Eigenfreuqency of the DNA origami airplane
Figure 6	This contains the benchmark on Scaling in number of eigenmodes in Chebyshev-filtered Thick Restart Lanczos Method using A100 for 1000 modes.
Supplementary Figure 1	This contains the Eigenfreuqency of the Sesbania mosaic virus coat protein (PDBID: 4Y5Z) presented in Supplementary Figure 1
Supplementary Figure 2	This contains the Eigenfreuqency of thePsbM-deletion mutant of photosystem II (PDBID: 5H2F) presented in Supplementary Figure 2
Supplementary Figure 3	This contains Benchmarks on permutation and construction of the Hessian
Supplementary Figure 4	This contains Information on the benchmark dataset
Supplementary Figure 5	This contains Comparison of the effect of accessing and storing the full Hessian matrix rather than the lower triangle
Supplementary Figure 6	This contains the comparison of the effect of explicit external deflation (EED)
Supplementary Figure 7 and 8	This contains comparison in chebyshev acceleration and effect of radii scaling.
Supplementary Figure 9	This contains the benchmark on Scaling in number of eigenmodes in Chebyshev-filtered Thick Restart Lanczos Method using RTX4090 for 200 modes
Supplementary Figure 10	This contains the Eigenfreuqency of the Coarse Grained Faustovirus capsid (PDBID: 5J7V)
Supplementary Figure 11	This contains comparison of eigenvalues from ProDy-ARPACK-FullSparse and Inching-JDM-HalfSparse

## Sheet: Figure 2
Column1	Method	Filename	Number of atoms	Run Time (second)	Peak Memory (MB)	Platform	Device	Batch Size	Eigenvalue Index	$\delta\lambda$	Eigenvalue	Run Time (minute)
0	ProDy-LAPACK-FullDense	../DataRepo/PdbByAtomCount/1a02.pdb	3974	103.379	2337.67	Linux	AMD-EPYC-7513-32Core	100	0	1.68054e-13	-6.64191e-14	1.72299
1	ProDy-LAPACK-FullDense	../DataRepo/PdbByAtomCount/1a02.pdb	3974	103.379	2337.67	Linux	AMD-EPYC-7513-32Core	100	1	1.5148e-13	-3.03151e-14	1.72299
2	ProDy-LAPACK-FullDense	../DataRepo/PdbByAtomCount/1a02.pdb	3974	103.379	2337.67	Linux	AMD-EPYC-7513-32Core	100	2	1.04101e-13	-2.12891e-14	1.72299
3	ProDy-LAPACK-FullDense	../DataRepo/PdbByAtomCount/1a02.pdb	3974	103.379	2337.67	Linux	AMD-EPYC-7513-32Core	100	3	1.03104e-13	5.78884e-15	1.72299
4	ProDy-LAPACK-FullDense	../DataRepo/PdbByAtomCount/1a02.pdb	3974	103.379	2337.67	Linux	AMD-EPYC-7513-32Core	100	4	1.08877e-13	1.48148e-14	1.72299
5	ProDy-LAPACK-FullDense	../DataRepo/PdbByAtomCount/1a02.pdb	3974	103.379	2337.67	Linux	AMD-EPYC-7513-32Core	100	5	1.52928e-13	3.28668e-14	1.72299
6	ProDy-LAPACK-FullDense	../DataRepo/PdbByAtomCount/1a02.pdb	3974	103.379	2337.67	Linux	AMD-EPYC-7513-32Core	100	6	1.22076e-13	0.0354475	1.72299
7	ProDy-LAPACK-FullDense	../DataRepo/PdbByAtomCount/1a02.pdb	3974	103.379	2337.67	Linux	AMD-EPYC-7513-32Core	100	7	1.19414e-13	0.0410198	1.72299
8	ProDy-LAPACK-FullDense	../DataRepo/PdbByAtomCount/1a02.pdb	3974	103.379	2337.67	Linux	AMD-EPYC-7513-32Core	100	8	1.19822e-13	0.052874	1.72299
9	ProDy-LAPACK-FullDense	../DataRepo/PdbByAtomCount/1a02.pdb	3974	103.379	2337.67	Linux	AMD-EPYC-7513-32Core	100	9	1.12211e-13	0.0739106	1.72299
10	ProDy-LAPACK-FullDense	../DataRepo/PdbByAtomCount/1a02.pdb	3974	103.379	2337.67	Linux	AMD-EPYC-7513-32Core	100	10	1.0996e-13	0.110714	1.72299
11	ProDy-LAPACK-FullDense	../DataRepo/PdbByAtomCount/1a02.pdb	3974	103.379	2337.67	Linux	AMD-EPYC-7513-32Core	100	11	1.04767e-13	0.118156	1.72299
12	ProDy-LAPACK-FullDense	../DataRepo/PdbByAtomCount/1a02.pdb	3974	103.379	2337.67	Linux	AMD-EPYC-7513-32Core	100	12	1.22279e-13	0.158676	1.72299
13	ProDy-LAPACK-FullDense	../DataRepo/PdbByAtomCount/1a02.pdb	3974	103.379	2337.67	Linux	AMD-EPYC-7513-32Core	100	13	1.06412e-13	0.192104	1.72299
14	ProDy-LAPACK-FullDense	../DataRepo/PdbByAtomCount/1a02.pdb	3974	103.379	2337.67	Linux	AMD-EPYC-7513-32Core	100	14	1.174e-13	0.209768	1.72299
15	ProDy-LAPACK-FullDense	../DataRepo/PdbByAtomCount/1a02.pdb	3974	103.379	2337.67	Linux	AMD-EPYC-7513-32Core	100	15	1.35564e-13	0.225363	1.72299
16	ProDy-LAPACK-FullDense	../DataRepo/PdbByAtomCount/1a02.pdb	3974	103.379	2337.67	Linux	AMD-EPYC-7513-32Core	100	16	1.14046e-13	0.232208	1.72299
17	ProDy-LAPACK-FullDense	../DataRepo/PdbByAtomCount/1a02.pdb	3974	103.379	2337.67	Linux	AMD-EPYC-7513-32Core	100	17	1.12386e-13	0.283437	1.72299
18	ProDy-LAPACK-FullDense	../DataRepo/PdbByAtomCount/1a02.pdb	3974	103.379	2337.67	Linux	AMD-EPYC-7513-32Core	100	18	1.05207e-13	0.30075	1.72299
19	ProDy-LAPACK-FullDense	../DataRepo/PdbByAtomCount/1a02.pdb	3974	103.379	2337.67	Linux	AMD-EPYC-7513-32Core	100	19	1.18393e-13	0.334514	1.72299
20	ProDy-LAPACK-FullDense	../DataRepo/PdbByAtomCount/1a02.pdb	3974	103.379	2337.67	Linux	AMD-EPYC-7513-32Core	100	20	1.0945e-13	0.353762	1.72299
21	ProDy-LAPACK-FullDense	../DataRepo/PdbByAtomCount/1a02.pdb	3974	103.379	2337.67	Linux	AMD-EPYC-7513-32Core	100	21	1.17304e-13	0.364884	1.72299
22	ProDy-LAPACK-FullDense	../DataRepo/PdbByAtomCount/1a02.pdb	3974	103.379	2337.67	Linux	AMD-EPYC-7513-32Core	100	22	1.14681e-13	0.411932	1.72299
23	ProDy-LAPACK-FullDense	../DataRepo/PdbByAtomCount/1a02.pdb	3974	103.379	2337.67	Linux	AMD-EPYC-7513-32Core	100	23	1.09273e-13	0.431759	1.72299
24	ProDy-LAPACK-FullDense	../DataRepo/PdbByAtomCount/1a02.pdb	3974	103.379	2337.67	Linux	AMD-EPYC-7513-32Core	100	24	1.1131e-13	0.47001	1.72299
25	ProDy-LAPACK-FullDense	../DataRepo/PdbByAtomCount/1a02.pdb	3974	103.379	2337.67	Linux	AMD-EPYC-7513-32Core	100	25	1.10926e-13	0.480358	1.72299
26	ProDy-LAPACK-FullDense	../DataRepo/PdbByAtomCount/1a02.pdb	3974	103.379	2337.67	Linux	AMD-EPYC-7513-32Core	100	26	1.14313e-13	0.52701	1.72299
27	ProDy-LAPACK-FullDense	../DataRepo/PdbByAtomCount/1a02.pdb	3974	103.379	2337.67	Linux	AMD-EPYC-7513-32Core	100	27	1.19317e-13	0.549239	1.72299
28	ProDy-LAPACK-FullDense	../DataRepo/PdbByAtomCount/1a02.pdb	3974	103.379	2337.67	Linux	AMD-EPYC-7513-32Core	100	28	1.24557e-13	0.559585	1.72299
29	ProDy-LAPACK-FullDense	../DataRepo/PdbByAtomCount/1a02.pdb	3974	103.379	2337.67	Linux	AMD-EPYC-7513-32Core	100	29	1.18458e-13	0.606016	1.72299
30	ProDy-LAPACK-FullDense	../DataRepo/PdbByAtomCount/1a02.pdb	3974	103.379	2337.67	Linux	AMD-EPYC-7513-32Core	100	30	1.23016e-13	0.61414	1.72299
31	ProDy-LAPACK-FullDense	../DataRepo/PdbByAtomCount/1a02.pdb	3974	103.379	2337.67	Linux	AMD-EPYC-7513-32Core	100	31	1.26611e-13	0.634341	1.72299
32	ProDy-LAPACK-FullDense	../DataRepo/PdbByAtomCount/1a02.pdb	3974	103.379	2337.67	Linux	AMD-EPYC-7513-32Core	100	32	1.31256e-13	0.669953	1.72299
33	ProDy-LAPACK-FullDense	../DataRepo/PdbByAtomCount/1a02.pdb	3974	103.379	2337.67	Linux	AMD-EPYC-7513-32Core	100	33	1.2009e-13	0.680189	1.72299
34	ProDy-LAPACK-FullDense	../DataRepo/PdbByAtomCount/1a02.pdb	3974	103.379	2337.67	Linux	AMD-EPYC-7513-32Core	100	34	1.19052e-13	0.68474	1.72299
35	ProDy-LAPACK-FullDense	../DataRepo/PdbByAtomCount/1a02.pdb	3974	103.379	2337.67	Linux	AMD-EPYC-7513-32Core	100	35	1.16861e-13	0.716623	1.72299
36	ProDy-LAPACK-FullDense	../DataRepo/PdbByAtomCount/1a02.pdb	3974	103.379	2337.67	Linux	AMD-EPYC-7513-32Core	100	36	1.49322e-13	0.72739	1.72299
37	ProDy-LAPACK-FullDense	../DataRepo/PdbByAtomCount/1a02.pdb	3974	103.379	2337.67	Linux	AMD-EPYC-7513-32Core	100	37	1.20282e-13	0.740591	1.72299
38	ProDy-LAPACK-FullDense	../DataRepo/PdbByAtomCount/1a02.pdb	3974	103.379	2337.67	Linux	AMD-EPYC-7513-32Core	100	38	1.22201e-13	0.755217	1.72299
39	ProDy-LAPACK-FullDense	../DataRepo/PdbByAtomCount/1a02.pdb	3974	103.379	2337.67	Linux	AMD-EPYC-7513-32Core	100	39	1.17678e-13	0.775756	1.72299
40	ProDy-LAPACK-FullDense	../DataRepo/PdbByAtomCount/1a02.pdb	3974	103.379	2337.67	Linux	AMD-EPYC-7513-32Core	100	40	1.25171e-13	0.807112	1.72299
41	ProDy-LAPACK-FullDense	../DataRepo/PdbByAtomCount/1a02.pdb	3974	103.379	2337.67	Linux	AMD-EPYC-7513-32Core	100	41	1.26373e-13	0.822723	1.72299
42	ProDy-LAPACK-FullDense	../DataRepo/PdbByAtomCount/1a02.pdb	3974	103.379	2337.67	Linux	AMD-EPYC-7513-32Core	100	42	1.20347e-13	0.842018	1.72299
43	ProDy-LAPACK-FullDense	../DataRepo/PdbByAtomCount/1a02.pdb	3974	103.379	2337.67	Linux	AMD-EPYC-7513-32Core	100	43	1.30523e-13	0.884988	1.72299
44	ProDy-LAPACK-FullDense	../DataRepo/PdbByAtomCount/1a02.pdb	3974	103.379	2337.67	Linux	AMD-EPYC-7513-32Core	100	44	1.15826e-13	0.908643	1.72299
45	ProDy-LAPACK-FullDense	../DataRepo/PdbByAtomCount/1a02.pdb	3974	103.379	2337.67	Linux	AMD-EPYC-7513-32Core	100	45	1.29458e-13	0.955865	1.72299
46	ProDy-LAPACK-FullDense	../DataRepo/PdbByAtomCount/1a02.pdb	3974	103.379	2337.67	Linux	AMD-EPYC-7513-32Core	100	46	1.20942e-13	0.971623	1.72299
47	ProDy-LAPACK-FullDense	../DataRepo/PdbByAtomCount/1a02.pdb	3974	103.379	2337.67	Linux	AMD-EPYC-7513-32Core	100	47	1.19307e-13	0.994735	1.72299
48	ProDy-LAPACK-FullDense	../DataRepo/PdbByAtomCount/1a02.pdb	3974	103.379	2337.67	Linux	AMD-EPYC-7513-32Core	100	48	1.29146e-13	1.02962	1.72299
49	ProDy-LAPACK-FullDense	../DataRepo/PdbByAtomCount/1a02.pdb	3974	103.379	2337.67	Linux	AMD-EPYC-7513-32Core	100	49	1.14916e-13	1.05456	1.72299
50	ProDy-LAPACK-FullDense	../DataRepo/PdbByAtomCount/1a02.pdb	3974	103.379	2337.67	Linux	AMD-EPYC-7513-32Core	100	50	1.15551e-13	1.09149	1.72299
51	ProDy-LAPACK-FullDense	../DataRepo/PdbByAtomCount/1a02.pdb	3974	103.379	2337.67	Linux	AMD-EPYC-7513-32Core	100	51	1.22731e-13	1.11264	1.72299
52	ProDy-LAPACK-FullDense	../DataRepo/PdbByAtomCount/1a02.pdb	3974	103.379	2337.67	Linux	AMD-EPYC-7513-32Core	100	52	1.19878e-13	1.11972	1.72299
53	ProDy-LAPACK-FullDense	../DataRepo/PdbByAtomCount/1a02.pdb	3974	103.379	2337.67	Linux	AMD-EPYC-7513-32Core	100	53	1.24004e-13	1.13284	1.72299
54	ProDy-LAPACK-FullDense	../DataRepo/PdbByAtomCount/1a02.pdb	3974	103.379	2337.67	Linux	AMD-EPYC-7513-32Core	100	54	1.19145e-13	1.1386	1.72299
55	ProDy-LAPACK-FullDense	../DataRepo/PdbByAtomCount/1a02.pdb	3974	103.379	2337.67	Linux	AMD-EPYC-7513-32Core	100	55	1.18546e-13	1.15209	1.72299
56	ProDy-LAPACK-FullDense	../DataRepo/PdbByAtomCount/1a02.pdb	3974	103.379	2337.67	Linux	AMD-EPYC-7513-32Core	100	56	1.18035e-13	1.22079	1.72299
57	ProDy-LAPACK-FullDense	../DataRepo/PdbByAtomCount/1a02.pdb	3974	103.379	2337.67	Linux	AMD-EPYC-7513-32Core	100	57	1.21266e-13	1.24576	1.72299
58	ProDy-LAPACK-FullDense	../DataRepo/PdbByAtomCount/1a02.pdb	3974	103.379	2337.67	Linux	AMD-EPYC-7513-32Core	100	58	1.24346e-13	1.25347	1.72299
59	ProDy-LAPACK-FullDense	../DataRepo/PdbByAtomCount/1a02.pdb	3974	103.379	2337.67	Linux	AMD-EPYC-7513-32Core	100	59	1.1866e-13	1.26981	1.72299
60	ProDy-LAPACK-FullDense	../DataRepo/PdbByAtomCount/1a02.pdb	3974	103.379	2337.67	Linux	AMD-EPYC-7513-32Core	100	60	1.32089e-13	1.29259	1.72299
61	ProDy-LAPACK-FullDense	../DataRepo/PdbByAtomCount/1a02.pdb	3974	103.379	2337.67	Linux	AMD-EPYC-7513-32Core	100	61	1.23372e-13	1.30454	1.72299
62	ProDy-LAPACK-FullDense	../DataRepo/PdbByAtomCount/1a02.pdb	3974	103.379	2337.67	Linux	AMD-EPYC-7513-32Core	100	62	1.2416e-13	1.32508	1.72299
63	ProDy-LAPACK-FullDense	../DataRepo/PdbByAtomCount/1a02.pdb	3974	103.379	2337.67	Linux	AMD-EPYC-7513-32Core	100	63	1.24736e-13	1.33614	1.72299
64	ProDy-LAPACK-FullDense	../DataRepo/PdbByAtomCount/1a1x.pdb	905	4.29464	121.044	Linux	AMD-EPYC-7513-32Core	100	0	5.47088e-14	-1.76057e-14	0.0715774
65	ProDy-LAPACK-FullDense	../DataRepo/PdbByAtomCount/1a1x.pdb	905	4.29464	121.044	Linux	AMD-EPYC-7513-32Core	100	1	7.25164e-14	-1.76057e-14	0.0715774
66	ProDy-LAPACK-FullDense	../DataRepo/PdbByAtomCount/1a1x.pdb	905	4.29464	121.044	Linux	AMD-EPYC-7513-32Core	100	2	5.9056e-14	-1.76057e-14	0.0715774
67	ProDy-LAPACK-FullDense	../DataRepo/PdbByAtomCount/1a1x.pdb	905	4.29464	121.044	Linux	AMD-EPYC-7513-32Core	100	3	5.94913e-14	-5.5036e-15	0.0715774
68	ProDy-LAPACK-FullDense	../DataRepo/PdbByAtomCount/1a1x.pdb	905	4.29464	121.044	Linux	AMD-EPYC-7513-32Core	100	4	6.03972e-14	6.59852e-15	0.0715774
69	ProDy-LAPACK-FullDense	../DataRepo/PdbByAtomCount/1a1x.pdb	905	4.29464	121.044	Linux	AMD-EPYC-7513-32Core	100	5	6.33745e-14	6.59852e-15	0.0715774
70	ProDy-LAPACK-FullDense	../DataRepo/PdbByAtomCount/1a1x.pdb	905	4.29464	121.044	Linux	AMD-EPYC-7513-32Core	100	6	3.90196e-14	0.21148	0.0715774
71	ProDy-LAPACK-FullDense	../DataRepo/PdbByAtomCount/1a1x.pdb	905	4.29464	121.044	Linux	AMD-EPYC-7513-32Core	100	7	5.25355e-14	0.419369	0.0715774
72	ProDy-LAPACK-FullDense	../DataRepo/PdbByAtomCount/1a1x.pdb	905	4.29464	121.044	Linux	AMD-EPYC-7513-32Core	100	8	4.88022e-14	0.448155	0.0715774
73	ProDy-LAPACK-FullDense	../DataRepo/PdbByAtomCount/1a1x.pdb	905	4.29464	121.044	Linux	AMD-EPYC-7513-32Core	100	9	5.08834e-14	0.478841	0.0715774
74	ProDy-LAPACK-FullDense	../DataRepo/PdbByAtomCount/1a1x.pdb	905	4.29464	121.044	Linux	AMD-EPYC-7513-32Core	100	10	4.93032e-14	0.534446	0.0715774
75	ProDy-LAPACK-FullDense	../DataRepo/PdbByAtomCount/1a1x.pdb	905	4.29464	121.044	Linux	AMD-EPYC-7513-32Core	100	11	5.01907e-14	0.571176	0.0715774
76	ProDy-LAPACK-FullDense	../DataRepo/PdbByAtomCount/1a1x.pdb	905	4.29464	121.044	Linux	AMD-EPYC-7513-32Core	100	12	5.0892e-14	0.58183	0.0715774
77	ProDy-LAPACK-FullDense	../DataRepo/PdbByAtomCount/1a1x.pdb	905	4.29464	121.044	Linux	AMD-EPYC-7513-32Core	100	13	5.57539e-14	0.677305	0.0715774
78	ProDy-LAPACK-FullDense	../DataRepo/PdbByAtomCount/1a1x.pdb	905	4.29464	121.044	Linux	AMD-EPYC-7513-32Core	100	14	5.52967e-14	0.709741	0.0715774
79	ProDy-LAPACK-FullDense	../DataRepo/PdbByAtomCount/1a1x.pdb	905	4.29464	121.044	Linux	AMD-EPYC-7513-32Core	100	15	5.94711e-14	0.765418	0.0715774
80	ProDy-LAPACK-FullDense	../DataRepo/PdbByAtomCount/1a1x.pdb	905	4.29464	121.044	Linux	AMD-EPYC-7513-32Core	100	16	5.51654e-14	0.79653	0.0715774
81	ProDy-LAPACK-FullDense	../DataRepo/PdbByAtomCount/1a1x.pdb	905	4.29464	121.044	Linux	AMD-EPYC-7513-32Core	100	17	5.54758e-14	0.805587	0.0715774
82	ProDy-LAPACK-FullDense	../DataRepo/PdbByAtomCount/1a1x.pdb	905	4.29464	121.044	Linux	AMD-EPYC-7513-32Core	100	18	5.6896e-14	0.835093	0.0715774
83	ProDy-LAPACK-FullDense	../DataRepo/PdbByAtomCount/1a1x.pdb	905	4.29464	121.044	Linux	AMD-EPYC-7513-32Core	100	19	5.53339e-14	0.857715	0.0715774
84	ProDy-LAPACK-FullDense	../DataRepo/PdbByAtomCount/1a1x.pdb	905	4.29464	121.044	Linux	AMD-EPYC-7513-32Core	100	20	5.97827e-14	0.950551	0.0715774
85	ProDy-LAPACK-FullDense	../DataRepo/PdbByAtomCount/1a1x.pdb	905	4.29464	121.044	Linux	AMD-EPYC-7513-32Core	100	21	5.35252e-14	0.987234	0.0715774
86	ProDy-LAPACK-FullDense	../DataRepo/PdbByAtomCount/1a1x.pdb	905	4.29464	121.044	Linux	AMD-EPYC-7513-32Core	100	22	6.22709e-14	1.0079	0.0715774
87	ProDy-LAPACK-FullDense	../DataRepo/PdbByAtomCount/1a1x.pdb	905	4.29464	121.044	Linux	AMD-EPYC-7513-32Core	100	23	5.42658e-14	1.10807	0.0715774
88	ProDy-LAPACK-FullDense	../DataRepo/PdbByAtomCount/1a1x.pdb	905	4.29464	121.044	Linux	AMD-EPYC-7513-32Core	100	24	5.75582e-14	1.17223	0.0715774
89	ProDy-LAPACK-FullDense	../DataRepo/PdbByAtomCount/1a1x.pdb	905	4.29464	121.044	Linux	AMD-EPYC-7513-32Core	100	25	5.66677e-14	1.20625	0.0715774
90	ProDy-LAPACK-FullDense	../DataRepo/PdbByAtomCount/1a1x.pdb	905	4.29464	121.044	Linux	AMD-EPYC-7513-32Core	100	26	5.6442e-14	1.22961	0.0715774
91	ProDy-LAPACK-FullDense	../DataRepo/PdbByAtomCount/1a1x.pdb	905	4.29464	121.044	Linux	AMD-EPYC-7513-32Core	100	27	5.30229e-14	1.36543	0.0715774
92	ProDy-LAPACK-FullDense	../DataRepo/PdbByAtomCount/1a1x.pdb	905	4.29464	121.044	Linux	AMD-EPYC-7513-32Core	100	28	4.16553e-14	1.43414	0.0715774
93	ProDy-LAPACK-FullDense	../DataRepo/PdbByAtomCount/1a1x.pdb	905	4.29464	121.044	Linux	AMD-EPYC-7513-32Core	100	29	5.10548e-14	1.47078	0.0715774
94	ProDy-LAPACK-FullDense	../DataRepo/PdbByAtomCount/1a1x.pdb	905	4.29464	121.044	Linux	AMD-EPYC-7513-32Core	100	30	5.00064e-14	1.50426	0.0715774
95	ProDy-LAPACK-FullDense	../DataRepo/PdbByAtomCount/1a1x.pdb	905	4.29464	121.044	Linux	AMD-EPYC-7513-32Core	100	31	5.19916e-14	1.50761	0.0715774
96	ProDy-LAPACK-FullDense	../DataRepo/PdbByAtomCount/1a1x.pdb	905	4.29464	121.044	Linux	AMD-EPYC-7513-32Core	100	32	5.20289e-14	1.60069	0.0715774
97	ProDy-LAPACK-FullDense	../DataRepo/PdbByAtomCount/1a1x.pdb	905	4.29464	121.044	Linux	AMD-EPYC-7513-32Core	100	33	6.10307e-14	1.68701	0.0715774
98	ProDy-LAPACK-FullDense	../DataRepo/PdbByAtomCount/1a1x.pdb	905	4.29464	121.044	Linux	AMD-EPYC-7513-32Core	100	34	5.78076e-14	1.73588	0.0715774
99	ProDy-LAPACK-FullDense	../DataRepo/PdbByAtomCount/1a1x.pdb	905	4.29464	121.044	Linux	AMD-EPYC-7513-32Core	100	35	5.45011e-14	1.75823	0.0715774
100	ProDy-LAPACK-FullDense	../DataRepo/PdbByAtomCount/1a1x.pdb	905	4.29464	121.044	Linux	AMD-EPYC-7513-32Core	100	36	5.71134e-14	1.77968	0.0715774
101	ProDy-LAPACK-FullDense	../DataRepo/PdbByAtomCount/1a1x.pdb	905	4.29464	121.044	Linux	AMD-EPYC-7513-32Core	100	37	5.26687e-14	1.8203	0.0715774
102	ProDy-LAPACK-FullDense	../DataRepo/PdbByAtomCount/1a1x.pdb	905	4.29464	121.044	Linux	AMD-EPYC-7513-32Core	100	38	5.53329e-14	1.84412	0.0715774
103	ProDy-LAPACK-FullDense	../DataRepo/PdbByAtomCount/1a1x.pdb	905	4.29464	121.044	Linux	AMD-EPYC-7513-32Core	100	39	5.77611e-14	1.87162	0.0715774
104	ProDy-LAPACK-FullDense	../DataRepo/PdbByAtomCount/1a1x.pdb	905	4.29464	121.044	Linux	AMD-EPYC-7513-32Core	100	40	5.39378e-14	1.93165	0.0715774
105	ProDy-LAPACK-FullDense	../DataRepo/PdbByAtomCount/1a1x.pdb	905	4.29464	121.044	Linux	AMD-EPYC-7513-32Core	100	41	5.59856e-14	1.98473	0.0715774
106	ProDy-LAPACK-FullDense	../DataRepo/PdbByAtomCount/1a1x.pdb	905	4.29464	121.044	Linux	AMD-EPYC-7513-32Core	100	42	5.23372e-14	2.00352	0.0715774
107	ProDy-LAPACK-FullDense	../DataRepo/PdbByAtomCount/1a1x.pdb	905	4.29464	121.044	Linux	AMD-EPYC-7513-32Core	100	43	5.40711e-14	2.04552	0.0715774
108	ProDy-LAPACK-FullDense	../DataRepo/PdbByAtomCount/1a1x.pdb	905	4.29464	121.044	Linux	AMD-EPYC-7513-32Core	100	44	5.81866e-14	2.07785	0.0715774
109	ProDy-LAPACK-FullDense	../DataRepo/PdbByAtomCount/1a1x.pdb	905	4.29464	121.044	Linux	AMD-EPYC-7513-32Core	100	45	5.50119e-14	2.09663	0.0715774
110	ProDy-LAPACK-FullDense	../DataRepo/PdbByAtomCount/1a1x.pdb	905	4.29464	121.044	Linux	AMD-EPYC-7513-32Core	100	46	6.43105e-14	2.13566	0.0715774
111	ProDy-LAPACK-FullDense	../DataRepo/PdbByAtomCount/1a1x.pdb	905	4.29464	121.044	Linux	AMD-EPYC-7513-32Core	100	47	5.58321e-14	2.15542	0.0715774
112	ProDy-LAPACK-FullDense	../DataRepo/PdbByAtomCount/1a1x.pdb	905	4.29464	121.044	Linux	AMD-EPYC-7513-32Core	100	48	5.5142e-14	2.27207	0.0715774
113	ProDy-LAPACK-FullDense	../DataRepo/PdbByAtomCount/1a1x.pdb	905	4.29464	121.044	Linux	AMD-EPYC-7513-32Core	100	49	5.49423e-14	2.33754	0.0715774
114	ProDy-LAPACK-FullDense	../DataRepo/PdbByAtomCount/1a1x.pdb	905	4.29464	121.044	Linux	AMD-EPYC-7513-32Core	100	50	5.35885e-14	2.36763	0.0715774
115	ProDy-LAPACK-FullDense	../DataRepo/PdbByAtomCount/1a1x.pdb	905	4.29464	121.044	Linux	AMD-EPYC-7513-32Core	100	51	7.14676e-14	2.41879	0.0715774
116	ProDy-LAPACK-FullDense	../DataRepo/PdbByAtomCount/1a1x.pdb	905	4.29464	121.044	Linux	AMD-EPYC-7513-32Core	100	52	5.45741e-14	2.43188	0.0715774
117	ProDy-LAPACK-FullDense	../DataRepo/PdbByAtomCount/1a1x.pdb	905	4.29464	121.044	Linux	AMD-EPYC-7513-32Core	100	53	6.67481e-14	2.48671	0.0715774
118	ProDy-LAPACK-FullDense	../DataRepo/PdbByAtomCount/1a1x.pdb	905	4.29464	121.044	Linux	AMD-EPYC-7513-32Core	100	54	6.10122e-14	2.49925	0.0715774
119	ProDy-LAPACK-FullDense	../DataRepo/PdbByAtomCount/1a1x.pdb	905	4.29464	121.044	Linux	AMD-EPYC-7513-32Core	100	55	5.64607e-14	2.55158	0.0715774
120	ProDy-LAPACK-FullDense	../DataRepo/PdbByAtomCount/1a1x.pdb	905	4.29464	121.044	Linux	AMD-EPYC-7513-32Core	100	56	5.17077e-14	2.55361	0.0715774
121	ProDy-LAPACK-FullDense	../DataRepo/PdbByAtomCount/1a1x.pdb	905	4.29464	121.044	Linux	AMD-EPYC-7513-32Core	100	57	5.92221e-14	2.59324	0.0715774
122	ProDy-LAPACK-FullDense	../DataRepo/PdbByAtomCount/1a1x.pdb	905	4.29464	121.044	Linux	AMD-EPYC-7513-32Core	100	58	7.37542e-14	2.64015	0.0715774
123	ProDy-LAPACK-FullDense	../DataRepo/PdbByAtomCount/1a1x.pdb	905	4.29464	121.044	Linux	AMD-EPYC-7513-32Core	100	59	5.59623e-14	2.64638	0.0715774
124	ProDy-LAPACK-FullDense	../DataRepo/PdbByAtomCount/1a1x.pdb	905	4.29464	121.044	Linux	AMD-EPYC-7513-32Core	100	60	5.77345e-14	2.70062	0.0715774
125	ProDy-LAPACK-FullDense	../DataRepo/PdbByAtomCount/1a1x.pdb	905	4.29464	121.044	Linux	AMD-EPYC-7513-32Core	100	61	5.96696e-14	2.76911	0.0715774
126	ProDy-LAPACK-FullDense	../DataRepo/PdbByAtomCount/1a1x.pdb	905	4.29464	121.044	Linux	AMD-EPYC-7513-32Core	100	62	7.75313e-14	2.79214	0.0715774
127	ProDy-LAPACK-FullDense	../DataRepo/PdbByAtomCount/1a1x.pdb	905	4.29464	121.044	Linux	AMD-EPYC-7513-32Core	100	63	5.67333e-14	2.85911	0.0715774
128	ProDy-LAPACK-FullDense	../DataRepo/PdbByAtomCount/1a31.pdb	4991	170.771	3671.7	Linux	AMD-EPYC-7513-32Core	100	0	1.89667e-13	-6.28178e-14	2.84619
129	ProDy-LAPACK-FullDense	../DataRepo/PdbByAtomCount/1a31.pdb	4991	170.771	3671.7	Linux	AMD-EPYC-7513-32Core	100	1	1.09175e-13	-3.71532e-14	2.84619
130	ProDy-LAPACK-FullDense	../DataRepo/PdbByAtomCount/1a31.pdb	4991	170.771	3671.7	Linux	AMD-EPYC-7513-32Core	100	2	1.56837e-13	-2.43209e-14	2.84619
131	ProDy-LAPACK-FullDense	../DataRepo/PdbByAtomCount/1a31.pdb	4991	170.771	3671.7	Linux	AMD-EPYC-7513-32Core	100	3	1.19808e-13	-1.14885e-14	2.84619
132	ProDy-LAPACK-FullDense	../DataRepo/PdbByAtomCount/1a31.pdb	4991	170.771	3671.7	Linux	AMD-EPYC-7513-32Core	100	4	1.0699e-13	1.34378e-15	2.84619
133	ProDy-LAPACK-FullDense	../DataRepo/PdbByAtomCount/1a31.pdb	4991	170.771	3671.7	Linux	AMD-EPYC-7513-32Core	100	5	1.29635e-13	3.98407e-14	2.84619
134	ProDy-LAPACK-FullDense	../DataRepo/PdbByAtomCount/1a31.pdb	4991	170.771	3671.7	Linux	AMD-EPYC-7513-32Core	100	6	1.49489e-13	0.0473594	2.84619
135	ProDy-LAPACK-FullDense	../DataRepo/PdbByAtomCount/1a31.pdb	4991	170.771	3671.7	Linux	AMD-EPYC-7513-32Core	100	7	1.36875e-13	0.0657893	2.84619
136	ProDy-LAPACK-FullDense	../DataRepo/PdbByAtomCount/1a31.pdb	4991	170.771	3671.7	Linux	AMD-EPYC-7513-32Core	100	8	1.85669e-13	0.0659949	2.84619
137	ProDy-LAPACK-FullDense	../DataRepo/PdbByAtomCount/1a31.pdb	4991	170.771	3671.7	Linux	AMD-EPYC-7513-32Core	100	9	1.52679e-13	0.0854195	2.84619
138	ProDy-LAPACK-FullDense	../DataRepo/PdbByAtomCount/1a31.pdb	4991	170.771	3671.7	Linux	AMD-EPYC-7513-32Core	100	10	1.54042e-13	0.109663	2.84619
139	ProDy-LAPACK-FullDense	../DataRepo/PdbByAtomCount/1a31.pdb	4991	170.771	3671.7	Linux	AMD-EPYC-7513-32Core	100	11	1.65776e-13	0.124285	2.84619
140	ProDy-LAPACK-FullDense	../DataRepo/PdbByAtomCount/1a31.pdb	4991	170.771	3671.7	Linux	AMD-EPYC-7513-32Core	100	12	1.49667e-13	0.14177	2.84619
141	ProDy-LAPACK-FullDense	../DataRepo/PdbByAtomCount/1a31.pdb	4991	170.771	3671.7	Linux	AMD-EPYC-7513-32Core	100	13	1.45633e-13	0.174214	2.84619
142	ProDy-LAPACK-FullDense	../DataRepo/PdbByAtomCount/1a31.pdb	4991	170.771	3671.7	Linux	AMD-EPYC-7513-32Core	100	14	1.49265e-13	0.228805	2.84619
143	ProDy-LAPACK-FullDense	../DataRepo/PdbByAtomCount/1a31.pdb	4991	170.771	3671.7	Linux	AMD-EPYC-7513-32Core	100	15	1.51048e-13	0.240906	2.84619
144	ProDy-LAPACK-FullDense	../DataRepo/PdbByAtomCount/1a31.pdb	4991	170.771	3671.7	Linux	AMD-EPYC-7513-32Core	100	16	1.61382e-13	0.258325	2.84619
145	ProDy-LAPACK-FullDense	../DataRepo/PdbByAtomCount/1a31.pdb	4991	170.771	3671.7	Linux	AMD-EPYC-7513-32Core	100	17	1.36171e-13	0.261418	2.84619
146	ProDy-LAPACK-FullDense	../DataRepo/PdbByAtomCount/1a31.pdb	4991	170.771	3671.7	Linux	AMD-EPYC-7513-32Core	100	18	1.48642e-13	0.275012	2.84619
147	ProDy-LAPACK-FullDense	../DataRepo/PdbByAtomCount/1a31.pdb	4991	170.771	3671.7	Linux	AMD-EPYC-7513-32Core	100	19	1.39234e-13	0.295086	2.84619
148	ProDy-LAPACK-FullDense	../DataRepo/PdbByAtomCount/1a31.pdb	4991	170.771	3671.7	Linux	AMD-EPYC-7513-32Core	100	20	1.4285e-13	0.302102	2.84619
149	ProDy-LAPACK-FullDense	../DataRepo/PdbByAtomCount/1a31.pdb	4991	170.771	3671.7	Linux	AMD-EPYC-7513-32Core	100	21	1.54225e-13	0.318625	2.84619
150	ProDy-LAPACK-FullDense	../DataRepo/PdbByAtomCount/1a31.pdb	4991	170.771	3671.7	Linux	AMD-EPYC-7513-32Core	100	22	1.4958e-13	0.332672	2.84619
151	ProDy-LAPACK-FullDense	../DataRepo/PdbByAtomCount/1a31.pdb	4991	170.771	3671.7	Linux	AMD-EPYC-7513-32Core	100	23	1.46851e-13	0.364819	2.84619
152	ProDy-LAPACK-FullDense	../DataRepo/PdbByAtomCount/1a31.pdb	4991	170.771	3671.7	Linux	AMD-EPYC-7513-32Core	100	24	1.41245e-13	0.390975	2.84619
153	ProDy-LAPACK-FullDense	../DataRepo/PdbByAtomCount/1a31.pdb	4991	170.771	3671.7	Linux	AMD-EPYC-7513-32Core	100	25	1.40593e-13	0.423615	2.84619
154	ProDy-LAPACK-FullDense	../DataRepo/PdbByAtomCount/1a31.pdb	4991	170.771	3671.7	Linux	AMD-EPYC-7513-32Core	100	26	1.67191e-13	0.427565	2.84619
155	ProDy-LAPACK-FullDense	../DataRepo/PdbByAtomCount/1a31.pdb	4991	170.771	3671.7	Linux	AMD-EPYC-7513-32Core	100	27	1.5652e-13	0.451212	2.84619
156	ProDy-LAPACK-FullDense	../DataRepo/PdbByAtomCount/1a31.pdb	4991	170.771	3671.7	Linux	AMD-EPYC-7513-32Core	100	28	1.42534e-13	0.46381	2.84619
157	ProDy-LAPACK-FullDense	../DataRepo/PdbByAtomCount/1a31.pdb	4991	170.771	3671.7	Linux	AMD-EPYC-7513-32Core	100	29	1.62098e-13	0.49545	2.84619
158	ProDy-LAPACK-FullDense	../DataRepo/PdbByAtomCount/1a31.pdb	4991	170.771	3671.7	Linux	AMD-EPYC-7513-32Core	100	30	1.43434e-13	0.51111	2.84619
159	ProDy-LAPACK-FullDense	../DataRepo/PdbByAtomCount/1a31.pdb	4991	170.771	3671.7	Linux	AMD-EPYC-7513-32Core	100	31	1.4364e-13	0.528579	2.84619
160	ProDy-LAPACK-FullDense	../DataRepo/PdbByAtomCount/1a31.pdb	4991	170.771	3671.7	Linux	AMD-EPYC-7513-32Core	100	32	1.5385e-13	0.547988	2.84619
161	ProDy-LAPACK-FullDense	../DataRepo/PdbByAtomCount/1a31.pdb	4991	170.771	3671.7	Linux	AMD-EPYC-7513-32Core	100	33	1.59026e-13	0.553543	2.84619
162	ProDy-LAPACK-FullDense	../DataRepo/PdbByAtomCount/1a31.pdb	4991	170.771	3671.7	Linux	AMD-EPYC-7513-32Core	100	34	1.48629e-13	0.600481	2.84619
163	ProDy-LAPACK-FullDense	../DataRepo/PdbByAtomCount/1a31.pdb	4991	170.771	3671.7	Linux	AMD-EPYC-7513-32Core	100	35	1.49324e-13	0.61123	2.84619
164	ProDy-LAPACK-FullDense	../DataRepo/PdbByAtomCount/1a31.pdb	4991	170.771	3671.7	Linux	AMD-EPYC-7513-32Core	100	36	1.51293e-13	0.63915	2.84619
165	ProDy-LAPACK-FullDense	../DataRepo/PdbByAtomCount/1a31.pdb	4991	170.771	3671.7	Linux	AMD-EPYC-7513-32Core	100	37	1.49173e-13	0.645472	2.84619
166	ProDy-LAPACK-FullDense	../DataRepo/PdbByAtomCount/1a31.pdb	4991	170.771	3671.7	Linux	AMD-EPYC-7513-32Core	100	38	1.49685e-13	0.688337	2.84619
167	ProDy-LAPACK-FullDense	../DataRepo/PdbByAtomCount/1a31.pdb	4991	170.771	3671.7	Linux	AMD-EPYC-7513-32Core	100	39	1.62086e-13	0.74267	2.84619
168	ProDy-LAPACK-FullDense	../DataRepo/PdbByAtomCount/1a31.pdb	4991	170.771	3671.7	Linux	AMD-EPYC-7513-32Core	100	40	1.49934e-13	0.790883	2.84619
169	ProDy-LAPACK-FullDense	../DataRepo/PdbByAtomCount/1a31.pdb	4991	170.771	3671.7	Linux	AMD-EPYC-7513-32Core	100	41	1.55133e-13	0.806393	2.84619
170	ProDy-LAPACK-FullDense	../DataRepo/PdbByAtomCount/1a31.pdb	4991	170.771	3671.7	Linux	AMD-EPYC-7513-32Core	100	42	1.47792e-13	0.83944	2.84619
171	ProDy-LAPACK-FullDense	../DataRepo/PdbByAtomCount/1a31.pdb	4991	170.771	3671.7	Linux	AMD-EPYC-7513-32Core	100	43	1.53696e-13	0.84969	2.84619
172	ProDy-LAPACK-FullDense	../DataRepo/PdbByAtomCount/1a31.pdb	4991	170.771	3671.7	Linux	AMD-EPYC-7513-32Core	100	44	1.47282e-13	0.875776	2.84619
173	ProDy-LAPACK-FullDense	../DataRepo/PdbByAtomCount/1a31.pdb	4991	170.771	3671.7	Linux	AMD-EPYC-7513-32Core	100	45	1.31829e-13	0.906972	2.84619
174	ProDy-LAPACK-FullDense	../DataRepo/PdbByAtomCount/1a31.pdb	4991	170.771	3671.7	Linux	AMD-EPYC-7513-32Core	100	46	1.55852e-13	0.930095	2.84619
175	ProDy-LAPACK-FullDense	../DataRepo/PdbByAtomCount/1a31.pdb	4991	170.771	3671.7	Linux	AMD-EPYC-7513-32Core	100	47	1.5834e-13	0.939278	2.84619
176	ProDy-LAPACK-FullDense	../DataRepo/PdbByAtomCount/1a31.pdb	4991	170.771	3671.7	Linux	AMD-EPYC-7513-32Core	100	48	1.5306e-13	0.96891	2.84619
177	ProDy-LAPACK-FullDense	../DataRepo/PdbByAtomCount/1a31.pdb	4991	170.771	3671.7	Linux	AMD-EPYC-7513-32Core	100	49	1.53326e-13	0.983426	2.84619
178	ProDy-LAPACK-FullDense	../DataRepo/PdbByAtomCount/1a31.pdb	4991	170.771	3671.7	Linux	AMD-EPYC-7513-32Core	100	50	1.57684e-13	1.03205	2.84619
179	ProDy-LAPACK-FullDense	../DataRepo/PdbByAtomCount/1a31.pdb	4991	170.771	3671.7	Linux	AMD-EPYC-7513-32Core	100	51	1.40109e-13	1.06844	2.84619
180	ProDy-LAPACK-FullDense	../DataRepo/PdbByAtomCount/1a31.pdb	4991	170.771	3671.7	Linux	AMD-EPYC-7513-32Core	100	52	1.47813e-13	1.12534	2.84619
181	ProDy-LAPACK-FullDense	../DataRepo/PdbByAtomCount/1a31.pdb	4991	170.771	3671.7	Linux	AMD-EPYC-7513-32Core	100	53	1.35313e-13	1.1373	2.84619
182	ProDy-LAPACK-FullDense	../DataRepo/PdbByAtomCount/1a31.pdb	4991	170.771	3671.7	Linux	AMD-EPYC-7513-32Core	100	54	1.48416e-13	1.16291	2.84619
183	ProDy-LAPACK-FullDense	../DataRepo/PdbByAtomCount/1a31.pdb	4991	170.771	3671.7	Linux	AMD-EPYC-7513-32Core	100	55	1.21987e-13	1.1807	2.84619
184	ProDy-LAPACK-FullDense	../DataRepo/PdbByAtomCount/1a31.pdb	4991	170.771	3671.7	Linux	AMD-EPYC-7513-32Core	100	56	1.5074e-13	1.22324	2.84619
185	ProDy-LAPACK-FullDense	../DataRepo/PdbByAtomCount/1a31.pdb	4991	170.771	3671.7	Linux	AMD-EPYC-7513-32Core	100	57	1.45332e-13	1.23856	2.84619
186	ProDy-LAPACK-FullDense	../DataRepo/PdbByAtomCount/1a31.pdb	4991	170.771	3671.7	Linux	AMD-EPYC-7513-32Core	100	58	1.45492e-13	1.25008	2.84619
187	ProDy-LAPACK-FullDense	../DataRepo/PdbByAtomCount/1a31.pdb	4991	170.771	3671.7	Linux	AMD-EPYC-7513-32Core	100	59	1.42915e-13	1.27751	2.84619
188	ProDy-LAPACK-FullDense	../DataRepo/PdbByAtomCount/1a31.pdb	4991	170.771	3671.7	Linux	AMD-EPYC-7513-32Core	100	60	1.48372e-13	1.30457	2.84619
189	ProDy-LAPACK-FullDense	../DataRepo/PdbByAtomCount/1a31.pdb	4991	170.771	3671.7	Linux	AMD-EPYC-7513-32Core	100	61	1.50557e-13	1.33956	2.84619
190	ProDy-LAPACK-FullDense	../DataRepo/PdbByAtomCount/1a31.pdb	4991	170.771	3671.7	Linux	AMD-EPYC-7513-32Core	100	62	1.59806e-13	1.35789	2.84619
191	ProDy-LAPACK-FullDense	../DataRepo/PdbByAtomCount/1a31.pdb	4991	170.771	3671.7	Linux	AMD-EPYC-7513-32Core	100	63	1.56263e-13	1.36109	2.84619
192	ProDy-LAPACK-FullDense	../DataRepo/PdbByAtomCount/1a59.pdb	2951	31.5747	1298.29	Linux	AMD-EPYC-7513-32Core	100	0	1.30483e-13	-2.62708e-14	0.526246
193	ProDy-LAPACK-FullDense	../DataRepo/PdbByAtomCount/1a59.pdb	2951	31.5747	1298.29	Linux	AMD-EPYC-7513-32Core	100	1	1.03522e-13	-8.2928e-15	0.526246
194	ProDy-LAPACK-FullDense	../DataRepo/PdbByAtomCount/1a59.pdb	2951	31.5747	1298.29	Linux	AMD-EPYC-7513-32Core	100	2	8.6777e-14	-8.2928e-15	0.526246
195	ProDy-LAPACK-FullDense	../DataRepo/PdbByAtomCount/1a59.pdb	2951	31.5747	1298.29	Linux	AMD-EPYC-7513-32Core	100	3	1.03164e-13	9.68525e-15	0.526246
196	ProDy-LAPACK-FullDense	../DataRepo/PdbByAtomCount/1a59.pdb	2951	31.5747	1298.29	Linux	AMD-EPYC-7513-32Core	100	4	9.10868e-14	9.68525e-15	0.526246
197	ProDy-LAPACK-FullDense	../DataRepo/PdbByAtomCount/1a59.pdb	2951	31.5747	1298.29	Linux	AMD-EPYC-7513-32Core	100	5	9.85384e-14	2.76633e-14	0.526246
198	ProDy-LAPACK-FullDense	../DataRepo/PdbByAtomCount/1a59.pdb	2951	31.5747	1298.29	Linux	AMD-EPYC-7513-32Core	100	6	8.61168e-14	0.00146384	0.526246
199	ProDy-LAPACK-FullDense	../DataRepo/PdbByAtomCount/1a59.pdb	2951	31.5747	1298.29	Linux	AMD-EPYC-7513-32Core	100	7	9.10996e-14	0.00290331	0.526246
200	ProDy-LAPACK-FullDense	../DataRepo/PdbByAtomCount/1a59.pdb	2951	31.5747	1298.29	Linux	AMD-EPYC-7513-32Core	100	8	7.51644e-14	0.0133545	0.526246
201	ProDy-LAPACK-FullDense	../DataRepo/PdbByAtomCount/1a59.pdb	2951	31.5747	1298.29	Linux	AMD-EPYC-7513-32Core	100	9	8.41416e-14	0.0169975	0.526246
202	ProDy-LAPACK-FullDense	../DataRepo/PdbByAtomCount/1a59.pdb	2951	31.5747	1298.29	Linux	AMD-EPYC-7513-32Core	100	10	8.13874e-14	0.0388526	0.526246
203	ProDy-LAPACK-FullDense	../DataRepo/PdbByAtomCount/1a59.pdb	2951	31.5747	1298.29	Linux	AMD-EPYC-7513-32Core	100	11	7.60955e-14	0.0609996	0.526246
204	ProDy-LAPACK-FullDense	../DataRepo/PdbByAtomCount/1a59.pdb	2951	31.5747	1298.29	Linux	AMD-EPYC-7513-32Core	100	12	8.28953e-14	0.0951859	0.526246
205	ProDy-LAPACK-FullDense	../DataRepo/PdbByAtomCount/1a59.pdb	2951	31.5747	1298.29	Linux	AMD-EPYC-7513-32Core	100	13	8.86779e-14	0.150247	0.526246
206	ProDy-LAPACK-FullDense	../DataRepo/PdbByAtomCount/1a59.pdb	2951	31.5747	1298.29	Linux	AMD-EPYC-7513-32Core	100	14	9.0554e-14	0.176947	0.526246
207	ProDy-LAPACK-FullDense	../DataRepo/PdbByAtomCount/1a59.pdb	2951	31.5747	1298.29	Linux	AMD-EPYC-7513-32Core	100	15	8.30097e-14	0.193099	0.526246
208	ProDy-LAPACK-FullDense	../DataRepo/PdbByAtomCount/1a59.pdb	2951	31.5747	1298.29	Linux	AMD-EPYC-7513-32Core	100	16	8.10779e-14	0.255548	0.526246
209	ProDy-LAPACK-FullDense	../DataRepo/PdbByAtomCount/1a59.pdb	2951	31.5747	1298.29	Linux	AMD-EPYC-7513-32Core	100	17	8.00141e-14	0.269549	0.526246
210	ProDy-LAPACK-FullDense	../DataRepo/PdbByAtomCount/1a59.pdb	2951	31.5747	1298.29	Linux	AMD-EPYC-7513-32Core	100	18	7.84974e-14	0.27903	0.526246
211	ProDy-LAPACK-FullDense	../DataRepo/PdbByAtomCount/1a59.pdb	2951	31.5747	1298.29	Linux	AMD-EPYC-7513-32Core	100	19	8.19593e-14	0.326933	0.526246
212	ProDy-LAPACK-FullDense	../DataRepo/PdbByAtomCount/1a59.pdb	2951	31.5747	1298.29	Linux	AMD-EPYC-7513-32Core	100	20	8.18284e-14	0.337912	0.526246
213	ProDy-LAPACK-FullDense	../DataRepo/PdbByAtomCount/1a59.pdb	2951	31.5747	1298.29	Linux	AMD-EPYC-7513-32Core	100	21	9.11014e-14	0.397163	0.526246
214	ProDy-LAPACK-FullDense	../DataRepo/PdbByAtomCount/1a59.pdb	2951	31.5747	1298.29	Linux	AMD-EPYC-7513-32Core	100	22	9.20359e-14	0.418536	0.526246
215	ProDy-LAPACK-FullDense	../DataRepo/PdbByAtomCount/1a59.pdb	2951	31.5747	1298.29	Linux	AMD-EPYC-7513-32Core	100	23	8.41987e-14	0.438643	0.526246
216	ProDy-LAPACK-FullDense	../DataRepo/PdbByAtomCount/1a59.pdb	2951	31.5747	1298.29	Linux	AMD-EPYC-7513-32Core	100	24	8.69854e-14	0.478525	0.526246
217	ProDy-LAPACK-FullDense	../DataRepo/PdbByAtomCount/1a59.pdb	2951	31.5747	1298.29	Linux	AMD-EPYC-7513-32Core	100	25	8.66754e-14	0.517132	0.526246
218	ProDy-LAPACK-FullDense	../DataRepo/PdbByAtomCount/1a59.pdb	2951	31.5747	1298.29	Linux	AMD-EPYC-7513-32Core	100	26	8.06482e-14	0.532012	0.526246
219	ProDy-LAPACK-FullDense	../DataRepo/PdbByAtomCount/1a59.pdb	2951	31.5747	1298.29	Linux	AMD-EPYC-7513-32Core	100	27	8.34046e-14	0.548334	0.526246
220	ProDy-LAPACK-FullDense	../DataRepo/PdbByAtomCount/1a59.pdb	2951	31.5747	1298.29	Linux	AMD-EPYC-7513-32Core	100	28	9.21219e-14	0.58842	0.526246
221	ProDy-LAPACK-FullDense	../DataRepo/PdbByAtomCount/1a59.pdb	2951	31.5747	1298.29	Linux	AMD-EPYC-7513-32Core	100	29	8.77158e-14	0.609613	0.526246
222	ProDy-LAPACK-FullDense	../DataRepo/PdbByAtomCount/1a59.pdb	2951	31.5747	1298.29	Linux	AMD-EPYC-7513-32Core	100	30	9.35988e-14	0.634745	0.526246
223	ProDy-LAPACK-FullDense	../DataRepo/PdbByAtomCount/1a59.pdb	2951	31.5747	1298.29	Linux	AMD-EPYC-7513-32Core	100	31	8.37295e-14	0.691792	0.526246
224	ProDy-LAPACK-FullDense	../DataRepo/PdbByAtomCount/1a59.pdb	2951	31.5747	1298.29	Linux	AMD-EPYC-7513-32Core	100	32	8.17799e-14	0.709143	0.526246
225	ProDy-LAPACK-FullDense	../DataRepo/PdbByAtomCount/1a59.pdb	2951	31.5747	1298.29	Linux	AMD-EPYC-7513-32Core	100	33	8.31913e-14	0.721724	0.526246
226	ProDy-LAPACK-FullDense	../DataRepo/PdbByAtomCount/1a59.pdb	2951	31.5747	1298.29	Linux	AMD-EPYC-7513-32Core	100	34	7.99819e-14	0.736592	0.526246
227	ProDy-LAPACK-FullDense	../DataRepo/PdbByAtomCount/1a59.pdb	2951	31.5747	1298.29	Linux	AMD-EPYC-7513-32Core	100	35	8.64983e-14	0.753562	0.526246
228	ProDy-LAPACK-FullDense	../DataRepo/PdbByAtomCount/1a59.pdb	2951	31.5747	1298.29	Linux	AMD-EPYC-7513-32Core	100	36	7.98072e-14	0.7827	0.526246
229	ProDy-LAPACK-FullDense	../DataRepo/PdbByAtomCount/1a59.pdb	2951	31.5747	1298.29	Linux	AMD-EPYC-7513-32Core	100	37	8.38596e-14	0.819575	0.526246
230	ProDy-LAPACK-FullDense	../DataRepo/PdbByAtomCount/1a59.pdb	2951	31.5747	1298.29	Linux	AMD-EPYC-7513-32Core	100	38	7.98327e-14	0.847165	0.526246
231	ProDy-LAPACK-FullDense	../DataRepo/PdbByAtomCount/1a59.pdb	2951	31.5747	1298.29	Linux	AMD-EPYC-7513-32Core	100	39	8.1294e-14	0.884238	0.526246
232	ProDy-LAPACK-FullDense	../DataRepo/PdbByAtomCount/1a59.pdb	2951	31.5747	1298.29	Linux	AMD-EPYC-7513-32Core	100	40	8.62315e-14	0.921337	0.526246
233	ProDy-LAPACK-FullDense	../DataRepo/PdbByAtomCount/1a59.pdb	2951	31.5747	1298.29	Linux	AMD-EPYC-7513-32Core	100	41	9.64886e-14	0.934575	0.526246
234	ProDy-LAPACK-FullDense	../DataRepo/PdbByAtomCount/1a59.pdb	2951	31.5747	1298.29	Linux	AMD-EPYC-7513-32Core	100	42	8.77584e-14	0.952828	0.526246
235	ProDy-LAPACK-FullDense	../DataRepo/PdbByAtomCount/1a59.pdb	2951	31.5747	1298.29	Linux	AMD-EPYC-7513-32Core	100	43	9.37805e-14	0.982091	0.526246
236	ProDy-LAPACK-FullDense	../DataRepo/PdbByAtomCount/1a59.pdb	2951	31.5747	1298.29	Linux	AMD-EPYC-7513-32Core	100	44	9.21048e-14	0.98478	0.526246
237	ProDy-LAPACK-FullDense	../DataRepo/PdbByAtomCount/1a59.pdb	2951	31.5747	1298.29	Linux	AMD-EPYC-7513-32Core	100	45	9.70554e-14	1.00709	0.526246
238	ProDy-LAPACK-FullDense	../DataRepo/PdbByAtomCount/1a59.pdb	2951	31.5747	1298.29	Linux	AMD-EPYC-7513-32Core	100	46	7.48014e-14	1.0259	0.526246
239	ProDy-LAPACK-FullDense	../DataRepo/PdbByAtomCount/1a59.pdb	2951	31.5747	1298.29	Linux	AMD-EPYC-7513-32Core	100	47	9.73312e-14	1.03349	0.526246
240	ProDy-LAPACK-FullDense	../DataRepo/PdbByAtomCount/1a59.pdb	2951	31.5747	1298.29	Linux	AMD-EPYC-7513-32Core	100	48	9.19175e-14	1.0436	0.526246
241	ProDy-LAPACK-FullDense	../DataRepo/PdbByAtomCount/1a59.pdb	2951	31.5747	1298.29	Linux	AMD-EPYC-7513-32Core	100	49	8.36128e-14	1.05629	0.526246
242	ProDy-LAPACK-FullDense	../DataRepo/PdbByAtomCount/1a59.pdb	2951	31.5747	1298.29	Linux	AMD-EPYC-7513-32Core	100	50	8.14617e-14	1.07719	0.526246
243	ProDy-LAPACK-FullDense	../DataRepo/PdbByAtomCount/1a59.pdb	2951	31.5747	1298.29	Linux	AMD-EPYC-7513-32Core	100	51	8.22241e-14	1.09301	0.526246
244	ProDy-LAPACK-FullDense	../DataRepo/PdbByAtomCount/1a59.pdb	2951	31.5747	1298.29	Linux	AMD-EPYC-7513-32Core	100	52	9.00978e-14	1.11573	0.526246
245	ProDy-LAPACK-FullDense	../DataRepo/PdbByAtomCount/1a59.pdb	2951	31.5747	1298.29	Linux	AMD-EPYC-7513-32Core	100	53	1.07683e-13	1.14728	0.526246
246	ProDy-LAPACK-FullDense	../DataRepo/PdbByAtomCount/1a59.pdb	2951	31.5747	1298.29	Linux	AMD-EPYC-7513-32Core	100	54	8.70056e-14	1.17489	0.526246
247	ProDy-LAPACK-FullDense	../DataRepo/PdbByAtomCount/1a59.pdb	2951	31.5747	1298.29	Linux	AMD-EPYC-7513-32Core	100	55	9.17487e-14	1.19934	0.526246
248	ProDy-LAPACK-FullDense	../DataRepo/PdbByAtomCount/1a59.pdb	2951	31.5747	1298.29	Linux	AMD-EPYC-7513-32Core	100	56	8.53653e-14	1.21661	0.526246
249	ProDy-LAPACK-FullDense	../DataRepo/PdbByAtomCount/1a59.pdb	2951	31.5747	1298.29	Linux	AMD-EPYC-7513-32Core	100	57	9.09141e-14	1.23052	0.526246
250	ProDy-LAPACK-FullDense	../DataRepo/PdbByAtomCount/1a59.pdb	2951	31.5747	1298.29	Linux	AMD-EPYC-7513-32Core	100	58	8.63906e-14	1.25938	0.526246
251	ProDy-LAPACK-FullDense	../DataRepo/PdbByAtomCount/1a59.pdb	2951	31.5747	1298.29	Linux	AMD-EPYC-7513-32Core	100	59	8.8336e-14	1.27681	0.526246
252	ProDy-LAPACK-FullDense	../DataRepo/PdbByAtomCount/1a59.pdb	2951	31.5747	1298.29	Linux	AMD-EPYC-7513-32Core	100	60	8.53255e-14	1.29763	0.526246
253	ProDy-LAPACK-FullDense	../DataRepo/PdbByAtomCount/1a59.pdb	2951	31.5747	1298.29	Linux	AMD-EPYC-7513-32Core	100	61	8.4482e-14	1.31322	0.526246
254	ProDy-LAPACK-FullDense	../DataRepo/PdbByAtomCount/1a59.pdb	2951	31.5747	1298.29	Linux	AMD-EPYC-7513-32Core	100	62	9.04611e-14	1.33335	0.526246
255	ProDy-LAPACK-FullDense	../DataRepo/PdbByAtomCount/1a59.pdb	2951	31.5747	1298.29	Linux	AMD-EPYC-7513-32Core	100	63	8.33312e-14	1.36643	0.526246
256	ProDy-LAPACK-FullDense	../DataRepo/PdbByAtomCount/1a8l.pdb	1951	11.6785	556.747	Linux	AMD-EPYC-7513-32Core	100	0	1.50088e-13	-5.45837e-14	0.194641
257	ProDy-LAPACK-FullDense	../DataRepo/PdbByAtomCount/1a8l.pdb	1951	11.6785	556.747	Linux	AMD-EPYC-7513-32Core	100	1	9.24964e-14	9.16265e-15	0.194641
258	ProDy-LAPACK-FullDense	../DataRepo/PdbByAtomCount/1a8l.pdb	1951	11.6785	556.747	Linux	AMD-EPYC-7513-32Core	100	2	7.85538e-14	9.16265e-15	0.194641
259	ProDy-LAPACK-FullDense	../DataRepo/PdbByAtomCount/1a8l.pdb	1951	11.6785	556.747	Linux	AMD-EPYC-7513-32Core	100	3	8.86526e-14	9.16265e-15	0.194641
260	ProDy-LAPACK-FullDense	../DataRepo/PdbByAtomCount/1a8l.pdb	1951	11.6785	556.747	Linux	AMD-EPYC-7513-32Core	100	4	8.47421e-14	9.16265e-15	0.194641
261	ProDy-LAPACK-FullDense	../DataRepo/PdbByAtomCount/1a8l.pdb	1951	11.6785	556.747	Linux	AMD-EPYC-7513-32Core	100	5	7.62829e-14	2.19119e-14	0.194641
262	ProDy-LAPACK-FullDense	../DataRepo/PdbByAtomCount/1a8l.pdb	1951	11.6785	556.747	Linux	AMD-EPYC-7513-32Core	100	6	8.8461e-14	0.0292205	0.194641
263	ProDy-LAPACK-FullDense	../DataRepo/PdbByAtomCount/1a8l.pdb	1951	11.6785	556.747	Linux	AMD-EPYC-7513-32Core	100	7	8.23809e-14	0.219756	0.194641
264	ProDy-LAPACK-FullDense	../DataRepo/PdbByAtomCount/1a8l.pdb	1951	11.6785	556.747	Linux	AMD-EPYC-7513-32Core	100	8	7.37035e-14	0.272415	0.194641
265	ProDy-LAPACK-FullDense	../DataRepo/PdbByAtomCount/1a8l.pdb	1951	11.6785	556.747	Linux	AMD-EPYC-7513-32Core	100	9	6.10067e-14	0.368936	0.194641
266	ProDy-LAPACK-FullDense	../DataRepo/PdbByAtomCount/1a8l.pdb	1951	11.6785	556.747	Linux	AMD-EPYC-7513-32Core	100	10	8.04993e-14	0.400766	0.194641
267	ProDy-LAPACK-FullDense	../DataRepo/PdbByAtomCount/1a8l.pdb	1951	11.6785	556.747	Linux	AMD-EPYC-7513-32Core	100	11	7.64297e-14	0.442883	0.194641
268	ProDy-LAPACK-FullDense	../DataRepo/PdbByAtomCount/1a8l.pdb	1951	11.6785	556.747	Linux	AMD-EPYC-7513-32Core	100	12	8.14386e-14	0.459111	0.194641
269	ProDy-LAPACK-FullDense	../DataRepo/PdbByAtomCount/1a8l.pdb	1951	11.6785	556.747	Linux	AMD-EPYC-7513-32Core	100	13	7.59004e-14	0.484107	0.194641
270	ProDy-LAPACK-FullDense	../DataRepo/PdbByAtomCount/1a8l.pdb	1951	11.6785	556.747	Linux	AMD-EPYC-7513-32Core	100	14	7.78784e-14	0.530198	0.194641
271	ProDy-LAPACK-FullDense	../DataRepo/PdbByAtomCount/1a8l.pdb	1951	11.6785	556.747	Linux	AMD-EPYC-7513-32Core	100	15	8.37127e-14	0.568345	0.194641
272	ProDy-LAPACK-FullDense	../DataRepo/PdbByAtomCount/1a8l.pdb	1951	11.6785	556.747	Linux	AMD-EPYC-7513-32Core	100	16	7.81514e-14	0.586031	0.194641
273	ProDy-LAPACK-FullDense	../DataRepo/PdbByAtomCount/1a8l.pdb	1951	11.6785	556.747	Linux	AMD-EPYC-7513-32Core	100	17	8.12726e-14	0.696702	0.194641
274	ProDy-LAPACK-FullDense	../DataRepo/PdbByAtomCount/1a8l.pdb	1951	11.6785	556.747	Linux	AMD-EPYC-7513-32Core	100	18	7.16951e-14	0.744916	0.194641
275	ProDy-LAPACK-FullDense	../DataRepo/PdbByAtomCount/1a8l.pdb	1951	11.6785	556.747	Linux	AMD-EPYC-7513-32Core	100	19	8.30617e-14	0.83384	0.194641
276	ProDy-LAPACK-FullDense	../DataRepo/PdbByAtomCount/1a8l.pdb	1951	11.6785	556.747	Linux	AMD-EPYC-7513-32Core	100	20	7.35487e-14	0.838402	0.194641
277	ProDy-LAPACK-FullDense	../DataRepo/PdbByAtomCount/1a8l.pdb	1951	11.6785	556.747	Linux	AMD-EPYC-7513-32Core	100	21	8.43505e-14	0.875473	0.194641
278	ProDy-LAPACK-FullDense	../DataRepo/PdbByAtomCount/1a8l.pdb	1951	11.6785	556.747	Linux	AMD-EPYC-7513-32Core	100	22	8.15738e-14	0.946433	0.194641
279	ProDy-LAPACK-FullDense	../DataRepo/PdbByAtomCount/1a8l.pdb	1951	11.6785	556.747	Linux	AMD-EPYC-7513-32Core	100	23	8.07405e-14	0.972559	0.194641
280	ProDy-LAPACK-FullDense	../DataRepo/PdbByAtomCount/1a8l.pdb	1951	11.6785	556.747	Linux	AMD-EPYC-7513-32Core	100	24	7.95858e-14	1.02424	0.194641
281	ProDy-LAPACK-FullDense	../DataRepo/PdbByAtomCount/1a8l.pdb	1951	11.6785	556.747	Linux	AMD-EPYC-7513-32Core	100	25	8.2904e-14	1.08745	0.194641
282	ProDy-LAPACK-FullDense	../DataRepo/PdbByAtomCount/1a8l.pdb	1951	11.6785	556.747	Linux	AMD-EPYC-7513-32Core	100	26	8.212e-14	1.15434	0.194641
283	ProDy-LAPACK-FullDense	../DataRepo/PdbByAtomCount/1a8l.pdb	1951	11.6785	556.747	Linux	AMD-EPYC-7513-32Core	100	27	8.47542e-14	1.20208	0.194641
284	ProDy-LAPACK-FullDense	../DataRepo/PdbByAtomCount/1a8l.pdb	1951	11.6785	556.747	Linux	AMD-EPYC-7513-32Core	100	28	8.40343e-14	1.29034	0.194641
285	ProDy-LAPACK-FullDense	../DataRepo/PdbByAtomCount/1a8l.pdb	1951	11.6785	556.747	Linux	AMD-EPYC-7513-32Core	100	29	8.24286e-14	1.36349	0.194641
286	ProDy-LAPACK-FullDense	../DataRepo/PdbByAtomCount/1a8l.pdb	1951	11.6785	556.747	Linux	AMD-EPYC-7513-32Core	100	30	8.60879e-14	1.40048	0.194641
287	ProDy-LAPACK-FullDense	../DataRepo/PdbByAtomCount/1a8l.pdb	1951	11.6785	556.747	Linux	AMD-EPYC-7513-32Core	100	31	8.0183e-14	1.48636	0.194641
288	ProDy-LAPACK-FullDense	../DataRepo/PdbByAtomCount/1a8l.pdb	1951	11.6785	556.747	Linux	AMD-EPYC-7513-32Core	100	32	8.01013e-14	1.49315	0.194641
289	ProDy-LAPACK-FullDense	../DataRepo/PdbByAtomCount/1a8l.pdb	1951	11.6785	556.747	Linux	AMD-EPYC-7513-32Core	100	33	8.7768e-14	1.50879	0.194641
290	ProDy-LAPACK-FullDense	../DataRepo/PdbByAtomCount/1a8l.pdb	1951	11.6785	556.747	Linux	AMD-EPYC-7513-32Core	100	34	0.00076911	1.52557	0.194641
291	ProDy-LAPACK-FullDense	../DataRepo/PdbByAtomCount/1a8l.pdb	1951	11.6785	556.747	Linux	AMD-EPYC-7513-32Core	100	35	8.54966e-14	1.5381	0.194641
292	ProDy-LAPACK-FullDense	../DataRepo/PdbByAtomCount/1a8l.pdb	1951	11.6785	556.747	Linux	AMD-EPYC-7513-32Core	100	36	8.54389e-14	1.5804	0.194641
293	ProDy-LAPACK-FullDense	../DataRepo/PdbByAtomCount/1a8l.pdb	1951	11.6785	556.747	Linux	AMD-EPYC-7513-32Core	100	37	7.79025e-14	1.6323	0.194641
294	ProDy-LAPACK-FullDense	../DataRepo/PdbByAtomCount/1a8l.pdb	1951	11.6785	556.747	Linux	AMD-EPYC-7513-32Core	100	38	8.14503e-14	1.69576	0.194641
295	ProDy-LAPACK-FullDense	../DataRepo/PdbByAtomCount/1a8l.pdb	1951	11.6785	556.747	Linux	AMD-EPYC-7513-32Core	100	39	8.12849e-14	1.75213	0.194641
296	ProDy-LAPACK-FullDense	../DataRepo/PdbByAtomCount/1a8l.pdb	1951	11.6785	556.747	Linux	AMD-EPYC-7513-32Core	100	40	8.89771e-14	1.7696	0.194641
297	ProDy-LAPACK-FullDense	../DataRepo/PdbByAtomCount/1a8l.pdb	1951	11.6785	556.747	Linux	AMD-EPYC-7513-32Core	100	41	7.9416e-14	1.78946	0.194641
298	ProDy-LAPACK-FullDense	../DataRepo/PdbByAtomCount/1a8l.pdb	1951	11.6785	556.747	Linux	AMD-EPYC-7513-32Core	100	42	9.89197e-14	1.83187	0.194641
299	ProDy-LAPACK-FullDense	../DataRepo/PdbByAtomCount/1a8l.pdb	1951	11.6785	556.747	Linux	AMD-EPYC-7513-32Core	100	43	6.52867e-14	1.8584	0.194641
300	ProDy-LAPACK-FullDense	../DataRepo/PdbByAtomCount/1a8l.pdb	1951	11.6785	556.747	Linux	AMD-EPYC-7513-32Core	100	44	9.32246e-14	1.87199	0.194641
301	ProDy-LAPACK-FullDense	../DataRepo/PdbByAtomCount/1a8l.pdb	1951	11.6785	556.747	Linux	AMD-EPYC-7513-32Core	100	45	8.21262e-14	1.89558	0.194641
302	ProDy-LAPACK-FullDense	../DataRepo/PdbByAtomCount/1a8l.pdb	1951	11.6785	556.747	Linux	AMD-EPYC-7513-32Core	100	46	9.1269e-14	1.96538	0.194641
303	ProDy-LAPACK-FullDense	../DataRepo/PdbByAtomCount/1a8l.pdb	1951	11.6785	556.747	Linux	AMD-EPYC-7513-32Core	100	47	8.74804e-14	2.00952	0.194641
304	ProDy-LAPACK-FullDense	../DataRepo/PdbByAtomCount/1a8l.pdb	1951	11.6785	556.747	Linux	AMD-EPYC-7513-32Core	100	48	8.13624e-14	2.05618	0.194641
305	ProDy-LAPACK-FullDense	../DataRepo/PdbByAtomCount/1a8l.pdb	1951	11.6785	556.747	Linux	AMD-EPYC-7513-32Core	100	49	0.00455119	2.10334	0.194641
306	ProDy-LAPACK-FullDense	../DataRepo/PdbByAtomCount/1a8l.pdb	1951	11.6785	556.747	Linux	AMD-EPYC-7513-32Core	100	50	9.00548e-14	2.15738	0.194641
307	ProDy-LAPACK-FullDense	../DataRepo/PdbByAtomCount/1a8l.pdb	1951	11.6785	556.747	Linux	AMD-EPYC-7513-32Core	100	51	8.03128e-14	2.1918	0.194641
308	ProDy-LAPACK-FullDense	../DataRepo/PdbByAtomCount/1a8l.pdb	1951	11.6785	556.747	Linux	AMD-EPYC-7513-32Core	100	52	7.75937e-14	2.22261	0.194641
309	ProDy-LAPACK-FullDense	../DataRepo/PdbByAtomCount/1a8l.pdb	1951	11.6785	556.747	Linux	AMD-EPYC-7513-32Core	100	53	8.21625e-14	2.23582	0.194641
310	ProDy-LAPACK-FullDense	../DataRepo/PdbByAtomCount/1a8l.pdb	1951	11.6785	556.747	Linux	AMD-EPYC-7513-32Core	100	54	8.55805e-14	2.30621	0.194641
311	ProDy-LAPACK-FullDense	../DataRepo/PdbByAtomCount/1a8l.pdb	1951	11.6785	556.747	Linux	AMD-EPYC-7513-32Core	100	55	8.86725e-14	2.39984	0.194641
312	ProDy-LAPACK-FullDense	../DataRepo/PdbByAtomCount/1a8l.pdb	1951	11.6785	556.747	Linux	AMD-EPYC-7513-32Core	100	56	8.87165e-14	2.42645	0.194641
313	ProDy-LAPACK-FullDense	../DataRepo/PdbByAtomCount/1a8l.pdb	1951	11.6785	556.747	Linux	AMD-EPYC-7513-32Core	100	57	8.35356e-14	2.45125	0.194641
314	ProDy-LAPACK-FullDense	../DataRepo/PdbByAtomCount/1a8l.pdb	1951	11.6785	556.747	Linux	AMD-EPYC-7513-32Core	100	58	8.72906e-14	2.47142	0.194641
315	ProDy-LAPACK-FullDense	../DataRepo/PdbByAtomCount/1a8l.pdb	1951	11.6785	556.747	Linux	AMD-EPYC-7513-32Core	100	59	9.03094e-14	2.48931	0.194641
316	ProDy-LAPACK-FullDense	../DataRepo/PdbByAtomCount/1a8l.pdb	1951	11.6785	556.747	Linux	AMD-EPYC-7513-32Core	100	60	8.97086e-14	2.51886	0.194641
317	ProDy-LAPACK-FullDense	../DataRepo/PdbByAtomCount/1a8l.pdb	1951	11.6785	556.747	Linux	AMD-EPYC-7513-32Core	100	61	7.84485e-14	2.57711	0.194641
318	ProDy-LAPACK-FullDense	../DataRepo/PdbByAtomCount/1a8l.pdb	1951	11.6785	556.747	Linux	AMD-EPYC-7513-32Core	100	62	1.06083e-13	2.60331	0.194641
319	ProDy-LAPACK-FullDense	../DataRepo/PdbByAtomCount/1a8l.pdb	1951	11.6785	556.747	Linux	AMD-EPYC-7513-32Core	100	63	8.06701e-14	2.61441	0.194641
320	ProDy-LAPACK-FullDense	../DataRepo/PdbByAtomCount/1avq.pdb	5933	222.93	5174.86	Linux	AMD-EPYC-7513-32Core	100	0	1.37608e-13	-4.15249e-14	3.7155
321	ProDy-LAPACK-FullDense	../DataRepo/PdbByAtomCount/1avq.pdb	5933	222.93	5174.86	Linux	AMD-EPYC-7513-32Core	100	1	1.29752e-13	3.28691e-15	3.7155
322	ProDy-LAPACK-FullDense	../DataRepo/PdbByAtomCount/1avq.pdb	5933	222.93	5174.86	Linux	AMD-EPYC-7513-32Core	100	2	1.6299e-13	1.44899e-14	3.7155
323	ProDy-LAPACK-FullDense	../DataRepo/PdbByAtomCount/1avq.pdb	5933	222.93	5174.86	Linux	AMD-EPYC-7513-32Core	100	3	1.50516e-13	2.56928e-14	3.7155
324	ProDy-LAPACK-FullDense	../DataRepo/PdbByAtomCount/1avq.pdb	5933	222.93	5174.86	Linux	AMD-EPYC-7513-32Core	100	4	1.40634e-13	3.68958e-14	3.7155
325	ProDy-LAPACK-FullDense	../DataRepo/PdbByAtomCount/1avq.pdb	5933	222.93	5174.86	Linux	AMD-EPYC-7513-32Core	100	5	1.5951e-13	3.68958e-14	3.7155
326	ProDy-LAPACK-FullDense	../DataRepo/PdbByAtomCount/1avq.pdb	5933	222.93	5174.86	Linux	AMD-EPYC-7513-32Core	100	6	1.30994e-13	0.0432481	3.7155
327	ProDy-LAPACK-FullDense	../DataRepo/PdbByAtomCount/1avq.pdb	5933	222.93	5174.86	Linux	AMD-EPYC-7513-32Core	100	7	1.74468e-13	0.0445733	3.7155
328	ProDy-LAPACK-FullDense	../DataRepo/PdbByAtomCount/1avq.pdb	5933	222.93	5174.86	Linux	AMD-EPYC-7513-32Core	100	8	1.53779e-13	0.0661521	3.7155
329	ProDy-LAPACK-FullDense	../DataRepo/PdbByAtomCount/1avq.pdb	5933	222.93	5174.86	Linux	AMD-EPYC-7513-32Core	100	9	1.31124e-13	0.0713282	3.7155
330	ProDy-LAPACK-FullDense	../DataRepo/PdbByAtomCount/1avq.pdb	5933	222.93	5174.86	Linux	AMD-EPYC-7513-32Core	100	10	1.54963e-13	0.0846548	3.7155
331	ProDy-LAPACK-FullDense	../DataRepo/PdbByAtomCount/1avq.pdb	5933	222.93	5174.86	Linux	AMD-EPYC-7513-32Core	100	11	1.62486e-13	0.0868467	3.7155
332	ProDy-LAPACK-FullDense	../DataRepo/PdbByAtomCount/1avq.pdb	5933	222.93	5174.86	Linux	AMD-EPYC-7513-32Core	100	12	1.67769e-13	0.145342	3.7155
333	ProDy-LAPACK-FullDense	../DataRepo/PdbByAtomCount/1avq.pdb	5933	222.93	5174.86	Linux	AMD-EPYC-7513-32Core	100	13	1.56891e-13	0.145583	3.7155
334	ProDy-LAPACK-FullDense	../DataRepo/PdbByAtomCount/1avq.pdb	5933	222.93	5174.86	Linux	AMD-EPYC-7513-32Core	100	14	1.41044e-13	0.147347	3.7155
335	ProDy-LAPACK-FullDense	../DataRepo/PdbByAtomCount/1avq.pdb	5933	222.93	5174.86	Linux	AMD-EPYC-7513-32Core	100	15	1.41805e-13	0.167007	3.7155
336	ProDy-LAPACK-FullDense	../DataRepo/PdbByAtomCount/1avq.pdb	5933	222.93	5174.86	Linux	AMD-EPYC-7513-32Core	100	16	1.43569e-13	0.174582	3.7155
337	ProDy-LAPACK-FullDense	../DataRepo/PdbByAtomCount/1avq.pdb	5933	222.93	5174.86	Linux	AMD-EPYC-7513-32Core	100	17	1.31921e-13	0.177706	3.7155
338	ProDy-LAPACK-FullDense	../DataRepo/PdbByAtomCount/1avq.pdb	5933	222.93	5174.86	Linux	AMD-EPYC-7513-32Core	100	18	1.46958e-13	0.247162	3.7155
339	ProDy-LAPACK-FullDense	../DataRepo/PdbByAtomCount/1avq.pdb	5933	222.93	5174.86	Linux	AMD-EPYC-7513-32Core	100	19	1.49231e-13	0.266606	3.7155
340	ProDy-LAPACK-FullDense	../DataRepo/PdbByAtomCount/1avq.pdb	5933	222.93	5174.86	Linux	AMD-EPYC-7513-32Core	100	20	1.54002e-13	0.271899	3.7155
341	ProDy-LAPACK-FullDense	../DataRepo/PdbByAtomCount/1avq.pdb	5933	222.93	5174.86	Linux	AMD-EPYC-7513-32Core	100	21	1.47645e-13	0.277888	3.7155
342	ProDy-LAPACK-FullDense	../DataRepo/PdbByAtomCount/1avq.pdb	5933	222.93	5174.86	Linux	AMD-EPYC-7513-32Core	100	22	1.47472e-13	0.288474	3.7155
343	ProDy-LAPACK-FullDense	../DataRepo/PdbByAtomCount/1avq.pdb	5933	222.93	5174.86	Linux	AMD-EPYC-7513-32Core	100	23	1.63736e-13	0.303726	3.7155
344	ProDy-LAPACK-FullDense	../DataRepo/PdbByAtomCount/1avq.pdb	5933	222.93	5174.86	Linux	AMD-EPYC-7513-32Core	100	24	1.37736e-13	0.319223	3.7155
345	ProDy-LAPACK-FullDense	../DataRepo/PdbByAtomCount/1avq.pdb	5933	222.93	5174.86	Linux	AMD-EPYC-7513-32Core	100	25	1.45913e-13	0.338658	3.7155
346	ProDy-LAPACK-FullDense	../DataRepo/PdbByAtomCount/1avq.pdb	5933	222.93	5174.86	Linux	AMD-EPYC-7513-32Core	100	26	1.4784e-13	0.35855	3.7155
347	ProDy-LAPACK-FullDense	../DataRepo/PdbByAtomCount/1avq.pdb	5933	222.93	5174.86	Linux	AMD-EPYC-7513-32Core	100	27	1.43371e-13	0.381357	3.7155
348	ProDy-LAPACK-FullDense	../DataRepo/PdbByAtomCount/1avq.pdb	5933	222.93	5174.86	Linux	AMD-EPYC-7513-32Core	100	28	1.5433e-13	0.422807	3.7155
349	ProDy-LAPACK-FullDense	../DataRepo/PdbByAtomCount/1avq.pdb	5933	222.93	5174.86	Linux	AMD-EPYC-7513-32Core	100	29	1.36778e-13	0.451327	3.7155
350	ProDy-LAPACK-FullDense	../DataRepo/PdbByAtomCount/1avq.pdb	5933	222.93	5174.86	Linux	AMD-EPYC-7513-32Core	100	30	1.58334e-13	0.45911	3.7155
351	ProDy-LAPACK-FullDense	../DataRepo/PdbByAtomCount/1avq.pdb	5933	222.93	5174.86	Linux	AMD-EPYC-7513-32Core	100	31	1.51113e-13	0.48756	3.7155
352	ProDy-LAPACK-FullDense	../DataRepo/PdbByAtomCount/1avq.pdb	5933	222.93	5174.86	Linux	AMD-EPYC-7513-32Core	100	32	1.46543e-13	0.513081	3.7155
353	ProDy-LAPACK-FullDense	../DataRepo/PdbByAtomCount/1avq.pdb	5933	222.93	5174.86	Linux	AMD-EPYC-7513-32Core	100	33	1.49367e-13	0.521848	3.7155
354	ProDy-LAPACK-FullDense	../DataRepo/PdbByAtomCount/1avq.pdb	5933	222.93	5174.86	Linux	AMD-EPYC-7513-32Core	100	34	1.64918e-13	0.529015	3.7155
355	ProDy-LAPACK-FullDense	../DataRepo/PdbByAtomCount/1avq.pdb	5933	222.93	5174.86	Linux	AMD-EPYC-7513-32Core	100	35	1.53456e-13	0.546445	3.7155
356	ProDy-LAPACK-FullDense	../DataRepo/PdbByAtomCount/1avq.pdb	5933	222.93	5174.86	Linux	AMD-EPYC-7513-32Core	100	36	1.40966e-13	0.566795	3.7155
357	ProDy-LAPACK-FullDense	../DataRepo/PdbByAtomCount/1avq.pdb	5933	222.93	5174.86	Linux	AMD-EPYC-7513-32Core	100	37	1.47496e-13	0.599678	3.7155
358	ProDy-LAPACK-FullDense	../DataRepo/PdbByAtomCount/1avq.pdb	5933	222.93	5174.86	Linux	AMD-EPYC-7513-32Core	100	38	1.52245e-13	0.609815	3.7155
359	ProDy-LAPACK-FullDense	../DataRepo/PdbByAtomCount/1avq.pdb	5933	222.93	5174.86	Linux	AMD-EPYC-7513-32Core	100	39	1.4634e-13	0.623282	3.7155
360	ProDy-LAPACK-FullDense	../DataRepo/PdbByAtomCount/1avq.pdb	5933	222.93	5174.86	Linux	AMD-EPYC-7513-32Core	100	40	1.41087e-13	0.625484	3.7155
361	ProDy-LAPACK-FullDense	../DataRepo/PdbByAtomCount/1avq.pdb	5933	222.93	5174.86	Linux	AMD-EPYC-7513-32Core	100	41	1.39799e-13	0.639362	3.7155
362	ProDy-LAPACK-FullDense	../DataRepo/PdbByAtomCount/1avq.pdb	5933	222.93	5174.86	Linux	AMD-EPYC-7513-32Core	100	42	1.45266e-13	0.65162	3.7155
363	ProDy-LAPACK-FullDense	../DataRepo/PdbByAtomCount/1avq.pdb	5933	222.93	5174.86	Linux	AMD-EPYC-7513-32Core	100	43	1.43534e-13	0.658925	3.7155
364	ProDy-LAPACK-FullDense	../DataRepo/PdbByAtomCount/1avq.pdb	5933	222.93	5174.86	Linux	AMD-EPYC-7513-32Core	100	44	1.55499e-13	0.671185	3.7155
365	ProDy-LAPACK-FullDense	../DataRepo/PdbByAtomCount/1avq.pdb	5933	222.93	5174.86	Linux	AMD-EPYC-7513-32Core	100	45	1.44641e-13	0.695044	3.7155
366	ProDy-LAPACK-FullDense	../DataRepo/PdbByAtomCount/1avq.pdb	5933	222.93	5174.86	Linux	AMD-EPYC-7513-32Core	100	46	1.5328e-13	0.725048	3.7155
367	ProDy-LAPACK-FullDense	../DataRepo/PdbByAtomCount/1avq.pdb	5933	222.93	5174.86	Linux	AMD-EPYC-7513-32Core	100	47	1.57392e-13	0.750743	3.7155
368	ProDy-LAPACK-FullDense	../DataRepo/PdbByAtomCount/1avq.pdb	5933	222.93	5174.86	Linux	AMD-EPYC-7513-32Core	100	48	1.64958e-13	0.755852	3.7155
369	ProDy-LAPACK-FullDense	../DataRepo/PdbByAtomCount/1avq.pdb	5933	222.93	5174.86	Linux	AMD-EPYC-7513-32Core	100	49	1.58511e-13	0.770986	3.7155
370	ProDy-LAPACK-FullDense	../DataRepo/PdbByAtomCount/1avq.pdb	5933	222.93	5174.86	Linux	AMD-EPYC-7513-32Core	100	50	1.57134e-13	0.78621	3.7155
371	ProDy-LAPACK-FullDense	../DataRepo/PdbByAtomCount/1avq.pdb	5933	222.93	5174.86	Linux	AMD-EPYC-7513-32Core	100	51	1.61102e-13	0.798565	3.7155
372	ProDy-LAPACK-FullDense	../DataRepo/PdbByAtomCount/1avq.pdb	5933	222.93	5174.86	Linux	AMD-EPYC-7513-32Core	100	52	1.60701e-13	0.804103	3.7155
373	ProDy-LAPACK-FullDense	../DataRepo/PdbByAtomCount/1avq.pdb	5933	222.93	5174.86	Linux	AMD-EPYC-7513-32Core	100	53	1.45563e-13	0.814501	3.7155
374	ProDy-LAPACK-FullDense	../DataRepo/PdbByAtomCount/1avq.pdb	5933	222.93	5174.86	Linux	AMD-EPYC-7513-32Core	100	54	1.64483e-13	0.850276	3.7155
375	ProDy-LAPACK-FullDense	../DataRepo/PdbByAtomCount/1avq.pdb	5933	222.93	5174.86	Linux	AMD-EPYC-7513-32Core	100	55	1.41569e-13	0.862025	3.7155
376	ProDy-LAPACK-FullDense	../DataRepo/PdbByAtomCount/1avq.pdb	5933	222.93	5174.86	Linux	AMD-EPYC-7513-32Core	100	56	1.42255e-13	0.878042	3.7155
377	ProDy-LAPACK-FullDense	../DataRepo/PdbByAtomCount/1avq.pdb	5933	222.93	5174.86	Linux	AMD-EPYC-7513-32Core	100	57	1.56241e-13	0.912639	3.7155
378	ProDy-LAPACK-FullDense	../DataRepo/PdbByAtomCount/1avq.pdb	5933	222.93	5174.86	Linux	AMD-EPYC-7513-32Core	100	58	1.52037e-13	0.926127	3.7155
379	ProDy-LAPACK-FullDense	../DataRepo/PdbByAtomCount/1avq.pdb	5933	222.93	5174.86	Linux	AMD-EPYC-7513-32Core	100	59	1.81157e-13	0.947771	3.7155
380	ProDy-LAPACK-FullDense	../DataRepo/PdbByAtomCount/1avq.pdb	5933	222.93	5174.86	Linux	AMD-EPYC-7513-32Core	100	60	1.68579e-13	0.957736	3.7155
381	ProDy-LAPACK-FullDense	../DataRepo/PdbByAtomCount/1avq.pdb	5933	222.93	5174.86	Linux	AMD-EPYC-7513-32Core	100	61	1.59148e-13	0.986411	3.7155
382	ProDy-LAPACK-FullDense	../DataRepo/PdbByAtomCount/1avq.pdb	5933	222.93	5174.86	Linux	AMD-EPYC-7513-32Core	100	62	1.6171e-13	0.99899	3.7155
383	ProDy-LAPACK-FullDense	../DataRepo/PdbByAtomCount/1avq.pdb	5933	222.93	5174.86	Linux	AMD-EPYC-7513-32Core	100	63	1.58869e-13	1.00766	3.7155
384	ProDy-LAPACK-FullDense	../DataRepo/PdbByAtomCount/1bml.pdb	8940	595.32	11694.5	Linux	AMD-EPYC-7513-32Core	100	0	2.35393e-13	-6.34683e-14	9.92199
385	ProDy-LAPACK-FullDense	../DataRepo/PdbByAtomCount/1bml.pdb	8940	595.32	11694.5	Linux	AMD-EPYC-7513-32Core	100	1	2.0115e-13	-5.41772e-14	9.92199
386	ProDy-LAPACK-FullDense	../DataRepo/PdbByAtomCount/1bml.pdb	8940	595.32	11694.5	Linux	AMD-EPYC-7513-32Core	100	2	2.28665e-13	-5.41772e-14	9.92199
387	ProDy-LAPACK-FullDense	../DataRepo/PdbByAtomCount/1bml.pdb	8940	595.32	11694.5	Linux	AMD-EPYC-7513-32Core	100	3	1.88049e-13	1.56978e-15	9.92199
388	ProDy-LAPACK-FullDense	../DataRepo/PdbByAtomCount/1bml.pdb	8940	595.32	11694.5	Linux	AMD-EPYC-7513-32Core	100	4	2.40736e-13	3.87344e-14	9.92199
389	ProDy-LAPACK-FullDense	../DataRepo/PdbByAtomCount/1bml.pdb	8940	595.32	11694.5	Linux	AMD-EPYC-7513-32Core	100	5	2.33378e-13	4.80256e-14	9.92199
390	ProDy-LAPACK-FullDense	../DataRepo/PdbByAtomCount/1bml.pdb	8940	595.32	11694.5	Linux	AMD-EPYC-7513-32Core	100	6	1.99723e-13	0.00921354	9.92199
391	ProDy-LAPACK-FullDense	../DataRepo/PdbByAtomCount/1bml.pdb	8940	595.32	11694.5	Linux	AMD-EPYC-7513-32Core	100	7	2.00043e-13	0.0174568	9.92199
392	ProDy-LAPACK-FullDense	../DataRepo/PdbByAtomCount/1bml.pdb	8940	595.32	11694.5	Linux	AMD-EPYC-7513-32Core	100	8	1.9448e-13	0.0293832	9.92199
393	ProDy-LAPACK-FullDense	../DataRepo/PdbByAtomCount/1bml.pdb	8940	595.32	11694.5	Linux	AMD-EPYC-7513-32Core	100	9	1.81471e-13	0.049581	9.92199
394	ProDy-LAPACK-FullDense	../DataRepo/PdbByAtomCount/1bml.pdb	8940	595.32	11694.5	Linux	AMD-EPYC-7513-32Core	100	10	2.03876e-13	0.054292	9.92199
395	ProDy-LAPACK-FullDense	../DataRepo/PdbByAtomCount/1bml.pdb	8940	595.32	11694.5	Linux	AMD-EPYC-7513-32Core	100	11	2.03991e-13	0.0755404	9.92199
396	ProDy-LAPACK-FullDense	../DataRepo/PdbByAtomCount/1bml.pdb	8940	595.32	11694.5	Linux	AMD-EPYC-7513-32Core	100	12	1.98973e-13	0.0871135	9.92199
397	ProDy-LAPACK-FullDense	../DataRepo/PdbByAtomCount/1bml.pdb	8940	595.32	11694.5	Linux	AMD-EPYC-7513-32Core	100	13	1.47586e-13	0.0881785	9.92199
398	ProDy-LAPACK-FullDense	../DataRepo/PdbByAtomCount/1bml.pdb	8940	595.32	11694.5	Linux	AMD-EPYC-7513-32Core	100	14	1.57136e-13	0.108097	9.92199
399	ProDy-LAPACK-FullDense	../DataRepo/PdbByAtomCount/1bml.pdb	8940	595.32	11694.5	Linux	AMD-EPYC-7513-32Core	100	15	2.1751e-13	0.108318	9.92199
400	ProDy-LAPACK-FullDense	../DataRepo/PdbByAtomCount/1bml.pdb	8940	595.32	11694.5	Linux	AMD-EPYC-7513-32Core	100	16	2.03303e-13	0.137075	9.92199
401	ProDy-LAPACK-FullDense	../DataRepo/PdbByAtomCount/1bml.pdb	8940	595.32	11694.5	Linux	AMD-EPYC-7513-32Core	100	17	2.10468e-13	0.149416	9.92199
402	ProDy-LAPACK-FullDense	../DataRepo/PdbByAtomCount/1bml.pdb	8940	595.32	11694.5	Linux	AMD-EPYC-7513-32Core	100	18	1.8056e-13	0.178086	9.92199
403	ProDy-LAPACK-FullDense	../DataRepo/PdbByAtomCount/1bml.pdb	8940	595.32	11694.5	Linux	AMD-EPYC-7513-32Core	100	19	2.04501e-13	0.204825	9.92199
404	ProDy-LAPACK-FullDense	../DataRepo/PdbByAtomCount/1bml.pdb	8940	595.32	11694.5	Linux	AMD-EPYC-7513-32Core	100	20	1.924e-13	0.211529	9.92199
405	ProDy-LAPACK-FullDense	../DataRepo/PdbByAtomCount/1bml.pdb	8940	595.32	11694.5	Linux	AMD-EPYC-7513-32Core	100	21	1.96774e-13	0.220538	9.92199
406	ProDy-LAPACK-FullDense	../DataRepo/PdbByAtomCount/1bml.pdb	8940	595.32	11694.5	Linux	AMD-EPYC-7513-32Core	100	22	2.1337e-13	0.237196	9.92199
407	ProDy-LAPACK-FullDense	../DataRepo/PdbByAtomCount/1bml.pdb	8940	595.32	11694.5	Linux	AMD-EPYC-7513-32Core	100	23	2.05166e-13	0.240513	9.92199
408	ProDy-LAPACK-FullDense	../DataRepo/PdbByAtomCount/1bml.pdb	8940	595.32	11694.5	Linux	AMD-EPYC-7513-32Core	100	24	2.06827e-13	0.243026	9.92199
409	ProDy-LAPACK-FullDense	../DataRepo/PdbByAtomCount/1bml.pdb	8940	595.32	11694.5	Linux	AMD-EPYC-7513-32Core	100	25	2.05221e-13	0.251014	9.92199
410	ProDy-LAPACK-FullDense	../DataRepo/PdbByAtomCount/1bml.pdb	8940	595.32	11694.5	Linux	AMD-EPYC-7513-32Core	100	26	2.17695e-13	0.25985	9.92199
411	ProDy-LAPACK-FullDense	../DataRepo/PdbByAtomCount/1bml.pdb	8940	595.32	11694.5	Linux	AMD-EPYC-7513-32Core	100	27	2.11666e-13	0.268578	9.92199
412	ProDy-LAPACK-FullDense	../DataRepo/PdbByAtomCount/1bml.pdb	8940	595.32	11694.5	Linux	AMD-EPYC-7513-32Core	100	28	1.97401e-13	0.269543	9.92199
413	ProDy-LAPACK-FullDense	../DataRepo/PdbByAtomCount/1bml.pdb	8940	595.32	11694.5	Linux	AMD-EPYC-7513-32Core	100	29	2.01689e-13	0.27649	9.92199
414	ProDy-LAPACK-FullDense	../DataRepo/PdbByAtomCount/1bml.pdb	8940	595.32	11694.5	Linux	AMD-EPYC-7513-32Core	100	30	2.25321e-13	0.290425	9.92199
415	ProDy-LAPACK-FullDense	../DataRepo/PdbByAtomCount/1bml.pdb	8940	595.32	11694.5	Linux	AMD-EPYC-7513-32Core	100	31	2.06945e-13	0.305833	9.92199
416	ProDy-LAPACK-FullDense	../DataRepo/PdbByAtomCount/1bml.pdb	8940	595.32	11694.5	Linux	AMD-EPYC-7513-32Core	100	32	2.126e-13	0.307903	9.92199
417	ProDy-LAPACK-FullDense	../DataRepo/PdbByAtomCount/1bml.pdb	8940	595.32	11694.5	Linux	AMD-EPYC-7513-32Core	100	33	2.01868e-13	0.328996	9.92199
418	ProDy-LAPACK-FullDense	../DataRepo/PdbByAtomCount/1bml.pdb	8940	595.32	11694.5	Linux	AMD-EPYC-7513-32Core	100	34	2.01214e-13	0.344374	9.92199
419	ProDy-LAPACK-FullDense	../DataRepo/PdbByAtomCount/1bml.pdb	8940	595.32	11694.5	Linux	AMD-EPYC-7513-32Core	100	35	2.03519e-13	0.350661	9.92199
420	ProDy-LAPACK-FullDense	../DataRepo/PdbByAtomCount/1bml.pdb	8940	595.32	11694.5	Linux	AMD-EPYC-7513-32Core	100	36	2.04407e-13	0.382041	9.92199
421	ProDy-LAPACK-FullDense	../DataRepo/PdbByAtomCount/1bml.pdb	8940	595.32	11694.5	Linux	AMD-EPYC-7513-32Core	100	37	2.04266e-13	0.388924	9.92199
422	ProDy-LAPACK-FullDense	../DataRepo/PdbByAtomCount/1bml.pdb	8940	595.32	11694.5	Linux	AMD-EPYC-7513-32Core	100	38	2.12673e-13	0.402945	9.92199
423	ProDy-LAPACK-FullDense	../DataRepo/PdbByAtomCount/1bml.pdb	8940	595.32	11694.5	Linux	AMD-EPYC-7513-32Core	100	39	2.02903e-13	0.416961	9.92199
424	ProDy-LAPACK-FullDense	../DataRepo/PdbByAtomCount/1bml.pdb	8940	595.32	11694.5	Linux	AMD-EPYC-7513-32Core	100	40	2.28574e-13	0.431982	9.92199
425	ProDy-LAPACK-FullDense	../DataRepo/PdbByAtomCount/1bml.pdb	8940	595.32	11694.5	Linux	AMD-EPYC-7513-32Core	100	41	1.96671e-13	0.438935	9.92199
426	ProDy-LAPACK-FullDense	../DataRepo/PdbByAtomCount/1bml.pdb	8940	595.32	11694.5	Linux	AMD-EPYC-7513-32Core	100	42	2.16701e-13	0.45733	9.92199
427	ProDy-LAPACK-FullDense	../DataRepo/PdbByAtomCount/1bml.pdb	8940	595.32	11694.5	Linux	AMD-EPYC-7513-32Core	100	43	2.20408e-13	0.461775	9.92199
428	ProDy-LAPACK-FullDense	../DataRepo/PdbByAtomCount/1bml.pdb	8940	595.32	11694.5	Linux	AMD-EPYC-7513-32Core	100	44	1.99506e-13	0.471029	9.92199
429	ProDy-LAPACK-FullDense	../DataRepo/PdbByAtomCount/1bml.pdb	8940	595.32	11694.5	Linux	AMD-EPYC-7513-32Core	100	45	2.05766e-13	0.487479	9.92199
430	ProDy-LAPACK-FullDense	../DataRepo/PdbByAtomCount/1bml.pdb	8940	595.32	11694.5	Linux	AMD-EPYC-7513-32Core	100	46	2.01499e-13	0.499163	9.92199
431	ProDy-LAPACK-FullDense	../DataRepo/PdbByAtomCount/1bml.pdb	8940	595.32	11694.5	Linux	AMD-EPYC-7513-32Core	100	47	2.24398e-13	0.523065	9.92199
432	ProDy-LAPACK-FullDense	../DataRepo/PdbByAtomCount/1bml.pdb	8940	595.32	11694.5	Linux	AMD-EPYC-7513-32Core	100	48	2.00812e-13	0.53834	9.92199
433	ProDy-LAPACK-FullDense	../DataRepo/PdbByAtomCount/1bml.pdb	8940	595.32	11694.5	Linux	AMD-EPYC-7513-32Core	100	49	2.02949e-13	0.552704	9.92199
434	ProDy-LAPACK-FullDense	../DataRepo/PdbByAtomCount/1bml.pdb	8940	595.32	11694.5	Linux	AMD-EPYC-7513-32Core	100	50	1.97191e-13	0.563257	9.92199
435	ProDy-LAPACK-FullDense	../DataRepo/PdbByAtomCount/1bml.pdb	8940	595.32	11694.5	Linux	AMD-EPYC-7513-32Core	100	51	1.54748e-13	0.577889	9.92199
436	ProDy-LAPACK-FullDense	../DataRepo/PdbByAtomCount/1bml.pdb	8940	595.32	11694.5	Linux	AMD-EPYC-7513-32Core	100	52	2.06542e-13	0.581743	9.92199
437	ProDy-LAPACK-FullDense	../DataRepo/PdbByAtomCount/1bml.pdb	8940	595.32	11694.5	Linux	AMD-EPYC-7513-32Core	100	53	2.09412e-13	0.593964	9.92199
438	ProDy-LAPACK-FullDense	../DataRepo/PdbByAtomCount/1bml.pdb	8940	595.32	11694.5	Linux	AMD-EPYC-7513-32Core	100	54	1.94091e-13	0.60672	9.92199
439	ProDy-LAPACK-FullDense	../DataRepo/PdbByAtomCount/1bml.pdb	8940	595.32	11694.5	Linux	AMD-EPYC-7513-32Core	100	55	2.03682e-13	0.612712	9.92199
440	ProDy-LAPACK-FullDense	../DataRepo/PdbByAtomCount/1bml.pdb	8940	595.32	11694.5	Linux	AMD-EPYC-7513-32Core	100	56	2.07375e-13	0.623396	9.92199
441	ProDy-LAPACK-FullDense	../DataRepo/PdbByAtomCount/1bml.pdb	8940	595.32	11694.5	Linux	AMD-EPYC-7513-32Core	100	57	2.06405e-13	0.636565	9.92199
442	ProDy-LAPACK-FullDense	../DataRepo/PdbByAtomCount/1bml.pdb	8940	595.32	11694.5	Linux	AMD-EPYC-7513-32Core	100	58	1.98627e-13	0.648592	9.92199
443	ProDy-LAPACK-FullDense	../DataRepo/PdbByAtomCount/1bml.pdb	8940	595.32	11694.5	Linux	AMD-EPYC-7513-32Core	100	59	1.76246e-13	0.656351	9.92199
444	ProDy-LAPACK-FullDense	../DataRepo/PdbByAtomCount/1bml.pdb	8940	595.32	11694.5	Linux	AMD-EPYC-7513-32Core	100	60	1.88744e-13	0.659668	9.92199
445	ProDy-LAPACK-FullDense	../DataRepo/PdbByAtomCount/1bml.pdb	8940	595.32	11694.5	Linux	AMD-EPYC-7513-32Core	100	61	1.8802e-13	0.675165	9.92199
446	ProDy-LAPACK-FullDense	../DataRepo/PdbByAtomCount/1bml.pdb	8940	595.32	11694.5	Linux	AMD-EPYC-7513-32Core	100	62	2.02153e-13	0.687275	9.92199
447	ProDy-LAPACK-FullDense	../DataRepo/PdbByAtomCount/1bml.pdb	8940	595.32	11694.5	Linux	AMD-EPYC-7513-32Core	100	63	2.0064e-13	0.696779	9.92199
448	ProDy-LAPACK-FullDense	../DataRepo/PdbByAtomCount/1ewk.pdb	7894	467.693	9129.25	Linux	AMD-EPYC-7513-32Core	100	0	2.76993e-13	-9.42066e-14	7.79488
449	ProDy-LAPACK-FullDense	../DataRepo/PdbByAtomCount/1ewk.pdb	7894	467.693	9129.25	Linux	AMD-EPYC-7513-32Core	100	1	1.93339e-13	-4.20631e-14	7.79488
450	ProDy-LAPACK-FullDense	../DataRepo/PdbByAtomCount/1ewk.pdb	7894	467.693	9129.25	Linux	AMD-EPYC-7513-32Core	100	2	2.00708e-13	-4.20631e-14	7.79488
451	ProDy-LAPACK-FullDense	../DataRepo/PdbByAtomCount/1ewk.pdb	7894	467.693	9129.25	Linux	AMD-EPYC-7513-32Core	100	3	1.94375e-13	-1.59914e-14	7.79488
452	ProDy-LAPACK-FullDense	../DataRepo/PdbByAtomCount/1ewk.pdb	7894	467.693	9129.25	Linux	AMD-EPYC-7513-32Core	100	4	1.88254e-13	4.9188e-14	7.79488
453	ProDy-LAPACK-FullDense	../DataRepo/PdbByAtomCount/1ewk.pdb	7894	467.693	9129.25	Linux	AMD-EPYC-7513-32Core	100	5	1.80222e-13	4.9188e-14	7.79488
454	ProDy-LAPACK-FullDense	../DataRepo/PdbByAtomCount/1ewk.pdb	7894	467.693	9129.25	Linux	AMD-EPYC-7513-32Core	100	6	2.57388e-13	0.0310066	7.79488
455	ProDy-LAPACK-FullDense	../DataRepo/PdbByAtomCount/1ewk.pdb	7894	467.693	9129.25	Linux	AMD-EPYC-7513-32Core	100	7	1.6504e-13	0.0657794	7.79488
456	ProDy-LAPACK-FullDense	../DataRepo/PdbByAtomCount/1ewk.pdb	7894	467.693	9129.25	Linux	AMD-EPYC-7513-32Core	100	8	1.93752e-13	0.0819317	7.79488
457	ProDy-LAPACK-FullDense	../DataRepo/PdbByAtomCount/1ewk.pdb	7894	467.693	9129.25	Linux	AMD-EPYC-7513-32Core	100	9	2.07059e-13	0.0877705	7.79488
458	ProDy-LAPACK-FullDense	../DataRepo/PdbByAtomCount/1ewk.pdb	7894	467.693	9129.25	Linux	AMD-EPYC-7513-32Core	100	10	2.00896e-13	0.0988214	7.79488
459	ProDy-LAPACK-FullDense	../DataRepo/PdbByAtomCount/1ewk.pdb	7894	467.693	9129.25	Linux	AMD-EPYC-7513-32Core	100	11	2.16369e-13	0.120272	7.79488
460	ProDy-LAPACK-FullDense	../DataRepo/PdbByAtomCount/1ewk.pdb	7894	467.693	9129.25	Linux	AMD-EPYC-7513-32Core	100	12	2.12578e-13	0.148177	7.79488
461	ProDy-LAPACK-FullDense	../DataRepo/PdbByAtomCount/1ewk.pdb	7894	467.693	9129.25	Linux	AMD-EPYC-7513-32Core	100	13	1.94912e-13	0.156955	7.79488
462	ProDy-LAPACK-FullDense	../DataRepo/PdbByAtomCount/1ewk.pdb	7894	467.693	9129.25	Linux	AMD-EPYC-7513-32Core	100	14	1.86116e-13	0.180225	7.79488
463	ProDy-LAPACK-FullDense	../DataRepo/PdbByAtomCount/1ewk.pdb	7894	467.693	9129.25	Linux	AMD-EPYC-7513-32Core	100	15	1.93922e-13	0.205683	7.79488
464	ProDy-LAPACK-FullDense	../DataRepo/PdbByAtomCount/1ewk.pdb	7894	467.693	9129.25	Linux	AMD-EPYC-7513-32Core	100	16	1.9627e-13	0.206957	7.79488
465	ProDy-LAPACK-FullDense	../DataRepo/PdbByAtomCount/1ewk.pdb	7894	467.693	9129.25	Linux	AMD-EPYC-7513-32Core	100	17	2.18631e-13	0.224857	7.79488
466	ProDy-LAPACK-FullDense	../DataRepo/PdbByAtomCount/1ewk.pdb	7894	467.693	9129.25	Linux	AMD-EPYC-7513-32Core	100	18	1.97215e-13	0.256745	7.79488
467	ProDy-LAPACK-FullDense	../DataRepo/PdbByAtomCount/1ewk.pdb	7894	467.693	9129.25	Linux	AMD-EPYC-7513-32Core	100	19	2.06342e-13	0.259695	7.79488
468	ProDy-LAPACK-FullDense	../DataRepo/PdbByAtomCount/1ewk.pdb	7894	467.693	9129.25	Linux	AMD-EPYC-7513-32Core	100	20	1.80465e-13	0.302713	7.79488
469	ProDy-LAPACK-FullDense	../DataRepo/PdbByAtomCount/1ewk.pdb	7894	467.693	9129.25	Linux	AMD-EPYC-7513-32Core	100	21	1.86538e-13	0.320061	7.79488
470	ProDy-LAPACK-FullDense	../DataRepo/PdbByAtomCount/1ewk.pdb	7894	467.693	9129.25	Linux	AMD-EPYC-7513-32Core	100	22	1.6896e-13	0.329901	7.79488
471	ProDy-LAPACK-FullDense	../DataRepo/PdbByAtomCount/1ewk.pdb	7894	467.693	9129.25	Linux	AMD-EPYC-7513-32Core	100	23	1.85671e-13	0.351549	7.79488
472	ProDy-LAPACK-FullDense	../DataRepo/PdbByAtomCount/1ewk.pdb	7894	467.693	9129.25	Linux	AMD-EPYC-7513-32Core	100	24	1.88755e-13	0.384087	7.79488
473	ProDy-LAPACK-FullDense	../DataRepo/PdbByAtomCount/1ewk.pdb	7894	467.693	9129.25	Linux	AMD-EPYC-7513-32Core	100	25	1.9658e-13	0.395951	7.79488
474	ProDy-LAPACK-FullDense	../DataRepo/PdbByAtomCount/1ewk.pdb	7894	467.693	9129.25	Linux	AMD-EPYC-7513-32Core	100	26	1.56316e-13	0.420816	7.79488
475	ProDy-LAPACK-FullDense	../DataRepo/PdbByAtomCount/1ewk.pdb	7894	467.693	9129.25	Linux	AMD-EPYC-7513-32Core	100	27	1.92177e-13	0.428778	7.79488
476	ProDy-LAPACK-FullDense	../DataRepo/PdbByAtomCount/1ewk.pdb	7894	467.693	9129.25	Linux	AMD-EPYC-7513-32Core	100	28	1.77101e-13	0.440171	7.79488
477	ProDy-LAPACK-FullDense	../DataRepo/PdbByAtomCount/1ewk.pdb	7894	467.693	9129.25	Linux	AMD-EPYC-7513-32Core	100	29	1.95168e-13	0.450975	7.79488
478	ProDy-LAPACK-FullDense	../DataRepo/PdbByAtomCount/1ewk.pdb	7894	467.693	9129.25	Linux	AMD-EPYC-7513-32Core	100	30	1.43371e-13	0.476976	7.79488
479	ProDy-LAPACK-FullDense	../DataRepo/PdbByAtomCount/1ewk.pdb	7894	467.693	9129.25	Linux	AMD-EPYC-7513-32Core	100	31	1.97993e-13	0.485488	7.79488
480	ProDy-LAPACK-FullDense	../DataRepo/PdbByAtomCount/1ewk.pdb	7894	467.693	9129.25	Linux	AMD-EPYC-7513-32Core	100	32	1.72352e-13	0.513555	7.79488
481	ProDy-LAPACK-FullDense	../DataRepo/PdbByAtomCount/1ewk.pdb	7894	467.693	9129.25	Linux	AMD-EPYC-7513-32Core	100	33	1.85037e-13	0.516186	7.79488
482	ProDy-LAPACK-FullDense	../DataRepo/PdbByAtomCount/1ewk.pdb	7894	467.693	9129.25	Linux	AMD-EPYC-7513-32Core	100	34	1.88126e-13	0.552996	7.79488
483	ProDy-LAPACK-FullDense	../DataRepo/PdbByAtomCount/1ewk.pdb	7894	467.693	9129.25	Linux	AMD-EPYC-7513-32Core	100	35	1.60996e-13	0.573333	7.79488
484	ProDy-LAPACK-FullDense	../DataRepo/PdbByAtomCount/1ewk.pdb	7894	467.693	9129.25	Linux	AMD-EPYC-7513-32Core	100	36	1.64967e-13	0.58514	7.79488
485	ProDy-LAPACK-FullDense	../DataRepo/PdbByAtomCount/1ewk.pdb	7894	467.693	9129.25	Linux	AMD-EPYC-7513-32Core	100	37	1.7818e-13	0.596574	7.79488
486	ProDy-LAPACK-FullDense	../DataRepo/PdbByAtomCount/1ewk.pdb	7894	467.693	9129.25	Linux	AMD-EPYC-7513-32Core	100	38	1.62666e-13	0.610241	7.79488
487	ProDy-LAPACK-FullDense	../DataRepo/PdbByAtomCount/1ewk.pdb	7894	467.693	9129.25	Linux	AMD-EPYC-7513-32Core	100	39	1.6438e-13	0.619043	7.79488
488	ProDy-LAPACK-FullDense	../DataRepo/PdbByAtomCount/1ewk.pdb	7894	467.693	9129.25	Linux	AMD-EPYC-7513-32Core	100	40	1.87085e-13	0.633944	7.79488
489	ProDy-LAPACK-FullDense	../DataRepo/PdbByAtomCount/1ewk.pdb	7894	467.693	9129.25	Linux	AMD-EPYC-7513-32Core	100	41	1.38388e-13	0.646362	7.79488
490	ProDy-LAPACK-FullDense	../DataRepo/PdbByAtomCount/1ewk.pdb	7894	467.693	9129.25	Linux	AMD-EPYC-7513-32Core	100	42	1.73211e-13	0.664224	7.79488
491	ProDy-LAPACK-FullDense	../DataRepo/PdbByAtomCount/1ewk.pdb	7894	467.693	9129.25	Linux	AMD-EPYC-7513-32Core	100	43	1.62839e-13	0.693465	7.79488
492	ProDy-LAPACK-FullDense	../DataRepo/PdbByAtomCount/1ewk.pdb	7894	467.693	9129.25	Linux	AMD-EPYC-7513-32Core	100	44	1.91676e-13	0.704805	7.79488
493	ProDy-LAPACK-FullDense	../DataRepo/PdbByAtomCount/1ewk.pdb	7894	467.693	9129.25	Linux	AMD-EPYC-7513-32Core	100	45	1.80032e-13	0.739003	7.79488
494	ProDy-LAPACK-FullDense	../DataRepo/PdbByAtomCount/1ewk.pdb	7894	467.693	9129.25	Linux	AMD-EPYC-7513-32Core	100	46	1.88684e-13	0.76146	7.79488
495	ProDy-LAPACK-FullDense	../DataRepo/PdbByAtomCount/1ewk.pdb	7894	467.693	9129.25	Linux	AMD-EPYC-7513-32Core	100	47	1.83972e-13	0.776053	7.79488
496	ProDy-LAPACK-FullDense	../DataRepo/PdbByAtomCount/1ewk.pdb	7894	467.693	9129.25	Linux	AMD-EPYC-7513-32Core	100	48	1.8539e-13	0.795561	7.79488
497	ProDy-LAPACK-FullDense	../DataRepo/PdbByAtomCount/1ewk.pdb	7894	467.693	9129.25	Linux	AMD-EPYC-7513-32Core	100	49	1.77881e-13	0.816287	7.79488
498	ProDy-LAPACK-FullDense	../DataRepo/PdbByAtomCount/1ewk.pdb	7894	467.693	9129.25	Linux	AMD-EPYC-7513-32Core	100	50	1.81833e-13	0.827155	7.79488
499	ProDy-LAPACK-FullDense	../DataRepo/PdbByAtomCount/1ewk.pdb	7894	467.693	9129.25	Linux	AMD-EPYC-7513-32Core	100	51	1.84143e-13	0.833154	7.79488
500	ProDy-LAPACK-FullDense	../DataRepo/PdbByAtomCount/1ewk.pdb	7894	467.693	9129.25	Linux	AMD-EPYC-7513-32Core	100	52	1.69905e-13	0.850756	7.79488
501	ProDy-LAPACK-FullDense	../DataRepo/PdbByAtomCount/1ewk.pdb	7894	467.693	9129.25	Linux	AMD-EPYC-7513-32Core	100	53	1.73302e-13	0.864941	7.79488
502	ProDy-LAPACK-FullDense	../DataRepo/PdbByAtomCount/1ewk.pdb	7894	467.693	9129.25	Linux	AMD-EPYC-7513-32Core	100	54	1.97052e-13	0.87112	7.79488
503	ProDy-LAPACK-FullDense	../DataRepo/PdbByAtomCount/1ewk.pdb	7894	467.693	9129.25	Linux	AMD-EPYC-7513-32Core	100	55	1.70197e-13	0.889967	7.79488
504	ProDy-LAPACK-FullDense	../DataRepo/PdbByAtomCount/1ewk.pdb	7894	467.693	9129.25	Linux	AMD-EPYC-7513-32Core	100	56	1.66578e-13	0.898724	7.79488
505	ProDy-LAPACK-FullDense	../DataRepo/PdbByAtomCount/1ewk.pdb	7894	467.693	9129.25	Linux	AMD-EPYC-7513-32Core	100	57	2.02073e-13	0.928388	7.79488
506	ProDy-LAPACK-FullDense	../DataRepo/PdbByAtomCount/1ewk.pdb	7894	467.693	9129.25	Linux	AMD-EPYC-7513-32Core	100	58	1.86876e-13	0.965422	7.79488
507	ProDy-LAPACK-FullDense	../DataRepo/PdbByAtomCount/1ewk.pdb	7894	467.693	9129.25	Linux	AMD-EPYC-7513-32Core	100	59	1.74859e-13	0.969431	7.79488
508	ProDy-LAPACK-FullDense	../DataRepo/PdbByAtomCount/1ewk.pdb	7894	467.693	9129.25	Linux	AMD-EPYC-7513-32Core	100	60	1.77009e-13	0.982874	7.79488
509	ProDy-LAPACK-FullDense	../DataRepo/PdbByAtomCount/1ewk.pdb	7894	467.693	9129.25	Linux	AMD-EPYC-7513-32Core	100	61	1.70629e-13	0.997256	7.79488
510	ProDy-LAPACK-FullDense	../DataRepo/PdbByAtomCount/1ewk.pdb	7894	467.693	9129.25	Linux	AMD-EPYC-7513-32Core	100	62	1.98976e-13	1.0303	7.79488
511	ProDy-LAPACK-FullDense	../DataRepo/PdbByAtomCount/1ewk.pdb	7894	467.693	9129.25	Linux	AMD-EPYC-7513-32Core	100	63	1.677e-13	1.05401	7.79488
512	ProDy-LAPACK-FullDense	../DataRepo/PdbByAtomCount/1fz4.pdb	17975	2780.62	47055.1	Linux	AMD-EPYC-7513-32Core	100	0	2.31037e-13	-1.48579e-14	46.3437
513	ProDy-LAPACK-FullDense	../DataRepo/PdbByAtomCount/1fz4.pdb	17975	2780.62	47055.1	Linux	AMD-EPYC-7513-32Core	100	1	2.05738e-13	2.37728e-14	46.3437
514	ProDy-LAPACK-FullDense	../DataRepo/PdbByAtomCount/1fz4.pdb	17975	2780.62	47055.1	Linux	AMD-EPYC-7513-32Core	100	2	2.5503e-13	3.66497e-14	46.3437
515	ProDy-LAPACK-FullDense	../DataRepo/PdbByAtomCount/1fz4.pdb	17975	2780.62	47055.1	Linux	AMD-EPYC-7513-32Core	100	3	2.6763e-13	3.66497e-14	46.3437
516	ProDy-LAPACK-FullDense	../DataRepo/PdbByAtomCount/1fz4.pdb	17975	2780.62	47055.1	Linux	AMD-EPYC-7513-32Core	100	4	3.26891e-13	6.24035e-14	46.3437
517	ProDy-LAPACK-FullDense	../DataRepo/PdbByAtomCount/1fz4.pdb	17975	2780.62	47055.1	Linux	AMD-EPYC-7513-32Core	100	5	2.3333e-13	7.52805e-14	46.3437
518	ProDy-LAPACK-FullDense	../DataRepo/PdbByAtomCount/1fz4.pdb	17975	2780.62	47055.1	Linux	AMD-EPYC-7513-32Core	100	6	2.52453e-13	0.0235591	46.3437
519	ProDy-LAPACK-FullDense	../DataRepo/PdbByAtomCount/1fz4.pdb	17975	2780.62	47055.1	Linux	AMD-EPYC-7513-32Core	100	7	2.5842e-13	0.03281	46.3437
520	ProDy-LAPACK-FullDense	../DataRepo/PdbByAtomCount/1fz4.pdb	17975	2780.62	47055.1	Linux	AMD-EPYC-7513-32Core	100	8	2.60922e-13	0.0519691	46.3437
521	ProDy-LAPACK-FullDense	../DataRepo/PdbByAtomCount/1fz4.pdb	17975	2780.62	47055.1	Linux	AMD-EPYC-7513-32Core	100	9	2.73687e-13	0.0610772	46.3437
522	ProDy-LAPACK-FullDense	../DataRepo/PdbByAtomCount/1fz4.pdb	17975	2780.62	47055.1	Linux	AMD-EPYC-7513-32Core	100	10	2.40269e-13	0.0830141	46.3437
523	ProDy-LAPACK-FullDense	../DataRepo/PdbByAtomCount/1fz4.pdb	17975	2780.62	47055.1	Linux	AMD-EPYC-7513-32Core	100	11	2.56401e-13	0.0963784	46.3437
524	ProDy-LAPACK-FullDense	../DataRepo/PdbByAtomCount/1fz4.pdb	17975	2780.62	47055.1	Linux	AMD-EPYC-7513-32Core	100	12	2.69791e-13	0.0967286	46.3437
525	ProDy-LAPACK-FullDense	../DataRepo/PdbByAtomCount/1fz4.pdb	17975	2780.62	47055.1	Linux	AMD-EPYC-7513-32Core	100	13	2.77764e-13	0.123564	46.3437
526	ProDy-LAPACK-FullDense	../DataRepo/PdbByAtomCount/1fz4.pdb	17975	2780.62	47055.1	Linux	AMD-EPYC-7513-32Core	100	14	2.76563e-13	0.134955	46.3437
527	ProDy-LAPACK-FullDense	../DataRepo/PdbByAtomCount/1fz4.pdb	17975	2780.62	47055.1	Linux	AMD-EPYC-7513-32Core	100	15	2.55447e-13	0.147921	46.3437
528	ProDy-LAPACK-FullDense	../DataRepo/PdbByAtomCount/1fz4.pdb	17975	2780.62	47055.1	Linux	AMD-EPYC-7513-32Core	100	16	2.75354e-13	0.161539	46.3437
529	ProDy-LAPACK-FullDense	../DataRepo/PdbByAtomCount/1fz4.pdb	17975	2780.62	47055.1	Linux	AMD-EPYC-7513-32Core	100	17	2.6577e-13	0.166384	46.3437
530	ProDy-LAPACK-FullDense	../DataRepo/PdbByAtomCount/1fz4.pdb	17975	2780.62	47055.1	Linux	AMD-EPYC-7513-32Core	100	18	2.61622e-13	0.170798	46.3437
531	ProDy-LAPACK-FullDense	../DataRepo/PdbByAtomCount/1fz4.pdb	17975	2780.62	47055.1	Linux	AMD-EPYC-7513-32Core	100	19	2.72082e-13	0.204848	46.3437
532	ProDy-LAPACK-FullDense	../DataRepo/PdbByAtomCount/1fz4.pdb	17975	2780.62	47055.1	Linux	AMD-EPYC-7513-32Core	100	20	2.82337e-13	0.225297	46.3437
533	ProDy-LAPACK-FullDense	../DataRepo/PdbByAtomCount/1fz4.pdb	17975	2780.62	47055.1	Linux	AMD-EPYC-7513-32Core	100	21	2.73673e-13	0.248098	46.3437
534	ProDy-LAPACK-FullDense	../DataRepo/PdbByAtomCount/1fz4.pdb	17975	2780.62	47055.1	Linux	AMD-EPYC-7513-32Core	100	22	2.6954e-13	0.251142	46.3437
535	ProDy-LAPACK-FullDense	../DataRepo/PdbByAtomCount/1fz4.pdb	17975	2780.62	47055.1	Linux	AMD-EPYC-7513-32Core	100	23	2.57224e-13	0.264909	46.3437
536	ProDy-LAPACK-FullDense	../DataRepo/PdbByAtomCount/1fz4.pdb	17975	2780.62	47055.1	Linux	AMD-EPYC-7513-32Core	100	24	2.58633e-13	0.268048	46.3437
537	ProDy-LAPACK-FullDense	../DataRepo/PdbByAtomCount/1fz4.pdb	17975	2780.62	47055.1	Linux	AMD-EPYC-7513-32Core	100	25	2.70805e-13	0.301829	46.3437
538	ProDy-LAPACK-FullDense	../DataRepo/PdbByAtomCount/1fz4.pdb	17975	2780.62	47055.1	Linux	AMD-EPYC-7513-32Core	100	26	2.59706e-13	0.3054	46.3437
539	ProDy-LAPACK-FullDense	../DataRepo/PdbByAtomCount/1fz4.pdb	17975	2780.62	47055.1	Linux	AMD-EPYC-7513-32Core	100	27	2.72636e-13	0.312278	46.3437
540	ProDy-LAPACK-FullDense	../DataRepo/PdbByAtomCount/1fz4.pdb	17975	2780.62	47055.1	Linux	AMD-EPYC-7513-32Core	100	28	2.76576e-13	0.323507	46.3437
541	ProDy-LAPACK-FullDense	../DataRepo/PdbByAtomCount/1fz4.pdb	17975	2780.62	47055.1	Linux	AMD-EPYC-7513-32Core	100	29	2.75372e-13	0.339644	46.3437
542	ProDy-LAPACK-FullDense	../DataRepo/PdbByAtomCount/1fz4.pdb	17975	2780.62	47055.1	Linux	AMD-EPYC-7513-32Core	100	30	2.78843e-13	0.361838	46.3437
543	ProDy-LAPACK-FullDense	../DataRepo/PdbByAtomCount/1fz4.pdb	17975	2780.62	47055.1	Linux	AMD-EPYC-7513-32Core	100	31	2.81697e-13	0.408692	46.3437
544	ProDy-LAPACK-FullDense	../DataRepo/PdbByAtomCount/1fz4.pdb	17975	2780.62	47055.1	Linux	AMD-EPYC-7513-32Core	100	32	2.7189e-13	0.429495	46.3437
545	ProDy-LAPACK-FullDense	../DataRepo/PdbByAtomCount/1fz4.pdb	17975	2780.62	47055.1	Linux	AMD-EPYC-7513-32Core	100	33	2.71782e-13	0.432953	46.3437
546	ProDy-LAPACK-FullDense	../DataRepo/PdbByAtomCount/1fz4.pdb	17975	2780.62	47055.1	Linux	AMD-EPYC-7513-32Core	100	34	2.84478e-13	0.434135	46.3437
547	ProDy-LAPACK-FullDense	../DataRepo/PdbByAtomCount/1fz4.pdb	17975	2780.62	47055.1	Linux	AMD-EPYC-7513-32Core	100	35	2.5567e-13	0.435819	46.3437
548	ProDy-LAPACK-FullDense	../DataRepo/PdbByAtomCount/1fz4.pdb	17975	2780.62	47055.1	Linux	AMD-EPYC-7513-32Core	100	36	2.71613e-13	0.452242	46.3437
549	ProDy-LAPACK-FullDense	../DataRepo/PdbByAtomCount/1fz4.pdb	17975	2780.62	47055.1	Linux	AMD-EPYC-7513-32Core	100	37	2.63748e-13	0.453559	46.3437
550	ProDy-LAPACK-FullDense	../DataRepo/PdbByAtomCount/1fz4.pdb	17975	2780.62	47055.1	Linux	AMD-EPYC-7513-32Core	100	38	2.59539e-13	0.462312	46.3437
551	ProDy-LAPACK-FullDense	../DataRepo/PdbByAtomCount/1fz4.pdb	17975	2780.62	47055.1	Linux	AMD-EPYC-7513-32Core	100	39	2.76569e-13	0.467605	46.3437
552	ProDy-LAPACK-FullDense	../DataRepo/PdbByAtomCount/1fz4.pdb	17975	2780.62	47055.1	Linux	AMD-EPYC-7513-32Core	100	40	2.76343e-13	0.478553	46.3437
553	ProDy-LAPACK-FullDense	../DataRepo/PdbByAtomCount/1fz4.pdb	17975	2780.62	47055.1	Linux	AMD-EPYC-7513-32Core	100	41	2.69825e-13	0.5061	46.3437
554	ProDy-LAPACK-FullDense	../DataRepo/PdbByAtomCount/1fz4.pdb	17975	2780.62	47055.1	Linux	AMD-EPYC-7513-32Core	100	42	2.61734e-13	0.513079	46.3437
555	ProDy-LAPACK-FullDense	../DataRepo/PdbByAtomCount/1fz4.pdb	17975	2780.62	47055.1	Linux	AMD-EPYC-7513-32Core	100	43	2.22556e-13	0.516868	46.3437
556	ProDy-LAPACK-FullDense	../DataRepo/PdbByAtomCount/1fz4.pdb	17975	2780.62	47055.1	Linux	AMD-EPYC-7513-32Core	100	44	2.65655e-13	0.525909	46.3437
557	ProDy-LAPACK-FullDense	../DataRepo/PdbByAtomCount/1fz4.pdb	17975	2780.62	47055.1	Linux	AMD-EPYC-7513-32Core	100	45	2.63145e-13	0.53577	46.3437
558	ProDy-LAPACK-FullDense	../DataRepo/PdbByAtomCount/1fz4.pdb	17975	2780.62	47055.1	Linux	AMD-EPYC-7513-32Core	100	46	2.61007e-13	0.552342	46.3437
559	ProDy-LAPACK-FullDense	../DataRepo/PdbByAtomCount/1fz4.pdb	17975	2780.62	47055.1	Linux	AMD-EPYC-7513-32Core	100	47	2.64006e-13	0.558411	46.3437
560	ProDy-LAPACK-FullDense	../DataRepo/PdbByAtomCount/1fz4.pdb	17975	2780.62	47055.1	Linux	AMD-EPYC-7513-32Core	100	48	2.65069e-13	0.566005	46.3437
561	ProDy-LAPACK-FullDense	../DataRepo/PdbByAtomCount/1fz4.pdb	17975	2780.62	47055.1	Linux	AMD-EPYC-7513-32Core	100	49	2.67659e-13	0.575785	46.3437
562	ProDy-LAPACK-FullDense	../DataRepo/PdbByAtomCount/1fz4.pdb	17975	2780.62	47055.1	Linux	AMD-EPYC-7513-32Core	100	50	2.61337e-13	0.594661	46.3437
563	ProDy-LAPACK-FullDense	../DataRepo/PdbByAtomCount/1fz4.pdb	17975	2780.62	47055.1	Linux	AMD-EPYC-7513-32Core	100	51	2.6275e-13	0.610491	46.3437
564	ProDy-LAPACK-FullDense	../DataRepo/PdbByAtomCount/1fz4.pdb	17975	2780.62	47055.1	Linux	AMD-EPYC-7513-32Core	100	52	2.6279e-13	0.642784	46.3437
565	ProDy-LAPACK-FullDense	../DataRepo/PdbByAtomCount/1fz4.pdb	17975	2780.62	47055.1	Linux	AMD-EPYC-7513-32Core	100	53	2.91486e-13	0.656665	46.3437
566	ProDy-LAPACK-FullDense	../DataRepo/PdbByAtomCount/1fz4.pdb	17975	2780.62	47055.1	Linux	AMD-EPYC-7513-32Core	100	54	2.69877e-13	0.668385	46.3437
567	ProDy-LAPACK-FullDense	../DataRepo/PdbByAtomCount/1fz4.pdb	17975	2780.62	47055.1	Linux	AMD-EPYC-7513-32Core	100	55	2.30771e-13	0.694001	46.3437
568	ProDy-LAPACK-FullDense	../DataRepo/PdbByAtomCount/1fz4.pdb	17975	2780.62	47055.1	Linux	AMD-EPYC-7513-32Core	100	56	2.56214e-13	0.695872	46.3437
569	ProDy-LAPACK-FullDense	../DataRepo/PdbByAtomCount/1fz4.pdb	17975	2780.62	47055.1	Linux	AMD-EPYC-7513-32Core	100	57	2.93736e-13	0.716916	46.3437
570	ProDy-LAPACK-FullDense	../DataRepo/PdbByAtomCount/1fz4.pdb	17975	2780.62	47055.1	Linux	AMD-EPYC-7513-32Core	100	58	2.63439e-13	0.722431	46.3437
571	ProDy-LAPACK-FullDense	../DataRepo/PdbByAtomCount/1fz4.pdb	17975	2780.62	47055.1	Linux	AMD-EPYC-7513-32Core	100	59	2.85178e-13	0.742831	46.3437
572	ProDy-LAPACK-FullDense	../DataRepo/PdbByAtomCount/1fz4.pdb	17975	2780.62	47055.1	Linux	AMD-EPYC-7513-32Core	100	60	2.71297e-13	0.747341	46.3437
573	ProDy-LAPACK-FullDense	../DataRepo/PdbByAtomCount/1fz4.pdb	17975	2780.62	47055.1	Linux	AMD-EPYC-7513-32Core	100	61	2.53173e-13	0.77502	46.3437
574	ProDy-LAPACK-FullDense	../DataRepo/PdbByAtomCount/1fz4.pdb	17975	2780.62	47055.1	Linux	AMD-EPYC-7513-32Core	100	62	2.38673e-13	0.781349	46.3437
575	ProDy-LAPACK-FullDense	../DataRepo/PdbByAtomCount/1fz4.pdb	17975	2780.62	47055.1	Linux	AMD-EPYC-7513-32Core	100	63	2.65259e-13	0.793887	46.3437
576	ProDy-LAPACK-FullDense	../DataRepo/PdbByAtomCount/1ijg.pdb	25977	7042.85	98135	Linux	AMD-EPYC-7513-32Core	100	0	3.02815e-13	-5.48701e-14	117.381
577	ProDy-LAPACK-FullDense	../DataRepo/PdbByAtomCount/1ijg.pdb	25977	7042.85	98135	Linux	AMD-EPYC-7513-32Core	100	1	2.24945e-13	-1.4825e-14	117.381
578	ProDy-LAPACK-FullDense	../DataRepo/PdbByAtomCount/1ijg.pdb	25977	7042.85	98135	Linux	AMD-EPYC-7513-32Core	100	2	1.99298e-13	5.19755e-15	117.381
579	ProDy-LAPACK-FullDense	../DataRepo/PdbByAtomCount/1ijg.pdb	25977	7042.85	98135	Linux	AMD-EPYC-7513-32Core	100	3	2.68755e-13	2.52201e-14	117.381
580	ProDy-LAPACK-FullDense	../DataRepo/PdbByAtomCount/1ijg.pdb	25977	7042.85	98135	Linux	AMD-EPYC-7513-32Core	100	4	3.97758e-13	5.52539e-14	117.381
581	ProDy-LAPACK-FullDense	../DataRepo/PdbByAtomCount/1ijg.pdb	25977	7042.85	98135	Linux	AMD-EPYC-7513-32Core	100	5	3.51784e-13	1.15322e-13	117.381
582	ProDy-LAPACK-FullDense	../DataRepo/PdbByAtomCount/1ijg.pdb	25977	7042.85	98135	Linux	AMD-EPYC-7513-32Core	100	6	3.06133e-13	0.0119354	117.381
583	ProDy-LAPACK-FullDense	../DataRepo/PdbByAtomCount/1ijg.pdb	25977	7042.85	98135	Linux	AMD-EPYC-7513-32Core	100	7	3.17561e-13	0.0121442	117.381
584	ProDy-LAPACK-FullDense	../DataRepo/PdbByAtomCount/1ijg.pdb	25977	7042.85	98135	Linux	AMD-EPYC-7513-32Core	100	8	3.02839e-13	0.0371924	117.381
585	ProDy-LAPACK-FullDense	../DataRepo/PdbByAtomCount/1ijg.pdb	25977	7042.85	98135	Linux	AMD-EPYC-7513-32Core	100	9	3.02486e-13	0.0424815	117.381
586	ProDy-LAPACK-FullDense	../DataRepo/PdbByAtomCount/1ijg.pdb	25977	7042.85	98135	Linux	AMD-EPYC-7513-32Core	100	10	3.54943e-13	0.0432293	117.381
587	ProDy-LAPACK-FullDense	../DataRepo/PdbByAtomCount/1ijg.pdb	25977	7042.85	98135	Linux	AMD-EPYC-7513-32Core	100	11	3.38322e-13	0.0578063	117.381
588	ProDy-LAPACK-FullDense	../DataRepo/PdbByAtomCount/1ijg.pdb	25977	7042.85	98135	Linux	AMD-EPYC-7513-32Core	100	12	3.39919e-13	0.0584576	117.381
589	ProDy-LAPACK-FullDense	../DataRepo/PdbByAtomCount/1ijg.pdb	25977	7042.85	98135	Linux	AMD-EPYC-7513-32Core	100	13	4.01314e-13	0.0600348	117.381
590	ProDy-LAPACK-FullDense	../DataRepo/PdbByAtomCount/1ijg.pdb	25977	7042.85	98135	Linux	AMD-EPYC-7513-32Core	100	14	3.13155e-13	0.0608829	117.381
591	ProDy-LAPACK-FullDense	../DataRepo/PdbByAtomCount/1ijg.pdb	25977	7042.85	98135	Linux	AMD-EPYC-7513-32Core	100	15	3.10635e-13	0.0881647	117.381
592	ProDy-LAPACK-FullDense	../DataRepo/PdbByAtomCount/1ijg.pdb	25977	7042.85	98135	Linux	AMD-EPYC-7513-32Core	100	16	3.3056e-13	0.0934076	117.381
593	ProDy-LAPACK-FullDense	../DataRepo/PdbByAtomCount/1ijg.pdb	25977	7042.85	98135	Linux	AMD-EPYC-7513-32Core	100	17	3.59179e-13	0.0966473	117.381
594	ProDy-LAPACK-FullDense	../DataRepo/PdbByAtomCount/1ijg.pdb	25977	7042.85	98135	Linux	AMD-EPYC-7513-32Core	100	18	3.33827e-13	0.106254	117.381
595	ProDy-LAPACK-FullDense	../DataRepo/PdbByAtomCount/1ijg.pdb	25977	7042.85	98135	Linux	AMD-EPYC-7513-32Core	100	19	3.3792e-13	0.110481	117.381
596	ProDy-LAPACK-FullDense	../DataRepo/PdbByAtomCount/1ijg.pdb	25977	7042.85	98135	Linux	AMD-EPYC-7513-32Core	100	20	2.69431e-13	0.117127	117.381
597	ProDy-LAPACK-FullDense	../DataRepo/PdbByAtomCount/1ijg.pdb	25977	7042.85	98135	Linux	AMD-EPYC-7513-32Core	100	21	3.2568e-13	0.11762	117.381
598	ProDy-LAPACK-FullDense	../DataRepo/PdbByAtomCount/1ijg.pdb	25977	7042.85	98135	Linux	AMD-EPYC-7513-32Core	100	22	2.65114e-13	0.122609	117.381
599	ProDy-LAPACK-FullDense	../DataRepo/PdbByAtomCount/1ijg.pdb	25977	7042.85	98135	Linux	AMD-EPYC-7513-32Core	100	23	3.06319e-13	0.124387	117.381
600	ProDy-LAPACK-FullDense	../DataRepo/PdbByAtomCount/1ijg.pdb	25977	7042.85	98135	Linux	AMD-EPYC-7513-32Core	100	24	3.3118e-13	0.136855	117.381
601	ProDy-LAPACK-FullDense	../DataRepo/PdbByAtomCount/1ijg.pdb	25977	7042.85	98135	Linux	AMD-EPYC-7513-32Core	100	25	3.08798e-13	0.14827	117.381
602	ProDy-LAPACK-FullDense	../DataRepo/PdbByAtomCount/1ijg.pdb	25977	7042.85	98135	Linux	AMD-EPYC-7513-32Core	100	26	3.03585e-13	0.150398	117.381
603	ProDy-LAPACK-FullDense	../DataRepo/PdbByAtomCount/1ijg.pdb	25977	7042.85	98135	Linux	AMD-EPYC-7513-32Core	100	27	3.14152e-13	0.154635	117.381
604	ProDy-LAPACK-FullDense	../DataRepo/PdbByAtomCount/1ijg.pdb	25977	7042.85	98135	Linux	AMD-EPYC-7513-32Core	100	28	3.22572e-13	0.155054	117.381
605	ProDy-LAPACK-FullDense	../DataRepo/PdbByAtomCount/1ijg.pdb	25977	7042.85	98135	Linux	AMD-EPYC-7513-32Core	100	29	2.80636e-13	0.157992	117.381
606	ProDy-LAPACK-FullDense	../DataRepo/PdbByAtomCount/1ijg.pdb	25977	7042.85	98135	Linux	AMD-EPYC-7513-32Core	100	30	3.04847e-13	0.165498	117.381
607	ProDy-LAPACK-FullDense	../DataRepo/PdbByAtomCount/1ijg.pdb	25977	7042.85	98135	Linux	AMD-EPYC-7513-32Core	100	31	3.09224e-13	0.166923	117.381
608	ProDy-LAPACK-FullDense	../DataRepo/PdbByAtomCount/1ijg.pdb	25977	7042.85	98135	Linux	AMD-EPYC-7513-32Core	100	32	3.16168e-13	0.180537	117.381
609	ProDy-LAPACK-FullDense	../DataRepo/PdbByAtomCount/1ijg.pdb	25977	7042.85	98135	Linux	AMD-EPYC-7513-32Core	100	33	2.68621e-13	0.181962	117.381
610	ProDy-LAPACK-FullDense	../DataRepo/PdbByAtomCount/1ijg.pdb	25977	7042.85	98135	Linux	AMD-EPYC-7513-32Core	100	34	3.16888e-13	0.190666	117.381
611	ProDy-LAPACK-FullDense	../DataRepo/PdbByAtomCount/1ijg.pdb	25977	7042.85	98135	Linux	AMD-EPYC-7513-32Core	100	35	2.80646e-13	0.198359	117.381
612	ProDy-LAPACK-FullDense	../DataRepo/PdbByAtomCount/1ijg.pdb	25977	7042.85	98135	Linux	AMD-EPYC-7513-32Core	100	36	3.45075e-13	0.20578	117.381
613	ProDy-LAPACK-FullDense	../DataRepo/PdbByAtomCount/1ijg.pdb	25977	7042.85	98135	Linux	AMD-EPYC-7513-32Core	100	37	3.2655e-13	0.222262	117.381
614	ProDy-LAPACK-FullDense	../DataRepo/PdbByAtomCount/1ijg.pdb	25977	7042.85	98135	Linux	AMD-EPYC-7513-32Core	100	38	3.21502e-13	0.226094	117.381
615	ProDy-LAPACK-FullDense	../DataRepo/PdbByAtomCount/1ijg.pdb	25977	7042.85	98135	Linux	AMD-EPYC-7513-32Core	100	39	3.07223e-13	0.232143	117.381
616	ProDy-LAPACK-FullDense	../DataRepo/PdbByAtomCount/1ijg.pdb	25977	7042.85	98135	Linux	AMD-EPYC-7513-32Core	100	40	3.13668e-13	0.235539	117.381
617	ProDy-LAPACK-FullDense	../DataRepo/PdbByAtomCount/1ijg.pdb	25977	7042.85	98135	Linux	AMD-EPYC-7513-32Core	100	41	3.01479e-13	0.246908	117.381
618	ProDy-LAPACK-FullDense	../DataRepo/PdbByAtomCount/1ijg.pdb	25977	7042.85	98135	Linux	AMD-EPYC-7513-32Core	100	42	3.19434e-13	0.248783	117.381
619	ProDy-LAPACK-FullDense	../DataRepo/PdbByAtomCount/1ijg.pdb	25977	7042.85	98135	Linux	AMD-EPYC-7513-32Core	100	43	2.91305e-13	0.259644	117.381
620	ProDy-LAPACK-FullDense	../DataRepo/PdbByAtomCount/1ijg.pdb	25977	7042.85	98135	Linux	AMD-EPYC-7513-32Core	100	44	3.17775e-13	0.264948	117.381
621	ProDy-LAPACK-FullDense	../DataRepo/PdbByAtomCount/1ijg.pdb	25977	7042.85	98135	Linux	AMD-EPYC-7513-32Core	100	45	3.21119e-13	0.270557	117.381
622	ProDy-LAPACK-FullDense	../DataRepo/PdbByAtomCount/1ijg.pdb	25977	7042.85	98135	Linux	AMD-EPYC-7513-32Core	100	46	3.18376e-13	0.272279	117.381
623	ProDy-LAPACK-FullDense	../DataRepo/PdbByAtomCount/1ijg.pdb	25977	7042.85	98135	Linux	AMD-EPYC-7513-32Core	100	47	2.99911e-13	0.275271	117.381
624	ProDy-LAPACK-FullDense	../DataRepo/PdbByAtomCount/1ijg.pdb	25977	7042.85	98135	Linux	AMD-EPYC-7513-32Core	100	48	3.15547e-13	0.278664	117.381
625	ProDy-LAPACK-FullDense	../DataRepo/PdbByAtomCount/1ijg.pdb	25977	7042.85	98135	Linux	AMD-EPYC-7513-32Core	100	49	3.27001e-13	0.287562	117.381
626	ProDy-LAPACK-FullDense	../DataRepo/PdbByAtomCount/1ijg.pdb	25977	7042.85	98135	Linux	AMD-EPYC-7513-32Core	100	50	3.37017e-13	0.298694	117.381
627	ProDy-LAPACK-FullDense	../DataRepo/PdbByAtomCount/1ijg.pdb	25977	7042.85	98135	Linux	AMD-EPYC-7513-32Core	100	51	3.18298e-13	0.305167	117.381
628	ProDy-LAPACK-FullDense	../DataRepo/PdbByAtomCount/1ijg.pdb	25977	7042.85	98135	Linux	AMD-EPYC-7513-32Core	100	52	3.13092e-13	0.309813	117.381
629	ProDy-LAPACK-FullDense	../DataRepo/PdbByAtomCount/1ijg.pdb	25977	7042.85	98135	Linux	AMD-EPYC-7513-32Core	100	53	2.81724e-13	0.317799	117.381
630	ProDy-LAPACK-FullDense	../DataRepo/PdbByAtomCount/1ijg.pdb	25977	7042.85	98135	Linux	AMD-EPYC-7513-32Core	100	54	3.17935e-13	0.319006	117.381
631	ProDy-LAPACK-FullDense	../DataRepo/PdbByAtomCount/1ijg.pdb	25977	7042.85	98135	Linux	AMD-EPYC-7513-32Core	100	55	3.30485e-13	0.324018	117.381
632	ProDy-LAPACK-FullDense	../DataRepo/PdbByAtomCount/1ijg.pdb	25977	7042.85	98135	Linux	AMD-EPYC-7513-32Core	100	56	2.89012e-13	0.327592	117.381
633	ProDy-LAPACK-FullDense	../DataRepo/PdbByAtomCount/1ijg.pdb	25977	7042.85	98135	Linux	AMD-EPYC-7513-32Core	100	57	3.31601e-13	0.330915	117.381
634	ProDy-LAPACK-FullDense	../DataRepo/PdbByAtomCount/1ijg.pdb	25977	7042.85	98135	Linux	AMD-EPYC-7513-32Core	100	58	3.36605e-13	0.336386	117.381
635	ProDy-LAPACK-FullDense	../DataRepo/PdbByAtomCount/1ijg.pdb	25977	7042.85	98135	Linux	AMD-EPYC-7513-32Core	100	59	3.33928e-13	0.342106	117.381
636	ProDy-LAPACK-FullDense	../DataRepo/PdbByAtomCount/1ijg.pdb	25977	7042.85	98135	Linux	AMD-EPYC-7513-32Core	100	60	3.28213e-13	0.344658	117.381
637	ProDy-LAPACK-FullDense	../DataRepo/PdbByAtomCount/1ijg.pdb	25977	7042.85	98135	Linux	AMD-EPYC-7513-32Core	100	61	3.22293e-13	0.355119	117.381
638	ProDy-LAPACK-FullDense	../DataRepo/PdbByAtomCount/1ijg.pdb	25977	7042.85	98135	Linux	AMD-EPYC-7513-32Core	100	62	3.32918e-13	0.362682	117.381
639	ProDy-LAPACK-FullDense	../DataRepo/PdbByAtomCount/1ijg.pdb	25977	7042.85	98135	Linux	AMD-EPYC-7513-32Core	100	63	3.33808e-13	0.365297	117.381
640	ProDy-LAPACK-FullDense	../DataRepo/PdbByAtomCount/1ivu.pdb	10934	941.026	17463.3	Linux	AMD-EPYC-7513-32Core	100	0	1.9979e-13	-4.09701e-14	15.6838
641	ProDy-LAPACK-FullDense	../DataRepo/PdbByAtomCount/1ivu.pdb	10934	941.026	17463.3	Linux	AMD-EPYC-7513-32Core	100	1	2.31419e-13	-1.36775e-14	15.6838
642	ProDy-LAPACK-FullDense	../DataRepo/PdbByAtomCount/1ivu.pdb	10934	941.026	17463.3	Linux	AMD-EPYC-7513-32Core	100	2	1.68065e-13	-3.1212e-17	15.6838
643	ProDy-LAPACK-FullDense	../DataRepo/PdbByAtomCount/1ivu.pdb	10934	941.026	17463.3	Linux	AMD-EPYC-7513-32Core	100	3	1.15884e-13	-3.1212e-17	15.6838
644	ProDy-LAPACK-FullDense	../DataRepo/PdbByAtomCount/1ivu.pdb	10934	941.026	17463.3	Linux	AMD-EPYC-7513-32Core	100	4	2.40979e-13	1.36151e-14	15.6838
645	ProDy-LAPACK-FullDense	../DataRepo/PdbByAtomCount/1ivu.pdb	10934	941.026	17463.3	Linux	AMD-EPYC-7513-32Core	100	5	3.07648e-13	6.82003e-14	15.6838
646	ProDy-LAPACK-FullDense	../DataRepo/PdbByAtomCount/1ivu.pdb	10934	941.026	17463.3	Linux	AMD-EPYC-7513-32Core	100	6	2.10821e-13	0.00891264	15.6838
647	ProDy-LAPACK-FullDense	../DataRepo/PdbByAtomCount/1ivu.pdb	10934	941.026	17463.3	Linux	AMD-EPYC-7513-32Core	100	7	2.23088e-13	0.0218121	15.6838
648	ProDy-LAPACK-FullDense	../DataRepo/PdbByAtomCount/1ivu.pdb	10934	941.026	17463.3	Linux	AMD-EPYC-7513-32Core	100	8	2.08637e-13	0.106311	15.6838
649	ProDy-LAPACK-FullDense	../DataRepo/PdbByAtomCount/1ivu.pdb	10934	941.026	17463.3	Linux	AMD-EPYC-7513-32Core	100	9	2.75543e-13	0.131944	15.6838
650	ProDy-LAPACK-FullDense	../DataRepo/PdbByAtomCount/1ivu.pdb	10934	941.026	17463.3	Linux	AMD-EPYC-7513-32Core	100	10	2.47601e-13	0.139889	15.6838
651	ProDy-LAPACK-FullDense	../DataRepo/PdbByAtomCount/1ivu.pdb	10934	941.026	17463.3	Linux	AMD-EPYC-7513-32Core	100	11	2.53962e-13	0.160878	15.6838
652	ProDy-LAPACK-FullDense	../DataRepo/PdbByAtomCount/1ivu.pdb	10934	941.026	17463.3	Linux	AMD-EPYC-7513-32Core	100	12	2.26305e-13	0.226224	15.6838
653	ProDy-LAPACK-FullDense	../DataRepo/PdbByAtomCount/1ivu.pdb	10934	941.026	17463.3	Linux	AMD-EPYC-7513-32Core	100	13	2.23132e-13	0.31598	15.6838
654	ProDy-LAPACK-FullDense	../DataRepo/PdbByAtomCount/1ivu.pdb	10934	941.026	17463.3	Linux	AMD-EPYC-7513-32Core	100	14	2.27877e-13	0.317443	15.6838
655	ProDy-LAPACK-FullDense	../DataRepo/PdbByAtomCount/1ivu.pdb	10934	941.026	17463.3	Linux	AMD-EPYC-7513-32Core	100	15	2.25514e-13	0.328245	15.6838
656	ProDy-LAPACK-FullDense	../DataRepo/PdbByAtomCount/1ivu.pdb	10934	941.026	17463.3	Linux	AMD-EPYC-7513-32Core	100	16	2.2596e-13	0.343072	15.6838
657	ProDy-LAPACK-FullDense	../DataRepo/PdbByAtomCount/1ivu.pdb	10934	941.026	17463.3	Linux	AMD-EPYC-7513-32Core	100	17	1.65639e-13	0.354457	15.6838
658	ProDy-LAPACK-FullDense	../DataRepo/PdbByAtomCount/1ivu.pdb	10934	941.026	17463.3	Linux	AMD-EPYC-7513-32Core	100	18	2.11648e-13	0.359253	15.6838
659	ProDy-LAPACK-FullDense	../DataRepo/PdbByAtomCount/1ivu.pdb	10934	941.026	17463.3	Linux	AMD-EPYC-7513-32Core	100	19	2.21192e-13	0.38367	15.6838
660	ProDy-LAPACK-FullDense	../DataRepo/PdbByAtomCount/1ivu.pdb	10934	941.026	17463.3	Linux	AMD-EPYC-7513-32Core	100	20	2.30158e-13	0.406563	15.6838
661	ProDy-LAPACK-FullDense	../DataRepo/PdbByAtomCount/1ivu.pdb	10934	941.026	17463.3	Linux	AMD-EPYC-7513-32Core	100	21	2.14553e-13	0.41593	15.6838
662	ProDy-LAPACK-FullDense	../DataRepo/PdbByAtomCount/1ivu.pdb	10934	941.026	17463.3	Linux	AMD-EPYC-7513-32Core	100	22	1.78152e-13	0.465857	15.6838
663	ProDy-LAPACK-FullDense	../DataRepo/PdbByAtomCount/1ivu.pdb	10934	941.026	17463.3	Linux	AMD-EPYC-7513-32Core	100	23	2.06695e-13	0.481214	15.6838
664	ProDy-LAPACK-FullDense	../DataRepo/PdbByAtomCount/1ivu.pdb	10934	941.026	17463.3	Linux	AMD-EPYC-7513-32Core	100	24	2.27459e-13	0.558014	15.6838
665	ProDy-LAPACK-FullDense	../DataRepo/PdbByAtomCount/1ivu.pdb	10934	941.026	17463.3	Linux	AMD-EPYC-7513-32Core	100	25	2.14753e-13	0.583176	15.6838
666	ProDy-LAPACK-FullDense	../DataRepo/PdbByAtomCount/1ivu.pdb	10934	941.026	17463.3	Linux	AMD-EPYC-7513-32Core	100	26	2.0015e-13	0.624691	15.6838
667	ProDy-LAPACK-FullDense	../DataRepo/PdbByAtomCount/1ivu.pdb	10934	941.026	17463.3	Linux	AMD-EPYC-7513-32Core	100	27	2.25405e-13	0.628245	15.6838
668	ProDy-LAPACK-FullDense	../DataRepo/PdbByAtomCount/1ivu.pdb	10934	941.026	17463.3	Linux	AMD-EPYC-7513-32Core	100	28	2.12375e-13	0.648517	15.6838
669	ProDy-LAPACK-FullDense	../DataRepo/PdbByAtomCount/1ivu.pdb	10934	941.026	17463.3	Linux	AMD-EPYC-7513-32Core	100	29	2.18539e-13	0.700428	15.6838
670	ProDy-LAPACK-FullDense	../DataRepo/PdbByAtomCount/1ivu.pdb	10934	941.026	17463.3	Linux	AMD-EPYC-7513-32Core	100	30	1.76096e-13	0.706433	15.6838
671	ProDy-LAPACK-FullDense	../DataRepo/PdbByAtomCount/1ivu.pdb	10934	941.026	17463.3	Linux	AMD-EPYC-7513-32Core	100	31	2.00609e-13	0.71735	15.6838
672	ProDy-LAPACK-FullDense	../DataRepo/PdbByAtomCount/1ivu.pdb	10934	941.026	17463.3	Linux	AMD-EPYC-7513-32Core	100	32	2.15846e-13	0.735411	15.6838
673	ProDy-LAPACK-FullDense	../DataRepo/PdbByAtomCount/1ivu.pdb	10934	941.026	17463.3	Linux	AMD-EPYC-7513-32Core	100	33	2.06098e-13	0.748201	15.6838
674	ProDy-LAPACK-FullDense	../DataRepo/PdbByAtomCount/1ivu.pdb	10934	941.026	17463.3	Linux	AMD-EPYC-7513-32Core	100	34	2.28951e-13	0.755511	15.6838
675	ProDy-LAPACK-FullDense	../DataRepo/PdbByAtomCount/1ivu.pdb	10934	941.026	17463.3	Linux	AMD-EPYC-7513-32Core	100	35	1.99853e-13	0.772495	15.6838
676	ProDy-LAPACK-FullDense	../DataRepo/PdbByAtomCount/1ivu.pdb	10934	941.026	17463.3	Linux	AMD-EPYC-7513-32Core	100	36	2.14658e-13	0.803057	15.6838
677	ProDy-LAPACK-FullDense	../DataRepo/PdbByAtomCount/1ivu.pdb	10934	941.026	17463.3	Linux	AMD-EPYC-7513-32Core	100	37	2.19973e-13	0.82785	15.6838
678	ProDy-LAPACK-FullDense	../DataRepo/PdbByAtomCount/1ivu.pdb	10934	941.026	17463.3	Linux	AMD-EPYC-7513-32Core	100	38	2.06046e-13	0.839779	15.6838
679	ProDy-LAPACK-FullDense	../DataRepo/PdbByAtomCount/1ivu.pdb	10934	941.026	17463.3	Linux	AMD-EPYC-7513-32Core	100	39	2.22305e-13	0.863231	15.6838
680	ProDy-LAPACK-FullDense	../DataRepo/PdbByAtomCount/1ivu.pdb	10934	941.026	17463.3	Linux	AMD-EPYC-7513-32Core	100	40	2.09267e-13	0.910293	15.6838
681	ProDy-LAPACK-FullDense	../DataRepo/PdbByAtomCount/1ivu.pdb	10934	941.026	17463.3	Linux	AMD-EPYC-7513-32Core	100	41	2.09273e-13	0.931053	15.6838
682	ProDy-LAPACK-FullDense	../DataRepo/PdbByAtomCount/1ivu.pdb	10934	941.026	17463.3	Linux	AMD-EPYC-7513-32Core	100	42	2.17301e-13	0.971583	15.6838
683	ProDy-LAPACK-FullDense	../DataRepo/PdbByAtomCount/1ivu.pdb	10934	941.026	17463.3	Linux	AMD-EPYC-7513-32Core	100	43	2.68284e-13	0.977763	15.6838
684	ProDy-LAPACK-FullDense	../DataRepo/PdbByAtomCount/1ivu.pdb	10934	941.026	17463.3	Linux	AMD-EPYC-7513-32Core	100	44	2.02536e-13	0.999117	15.6838
685	ProDy-LAPACK-FullDense	../DataRepo/PdbByAtomCount/1ivu.pdb	10934	941.026	17463.3	Linux	AMD-EPYC-7513-32Core	100	45	2.26793e-13	1.01903	15.6838
686	ProDy-LAPACK-FullDense	../DataRepo/PdbByAtomCount/1ivu.pdb	10934	941.026	17463.3	Linux	AMD-EPYC-7513-32Core	100	46	2.35197e-13	1.02348	15.6838
687	ProDy-LAPACK-FullDense	../DataRepo/PdbByAtomCount/1ivu.pdb	10934	941.026	17463.3	Linux	AMD-EPYC-7513-32Core	100	47	2.08102e-13	1.03582	15.6838
688	ProDy-LAPACK-FullDense	../DataRepo/PdbByAtomCount/1ivu.pdb	10934	941.026	17463.3	Linux	AMD-EPYC-7513-32Core	100	48	2.10822e-13	1.04471	15.6838
689	ProDy-LAPACK-FullDense	../DataRepo/PdbByAtomCount/1ivu.pdb	10934	941.026	17463.3	Linux	AMD-EPYC-7513-32Core	100	49	2.15988e-13	1.07086	15.6838
690	ProDy-LAPACK-FullDense	../DataRepo/PdbByAtomCount/1ivu.pdb	10934	941.026	17463.3	Linux	AMD-EPYC-7513-32Core	100	50	2.19357e-13	1.08312	15.6838
691	ProDy-LAPACK-FullDense	../DataRepo/PdbByAtomCount/1ivu.pdb	10934	941.026	17463.3	Linux	AMD-EPYC-7513-32Core	100	51	2.23257e-13	1.09863	15.6838
692	ProDy-LAPACK-FullDense	../DataRepo/PdbByAtomCount/1ivu.pdb	10934	941.026	17463.3	Linux	AMD-EPYC-7513-32Core	100	52	2.08206e-13	1.10867	15.6838
693	ProDy-LAPACK-FullDense	../DataRepo/PdbByAtomCount/1ivu.pdb	10934	941.026	17463.3	Linux	AMD-EPYC-7513-32Core	100	53	2.13968e-13	1.12084	15.6838
694	ProDy-LAPACK-FullDense	../DataRepo/PdbByAtomCount/1ivu.pdb	10934	941.026	17463.3	Linux	AMD-EPYC-7513-32Core	100	54	2.13605e-13	1.15263	15.6838
695	ProDy-LAPACK-FullDense	../DataRepo/PdbByAtomCount/1ivu.pdb	10934	941.026	17463.3	Linux	AMD-EPYC-7513-32Core	100	55	2.18396e-13	1.15832	15.6838
696	ProDy-LAPACK-FullDense	../DataRepo/PdbByAtomCount/1ivu.pdb	10934	941.026	17463.3	Linux	AMD-EPYC-7513-32Core	100	56	2.09939e-13	1.17389	15.6838
697	ProDy-LAPACK-FullDense	../DataRepo/PdbByAtomCount/1ivu.pdb	10934	941.026	17463.3	Linux	AMD-EPYC-7513-32Core	100	57	2.17263e-13	1.20462	15.6838
698	ProDy-LAPACK-FullDense	../DataRepo/PdbByAtomCount/1ivu.pdb	10934	941.026	17463.3	Linux	AMD-EPYC-7513-32Core	100	58	2.11785e-13	1.2341	15.6838
699	ProDy-LAPACK-FullDense	../DataRepo/PdbByAtomCount/1ivu.pdb	10934	941.026	17463.3	Linux	AMD-EPYC-7513-32Core	100	59	2.09551e-13	1.24625	15.6838
700	ProDy-LAPACK-FullDense	../DataRepo/PdbByAtomCount/1ivu.pdb	10934	941.026	17463.3	Linux	AMD-EPYC-7513-32Core	100	60	2.19784e-13	1.2668	15.6838
701	ProDy-LAPACK-FullDense	../DataRepo/PdbByAtomCount/1ivu.pdb	10934	941.026	17463.3	Linux	AMD-EPYC-7513-32Core	100	61	2.10748e-13	1.29062	15.6838
702	ProDy-LAPACK-FullDense	../DataRepo/PdbByAtomCount/1ivu.pdb	10934	941.026	17463.3	Linux	AMD-EPYC-7513-32Core	100	62	2.45023e-13	1.32119	15.6838
703	ProDy-LAPACK-FullDense	../DataRepo/PdbByAtomCount/1ivu.pdb	10934	941.026	17463.3	Linux	AMD-EPYC-7513-32Core	100	63	1.99123e-13	1.33086	15.6838
704	ProDy-LAPACK-FullDense	../DataRepo/PdbByAtomCount/1j7n.pdb	12924	1325.5	24369.8	Linux	AMD-EPYC-7513-32Core	100	0	2.73655e-13	-1.37341e-13	22.0916
705	ProDy-LAPACK-FullDense	../DataRepo/PdbByAtomCount/1j7n.pdb	12924	1325.5	24369.8	Linux	AMD-EPYC-7513-32Core	100	1	2.97492e-13	-3.964e-14	22.0916
706	ProDy-LAPACK-FullDense	../DataRepo/PdbByAtomCount/1j7n.pdb	12924	1325.5	24369.8	Linux	AMD-EPYC-7513-32Core	100	2	2.31202e-13	-2.18763e-14	22.0916
707	ProDy-LAPACK-FullDense	../DataRepo/PdbByAtomCount/1j7n.pdb	12924	1325.5	24369.8	Linux	AMD-EPYC-7513-32Core	100	3	2.12275e-13	-4.11259e-15	22.0916
708	ProDy-LAPACK-FullDense	../DataRepo/PdbByAtomCount/1j7n.pdb	12924	1325.5	24369.8	Linux	AMD-EPYC-7513-32Core	100	4	1.48376e-13	-4.11259e-15	22.0916
709	ProDy-LAPACK-FullDense	../DataRepo/PdbByAtomCount/1j7n.pdb	12924	1325.5	24369.8	Linux	AMD-EPYC-7513-32Core	100	5	2.25074e-13	5.80604e-14	22.0916
710	ProDy-LAPACK-FullDense	../DataRepo/PdbByAtomCount/1j7n.pdb	12924	1325.5	24369.8	Linux	AMD-EPYC-7513-32Core	100	6	2.16779e-13	0.00904202	22.0916
711	ProDy-LAPACK-FullDense	../DataRepo/PdbByAtomCount/1j7n.pdb	12924	1325.5	24369.8	Linux	AMD-EPYC-7513-32Core	100	7	2.28156e-13	0.0108442	22.0916
712	ProDy-LAPACK-FullDense	../DataRepo/PdbByAtomCount/1j7n.pdb	12924	1325.5	24369.8	Linux	AMD-EPYC-7513-32Core	100	8	2.18602e-13	0.0197361	22.0916
713	ProDy-LAPACK-FullDense	../DataRepo/PdbByAtomCount/1j7n.pdb	12924	1325.5	24369.8	Linux	AMD-EPYC-7513-32Core	100	9	2.16479e-13	0.0260231	22.0916
714	ProDy-LAPACK-FullDense	../DataRepo/PdbByAtomCount/1j7n.pdb	12924	1325.5	24369.8	Linux	AMD-EPYC-7513-32Core	100	10	2.27431e-13	0.0358641	22.0916
715	ProDy-LAPACK-FullDense	../DataRepo/PdbByAtomCount/1j7n.pdb	12924	1325.5	24369.8	Linux	AMD-EPYC-7513-32Core	100	11	2.25611e-13	0.0416214	22.0916
716	ProDy-LAPACK-FullDense	../DataRepo/PdbByAtomCount/1j7n.pdb	12924	1325.5	24369.8	Linux	AMD-EPYC-7513-32Core	100	12	2.08361e-13	0.0451514	22.0916
717	ProDy-LAPACK-FullDense	../DataRepo/PdbByAtomCount/1j7n.pdb	12924	1325.5	24369.8	Linux	AMD-EPYC-7513-32Core	100	13	2.20991e-13	0.0534326	22.0916
718	ProDy-LAPACK-FullDense	../DataRepo/PdbByAtomCount/1j7n.pdb	12924	1325.5	24369.8	Linux	AMD-EPYC-7513-32Core	100	14	2.28277e-13	0.0547209	22.0916
719	ProDy-LAPACK-FullDense	../DataRepo/PdbByAtomCount/1j7n.pdb	12924	1325.5	24369.8	Linux	AMD-EPYC-7513-32Core	100	15	2.13347e-13	0.0569143	22.0916
720	ProDy-LAPACK-FullDense	../DataRepo/PdbByAtomCount/1j7n.pdb	12924	1325.5	24369.8	Linux	AMD-EPYC-7513-32Core	100	16	2.49256e-13	0.0589235	22.0916
721	ProDy-LAPACK-FullDense	../DataRepo/PdbByAtomCount/1j7n.pdb	12924	1325.5	24369.8	Linux	AMD-EPYC-7513-32Core	100	17	2.18818e-13	0.0682137	22.0916
722	ProDy-LAPACK-FullDense	../DataRepo/PdbByAtomCount/1j7n.pdb	12924	1325.5	24369.8	Linux	AMD-EPYC-7513-32Core	100	18	2.33851e-13	0.074979	22.0916
723	ProDy-LAPACK-FullDense	../DataRepo/PdbByAtomCount/1j7n.pdb	12924	1325.5	24369.8	Linux	AMD-EPYC-7513-32Core	100	19	2.07572e-13	0.0835174	22.0916
724	ProDy-LAPACK-FullDense	../DataRepo/PdbByAtomCount/1j7n.pdb	12924	1325.5	24369.8	Linux	AMD-EPYC-7513-32Core	100	20	2.0613e-13	0.0930468	22.0916
725	ProDy-LAPACK-FullDense	../DataRepo/PdbByAtomCount/1j7n.pdb	12924	1325.5	24369.8	Linux	AMD-EPYC-7513-32Core	100	21	2.08093e-13	0.0983118	22.0916
726	ProDy-LAPACK-FullDense	../DataRepo/PdbByAtomCount/1j7n.pdb	12924	1325.5	24369.8	Linux	AMD-EPYC-7513-32Core	100	22	2.12293e-13	0.10099	22.0916
727	ProDy-LAPACK-FullDense	../DataRepo/PdbByAtomCount/1j7n.pdb	12924	1325.5	24369.8	Linux	AMD-EPYC-7513-32Core	100	23	2.15285e-13	0.104541	22.0916
728	ProDy-LAPACK-FullDense	../DataRepo/PdbByAtomCount/1j7n.pdb	12924	1325.5	24369.8	Linux	AMD-EPYC-7513-32Core	100	24	2.25472e-13	0.10884	22.0916
729	ProDy-LAPACK-FullDense	../DataRepo/PdbByAtomCount/1j7n.pdb	12924	1325.5	24369.8	Linux	AMD-EPYC-7513-32Core	100	25	2.05471e-13	0.122348	22.0916
730	ProDy-LAPACK-FullDense	../DataRepo/PdbByAtomCount/1j7n.pdb	12924	1325.5	24369.8	Linux	AMD-EPYC-7513-32Core	100	26	2.0671e-13	0.126473	22.0916
731	ProDy-LAPACK-FullDense	../DataRepo/PdbByAtomCount/1j7n.pdb	12924	1325.5	24369.8	Linux	AMD-EPYC-7513-32Core	100	27	2.00429e-13	0.130444	22.0916
732	ProDy-LAPACK-FullDense	../DataRepo/PdbByAtomCount/1j7n.pdb	12924	1325.5	24369.8	Linux	AMD-EPYC-7513-32Core	100	28	2.1246e-13	0.150779	22.0916
733	ProDy-LAPACK-FullDense	../DataRepo/PdbByAtomCount/1j7n.pdb	12924	1325.5	24369.8	Linux	AMD-EPYC-7513-32Core	100	29	2.25028e-13	0.155165	22.0916
734	ProDy-LAPACK-FullDense	../DataRepo/PdbByAtomCount/1j7n.pdb	12924	1325.5	24369.8	Linux	AMD-EPYC-7513-32Core	100	30	2.24224e-13	0.156398	22.0916
735	ProDy-LAPACK-FullDense	../DataRepo/PdbByAtomCount/1j7n.pdb	12924	1325.5	24369.8	Linux	AMD-EPYC-7513-32Core	100	31	2.63059e-13	0.158804	22.0916
736	ProDy-LAPACK-FullDense	../DataRepo/PdbByAtomCount/1j7n.pdb	12924	1325.5	24369.8	Linux	AMD-EPYC-7513-32Core	100	32	2.24409e-13	0.180378	22.0916
737	ProDy-LAPACK-FullDense	../DataRepo/PdbByAtomCount/1j7n.pdb	12924	1325.5	24369.8	Linux	AMD-EPYC-7513-32Core	100	33	2.21161e-13	0.197081	22.0916
738	ProDy-LAPACK-FullDense	../DataRepo/PdbByAtomCount/1j7n.pdb	12924	1325.5	24369.8	Linux	AMD-EPYC-7513-32Core	100	34	2.1712e-13	0.20443	22.0916
739	ProDy-LAPACK-FullDense	../DataRepo/PdbByAtomCount/1j7n.pdb	12924	1325.5	24369.8	Linux	AMD-EPYC-7513-32Core	100	35	2.11185e-13	0.214559	22.0916
740	ProDy-LAPACK-FullDense	../DataRepo/PdbByAtomCount/1j7n.pdb	12924	1325.5	24369.8	Linux	AMD-EPYC-7513-32Core	100	36	2.19526e-13	0.220713	22.0916
741	ProDy-LAPACK-FullDense	../DataRepo/PdbByAtomCount/1j7n.pdb	12924	1325.5	24369.8	Linux	AMD-EPYC-7513-32Core	100	37	2.23212e-13	0.238408	22.0916
742	ProDy-LAPACK-FullDense	../DataRepo/PdbByAtomCount/1j7n.pdb	12924	1325.5	24369.8	Linux	AMD-EPYC-7513-32Core	100	38	2.19764e-13	0.253431	22.0916
743	ProDy-LAPACK-FullDense	../DataRepo/PdbByAtomCount/1j7n.pdb	12924	1325.5	24369.8	Linux	AMD-EPYC-7513-32Core	100	39	2.00271e-13	0.26768	22.0916
744	ProDy-LAPACK-FullDense	../DataRepo/PdbByAtomCount/1j7n.pdb	12924	1325.5	24369.8	Linux	AMD-EPYC-7513-32Core	100	40	2.04835e-13	0.268957	22.0916
745	ProDy-LAPACK-FullDense	../DataRepo/PdbByAtomCount/1j7n.pdb	12924	1325.5	24369.8	Linux	AMD-EPYC-7513-32Core	100	41	2.12797e-13	0.274662	22.0916
746	ProDy-LAPACK-FullDense	../DataRepo/PdbByAtomCount/1j7n.pdb	12924	1325.5	24369.8	Linux	AMD-EPYC-7513-32Core	100	42	2.04517e-13	0.305228	22.0916
747	ProDy-LAPACK-FullDense	../DataRepo/PdbByAtomCount/1j7n.pdb	12924	1325.5	24369.8	Linux	AMD-EPYC-7513-32Core	100	43	2.13788e-13	0.310143	22.0916
748	ProDy-LAPACK-FullDense	../DataRepo/PdbByAtomCount/1j7n.pdb	12924	1325.5	24369.8	Linux	AMD-EPYC-7513-32Core	100	44	2.29796e-13	0.332483	22.0916
749	ProDy-LAPACK-FullDense	../DataRepo/PdbByAtomCount/1j7n.pdb	12924	1325.5	24369.8	Linux	AMD-EPYC-7513-32Core	100	45	2.04633e-13	0.340724	22.0916
750	ProDy-LAPACK-FullDense	../DataRepo/PdbByAtomCount/1j7n.pdb	12924	1325.5	24369.8	Linux	AMD-EPYC-7513-32Core	100	46	2.34199e-13	0.344733	22.0916
751	ProDy-LAPACK-FullDense	../DataRepo/PdbByAtomCount/1j7n.pdb	12924	1325.5	24369.8	Linux	AMD-EPYC-7513-32Core	100	47	2.21047e-13	0.355226	22.0916
752	ProDy-LAPACK-FullDense	../DataRepo/PdbByAtomCount/1j7n.pdb	12924	1325.5	24369.8	Linux	AMD-EPYC-7513-32Core	100	48	2.71508e-13	0.359105	22.0916
753	ProDy-LAPACK-FullDense	../DataRepo/PdbByAtomCount/1j7n.pdb	12924	1325.5	24369.8	Linux	AMD-EPYC-7513-32Core	100	49	2.20567e-13	0.374832	22.0916
754	ProDy-LAPACK-FullDense	../DataRepo/PdbByAtomCount/1j7n.pdb	12924	1325.5	24369.8	Linux	AMD-EPYC-7513-32Core	100	50	2.23864e-13	0.378602	22.0916
755	ProDy-LAPACK-FullDense	../DataRepo/PdbByAtomCount/1j7n.pdb	12924	1325.5	24369.8	Linux	AMD-EPYC-7513-32Core	100	51	2.17833e-13	0.396711	22.0916
756	ProDy-LAPACK-FullDense	../DataRepo/PdbByAtomCount/1j7n.pdb	12924	1325.5	24369.8	Linux	AMD-EPYC-7513-32Core	100	52	2.21823e-13	0.40209	22.0916
757	ProDy-LAPACK-FullDense	../DataRepo/PdbByAtomCount/1j7n.pdb	12924	1325.5	24369.8	Linux	AMD-EPYC-7513-32Core	100	53	2.67709e-13	0.405172	22.0916
758	ProDy-LAPACK-FullDense	../DataRepo/PdbByAtomCount/1j7n.pdb	12924	1325.5	24369.8	Linux	AMD-EPYC-7513-32Core	100	54	2.0448e-13	0.416165	22.0916
759	ProDy-LAPACK-FullDense	../DataRepo/PdbByAtomCount/1j7n.pdb	12924	1325.5	24369.8	Linux	AMD-EPYC-7513-32Core	100	55	2.12896e-13	0.432086	22.0916
760	ProDy-LAPACK-FullDense	../DataRepo/PdbByAtomCount/1j7n.pdb	12924	1325.5	24369.8	Linux	AMD-EPYC-7513-32Core	100	56	2.19136e-13	0.442046	22.0916
761	ProDy-LAPACK-FullDense	../DataRepo/PdbByAtomCount/1j7n.pdb	12924	1325.5	24369.8	Linux	AMD-EPYC-7513-32Core	100	57	2.17583e-13	0.45469	22.0916
762	ProDy-LAPACK-FullDense	../DataRepo/PdbByAtomCount/1j7n.pdb	12924	1325.5	24369.8	Linux	AMD-EPYC-7513-32Core	100	58	2.13099e-13	0.485853	22.0916
763	ProDy-LAPACK-FullDense	../DataRepo/PdbByAtomCount/1j7n.pdb	12924	1325.5	24369.8	Linux	AMD-EPYC-7513-32Core	100	59	2.12031e-13	0.493471	22.0916
764	ProDy-LAPACK-FullDense	../DataRepo/PdbByAtomCount/1j7n.pdb	12924	1325.5	24369.8	Linux	AMD-EPYC-7513-32Core	100	60	2.17e-13	0.513703	22.0916
765	ProDy-LAPACK-FullDense	../DataRepo/PdbByAtomCount/1j7n.pdb	12924	1325.5	24369.8	Linux	AMD-EPYC-7513-32Core	100	61	2.24404e-13	0.519278	22.0916
766	ProDy-LAPACK-FullDense	../DataRepo/PdbByAtomCount/1j7n.pdb	12924	1325.5	24369.8	Linux	AMD-EPYC-7513-32Core	100	62	2.1527e-13	0.541596	22.0916
767	ProDy-LAPACK-FullDense	../DataRepo/PdbByAtomCount/1j7n.pdb	12924	1325.5	24369.8	Linux	AMD-EPYC-7513-32Core	100	63	2.31509e-13	0.552805	22.0916
768	ProDy-LAPACK-FullDense	../DataRepo/PdbByAtomCount/1kqf.pdb	13989	1617.85	28537.6	Linux	AMD-EPYC-7513-32Core	100	0	2.35531e-13	3.37421e-14	26.9641
769	ProDy-LAPACK-FullDense	../DataRepo/PdbByAtomCount/1kqf.pdb	13989	1617.85	28537.6	Linux	AMD-EPYC-7513-32Core	100	1	2.04372e-13	3.37421e-14	26.9641
770	ProDy-LAPACK-FullDense	../DataRepo/PdbByAtomCount/1kqf.pdb	13989	1617.85	28537.6	Linux	AMD-EPYC-7513-32Core	100	2	2.04197e-13	4.19926e-14	26.9641
771	ProDy-LAPACK-FullDense	../DataRepo/PdbByAtomCount/1kqf.pdb	13989	1617.85	28537.6	Linux	AMD-EPYC-7513-32Core	100	3	2.3502e-13	4.19926e-14	26.9641
772	ProDy-LAPACK-FullDense	../DataRepo/PdbByAtomCount/1kqf.pdb	13989	1617.85	28537.6	Linux	AMD-EPYC-7513-32Core	100	4	2.158e-13	7.49944e-14	26.9641
773	ProDy-LAPACK-FullDense	../DataRepo/PdbByAtomCount/1kqf.pdb	13989	1617.85	28537.6	Linux	AMD-EPYC-7513-32Core	100	5	2.82612e-13	1.07996e-13	26.9641
774	ProDy-LAPACK-FullDense	../DataRepo/PdbByAtomCount/1kqf.pdb	13989	1617.85	28537.6	Linux	AMD-EPYC-7513-32Core	100	6	1.94838e-13	0.0092041	26.9641
775	ProDy-LAPACK-FullDense	../DataRepo/PdbByAtomCount/1kqf.pdb	13989	1617.85	28537.6	Linux	AMD-EPYC-7513-32Core	100	7	2.02101e-13	0.0108315	26.9641
776	ProDy-LAPACK-FullDense	../DataRepo/PdbByAtomCount/1kqf.pdb	13989	1617.85	28537.6	Linux	AMD-EPYC-7513-32Core	100	8	2.18275e-13	0.0259899	26.9641
777	ProDy-LAPACK-FullDense	../DataRepo/PdbByAtomCount/1kqf.pdb	13989	1617.85	28537.6	Linux	AMD-EPYC-7513-32Core	100	9	2.14321e-13	0.0330671	26.9641
778	ProDy-LAPACK-FullDense	../DataRepo/PdbByAtomCount/1kqf.pdb	13989	1617.85	28537.6	Linux	AMD-EPYC-7513-32Core	100	10	2.54973e-13	0.0545146	26.9641
779	ProDy-LAPACK-FullDense	../DataRepo/PdbByAtomCount/1kqf.pdb	13989	1617.85	28537.6	Linux	AMD-EPYC-7513-32Core	100	11	2.28294e-13	0.0568155	26.9641
780	ProDy-LAPACK-FullDense	../DataRepo/PdbByAtomCount/1kqf.pdb	13989	1617.85	28537.6	Linux	AMD-EPYC-7513-32Core	100	12	2.47853e-13	0.0932605	26.9641
781	ProDy-LAPACK-FullDense	../DataRepo/PdbByAtomCount/1kqf.pdb	13989	1617.85	28537.6	Linux	AMD-EPYC-7513-32Core	100	13	2.12903e-13	0.0945437	26.9641
782	ProDy-LAPACK-FullDense	../DataRepo/PdbByAtomCount/1kqf.pdb	13989	1617.85	28537.6	Linux	AMD-EPYC-7513-32Core	100	14	2.08967e-13	0.108943	26.9641
783	ProDy-LAPACK-FullDense	../DataRepo/PdbByAtomCount/1kqf.pdb	13989	1617.85	28537.6	Linux	AMD-EPYC-7513-32Core	100	15	2.2861e-13	0.137458	26.9641
784	ProDy-LAPACK-FullDense	../DataRepo/PdbByAtomCount/1kqf.pdb	13989	1617.85	28537.6	Linux	AMD-EPYC-7513-32Core	100	16	2.41903e-13	0.155764	26.9641
785	ProDy-LAPACK-FullDense	../DataRepo/PdbByAtomCount/1kqf.pdb	13989	1617.85	28537.6	Linux	AMD-EPYC-7513-32Core	100	17	2.11614e-13	0.161829	26.9641
786	ProDy-LAPACK-FullDense	../DataRepo/PdbByAtomCount/1kqf.pdb	13989	1617.85	28537.6	Linux	AMD-EPYC-7513-32Core	100	18	2.5558e-13	0.2395	26.9641
787	ProDy-LAPACK-FullDense	../DataRepo/PdbByAtomCount/1kqf.pdb	13989	1617.85	28537.6	Linux	AMD-EPYC-7513-32Core	100	19	2.45598e-13	0.245899	26.9641
788	ProDy-LAPACK-FullDense	../DataRepo/PdbByAtomCount/1kqf.pdb	13989	1617.85	28537.6	Linux	AMD-EPYC-7513-32Core	100	20	2.44051e-13	0.254931	26.9641
789	ProDy-LAPACK-FullDense	../DataRepo/PdbByAtomCount/1kqf.pdb	13989	1617.85	28537.6	Linux	AMD-EPYC-7513-32Core	100	21	2.25301e-13	0.264142	26.9641
790	ProDy-LAPACK-FullDense	../DataRepo/PdbByAtomCount/1kqf.pdb	13989	1617.85	28537.6	Linux	AMD-EPYC-7513-32Core	100	22	2.33819e-13	0.288554	26.9641
791	ProDy-LAPACK-FullDense	../DataRepo/PdbByAtomCount/1kqf.pdb	13989	1617.85	28537.6	Linux	AMD-EPYC-7513-32Core	100	23	2.08052e-13	0.306507	26.9641
792	ProDy-LAPACK-FullDense	../DataRepo/PdbByAtomCount/1kqf.pdb	13989	1617.85	28537.6	Linux	AMD-EPYC-7513-32Core	100	24	2.22373e-13	0.330878	26.9641
793	ProDy-LAPACK-FullDense	../DataRepo/PdbByAtomCount/1kqf.pdb	13989	1617.85	28537.6	Linux	AMD-EPYC-7513-32Core	100	25	2.17757e-13	0.350109	26.9641
794	ProDy-LAPACK-FullDense	../DataRepo/PdbByAtomCount/1kqf.pdb	13989	1617.85	28537.6	Linux	AMD-EPYC-7513-32Core	100	26	2.05721e-13	0.383832	26.9641
795	ProDy-LAPACK-FullDense	../DataRepo/PdbByAtomCount/1kqf.pdb	13989	1617.85	28537.6	Linux	AMD-EPYC-7513-32Core	100	27	2.48332e-13	0.391184	26.9641
796	ProDy-LAPACK-FullDense	../DataRepo/PdbByAtomCount/1kqf.pdb	13989	1617.85	28537.6	Linux	AMD-EPYC-7513-32Core	100	28	2.46135e-13	0.414749	26.9641
797	ProDy-LAPACK-FullDense	../DataRepo/PdbByAtomCount/1kqf.pdb	13989	1617.85	28537.6	Linux	AMD-EPYC-7513-32Core	100	29	2.38554e-13	0.426379	26.9641
798	ProDy-LAPACK-FullDense	../DataRepo/PdbByAtomCount/1kqf.pdb	13989	1617.85	28537.6	Linux	AMD-EPYC-7513-32Core	100	30	2.45496e-13	0.436349	26.9641
799	ProDy-LAPACK-FullDense	../DataRepo/PdbByAtomCount/1kqf.pdb	13989	1617.85	28537.6	Linux	AMD-EPYC-7513-32Core	100	31	2.20788e-13	0.449829	26.9641
800	ProDy-LAPACK-FullDense	../DataRepo/PdbByAtomCount/1kqf.pdb	13989	1617.85	28537.6	Linux	AMD-EPYC-7513-32Core	100	32	2.41333e-13	0.505652	26.9641
801	ProDy-LAPACK-FullDense	../DataRepo/PdbByAtomCount/1kqf.pdb	13989	1617.85	28537.6	Linux	AMD-EPYC-7513-32Core	100	33	2.32636e-13	0.516389	26.9641
802	ProDy-LAPACK-FullDense	../DataRepo/PdbByAtomCount/1kqf.pdb	13989	1617.85	28537.6	Linux	AMD-EPYC-7513-32Core	100	34	2.49902e-13	0.522577	26.9641
803	ProDy-LAPACK-FullDense	../DataRepo/PdbByAtomCount/1kqf.pdb	13989	1617.85	28537.6	Linux	AMD-EPYC-7513-32Core	100	35	2.19545e-13	0.526998	26.9641
804	ProDy-LAPACK-FullDense	../DataRepo/PdbByAtomCount/1kqf.pdb	13989	1617.85	28537.6	Linux	AMD-EPYC-7513-32Core	100	36	2.18272e-13	0.567521	26.9641
805	ProDy-LAPACK-FullDense	../DataRepo/PdbByAtomCount/1kqf.pdb	13989	1617.85	28537.6	Linux	AMD-EPYC-7513-32Core	100	37	2.36976e-13	0.600606	26.9641
806	ProDy-LAPACK-FullDense	../DataRepo/PdbByAtomCount/1kqf.pdb	13989	1617.85	28537.6	Linux	AMD-EPYC-7513-32Core	100	38	2.34527e-13	0.609235	26.9641
807	ProDy-LAPACK-FullDense	../DataRepo/PdbByAtomCount/1kqf.pdb	13989	1617.85	28537.6	Linux	AMD-EPYC-7513-32Core	100	39	2.31166e-13	0.621122	26.9641
808	ProDy-LAPACK-FullDense	../DataRepo/PdbByAtomCount/1kqf.pdb	13989	1617.85	28537.6	Linux	AMD-EPYC-7513-32Core	100	40	2.383e-13	0.637815	26.9641
809	ProDy-LAPACK-FullDense	../DataRepo/PdbByAtomCount/1kqf.pdb	13989	1617.85	28537.6	Linux	AMD-EPYC-7513-32Core	100	41	2.41099e-13	0.647273	26.9641
810	ProDy-LAPACK-FullDense	../DataRepo/PdbByAtomCount/1kqf.pdb	13989	1617.85	28537.6	Linux	AMD-EPYC-7513-32Core	100	42	2.3889e-13	0.661057	26.9641
811	ProDy-LAPACK-FullDense	../DataRepo/PdbByAtomCount/1kqf.pdb	13989	1617.85	28537.6	Linux	AMD-EPYC-7513-32Core	100	43	2.51806e-13	0.675077	26.9641
812	ProDy-LAPACK-FullDense	../DataRepo/PdbByAtomCount/1kqf.pdb	13989	1617.85	28537.6	Linux	AMD-EPYC-7513-32Core	100	44	2.31381e-13	0.693868	26.9641
813	ProDy-LAPACK-FullDense	../DataRepo/PdbByAtomCount/1kqf.pdb	13989	1617.85	28537.6	Linux	AMD-EPYC-7513-32Core	100	45	2.40296e-13	0.706196	26.9641
814	ProDy-LAPACK-FullDense	../DataRepo/PdbByAtomCount/1kqf.pdb	13989	1617.85	28537.6	Linux	AMD-EPYC-7513-32Core	100	46	2.35967e-13	0.737881	26.9641
815	ProDy-LAPACK-FullDense	../DataRepo/PdbByAtomCount/1kqf.pdb	13989	1617.85	28537.6	Linux	AMD-EPYC-7513-32Core	100	47	2.20563e-13	0.757307	26.9641
816	ProDy-LAPACK-FullDense	../DataRepo/PdbByAtomCount/1kqf.pdb	13989	1617.85	28537.6	Linux	AMD-EPYC-7513-32Core	100	48	2.29848e-13	0.772795	26.9641
817	ProDy-LAPACK-FullDense	../DataRepo/PdbByAtomCount/1kqf.pdb	13989	1617.85	28537.6	Linux	AMD-EPYC-7513-32Core	100	49	2.17864e-13	0.780579	26.9641
818	ProDy-LAPACK-FullDense	../DataRepo/PdbByAtomCount/1kqf.pdb	13989	1617.85	28537.6	Linux	AMD-EPYC-7513-32Core	100	50	2.04039e-13	0.790997	26.9641
819	ProDy-LAPACK-FullDense	../DataRepo/PdbByAtomCount/1kqf.pdb	13989	1617.85	28537.6	Linux	AMD-EPYC-7513-32Core	100	51	2.35113e-13	0.79618	26.9641
820	ProDy-LAPACK-FullDense	../DataRepo/PdbByAtomCount/1kqf.pdb	13989	1617.85	28537.6	Linux	AMD-EPYC-7513-32Core	100	52	2.41551e-13	0.829764	26.9641
821	ProDy-LAPACK-FullDense	../DataRepo/PdbByAtomCount/1kqf.pdb	13989	1617.85	28537.6	Linux	AMD-EPYC-7513-32Core	100	53	2.35906e-13	0.852268	26.9641
822	ProDy-LAPACK-FullDense	../DataRepo/PdbByAtomCount/1kqf.pdb	13989	1617.85	28537.6	Linux	AMD-EPYC-7513-32Core	100	54	2.28903e-13	0.870571	26.9641
823	ProDy-LAPACK-FullDense	../DataRepo/PdbByAtomCount/1kqf.pdb	13989	1617.85	28537.6	Linux	AMD-EPYC-7513-32Core	100	55	2.18986e-13	0.885432	26.9641
824	ProDy-LAPACK-FullDense	../DataRepo/PdbByAtomCount/1kqf.pdb	13989	1617.85	28537.6	Linux	AMD-EPYC-7513-32Core	100	56	2.2712e-13	0.902258	26.9641
825	ProDy-LAPACK-FullDense	../DataRepo/PdbByAtomCount/1kqf.pdb	13989	1617.85	28537.6	Linux	AMD-EPYC-7513-32Core	100	57	2.1402e-13	0.917666	26.9641
826	ProDy-LAPACK-FullDense	../DataRepo/PdbByAtomCount/1kqf.pdb	13989	1617.85	28537.6	Linux	AMD-EPYC-7513-32Core	100	58	2.36713e-13	0.935142	26.9641
827	ProDy-LAPACK-FullDense	../DataRepo/PdbByAtomCount/1kqf.pdb	13989	1617.85	28537.6	Linux	AMD-EPYC-7513-32Core	100	59	2.17146e-13	0.953046	26.9641
828	ProDy-LAPACK-FullDense	../DataRepo/PdbByAtomCount/1kqf.pdb	13989	1617.85	28537.6	Linux	AMD-EPYC-7513-32Core	100	60	2.35493e-13	0.99048	26.9641
829	ProDy-LAPACK-FullDense	../DataRepo/PdbByAtomCount/1kqf.pdb	13989	1617.85	28537.6	Linux	AMD-EPYC-7513-32Core	100	61	2.57496e-13	0.995159	26.9641
830	ProDy-LAPACK-FullDense	../DataRepo/PdbByAtomCount/1kqf.pdb	13989	1617.85	28537.6	Linux	AMD-EPYC-7513-32Core	100	62	2.29334e-13	1.00045	26.9641
831	ProDy-LAPACK-FullDense	../DataRepo/PdbByAtomCount/1kqf.pdb	13989	1617.85	28537.6	Linux	AMD-EPYC-7513-32Core	100	63	2.37892e-13	1.03343	26.9641
832	ProDy-LAPACK-FullDense	../DataRepo/PdbByAtomCount/1mqn.pdb	11982	1147.29	20957.3	Linux	AMD-EPYC-7513-32Core	100	0	2.38613e-13	-5.87154e-14	19.1214
833	ProDy-LAPACK-FullDense	../DataRepo/PdbByAtomCount/1mqn.pdb	11982	1147.29	20957.3	Linux	AMD-EPYC-7513-32Core	100	1	3.09086e-13	-4.60317e-14	19.1214
834	ProDy-LAPACK-FullDense	../DataRepo/PdbByAtomCount/1mqn.pdb	11982	1147.29	20957.3	Linux	AMD-EPYC-7513-32Core	100	2	1.95518e-13	-2.06642e-14	19.1214
835	ProDy-LAPACK-FullDense	../DataRepo/PdbByAtomCount/1mqn.pdb	11982	1147.29	20957.3	Linux	AMD-EPYC-7513-32Core	100	3	2.08455e-13	4.70324e-15	19.1214
836	ProDy-LAPACK-FullDense	../DataRepo/PdbByAtomCount/1mqn.pdb	11982	1147.29	20957.3	Linux	AMD-EPYC-7513-32Core	100	4	2.39455e-13	6.81218e-14	19.1214
837	ProDy-LAPACK-FullDense	../DataRepo/PdbByAtomCount/1mqn.pdb	11982	1147.29	20957.3	Linux	AMD-EPYC-7513-32Core	100	5	4.50069e-13	8.08056e-14	19.1214
838	ProDy-LAPACK-FullDense	../DataRepo/PdbByAtomCount/1mqn.pdb	11982	1147.29	20957.3	Linux	AMD-EPYC-7513-32Core	100	6	2.40227e-13	0.0222667	19.1214
839	ProDy-LAPACK-FullDense	../DataRepo/PdbByAtomCount/1mqn.pdb	11982	1147.29	20957.3	Linux	AMD-EPYC-7513-32Core	100	7	1.95119e-13	0.0282632	19.1214
840	ProDy-LAPACK-FullDense	../DataRepo/PdbByAtomCount/1mqn.pdb	11982	1147.29	20957.3	Linux	AMD-EPYC-7513-32Core	100	8	2.33031e-13	0.0286351	19.1214
841	ProDy-LAPACK-FullDense	../DataRepo/PdbByAtomCount/1mqn.pdb	11982	1147.29	20957.3	Linux	AMD-EPYC-7513-32Core	100	9	2.04966e-13	0.103709	19.1214
842	ProDy-LAPACK-FullDense	../DataRepo/PdbByAtomCount/1mqn.pdb	11982	1147.29	20957.3	Linux	AMD-EPYC-7513-32Core	100	10	2.35407e-13	0.109535	19.1214
843	ProDy-LAPACK-FullDense	../DataRepo/PdbByAtomCount/1mqn.pdb	11982	1147.29	20957.3	Linux	AMD-EPYC-7513-32Core	100	11	2.09128e-13	0.116343	19.1214
844	ProDy-LAPACK-FullDense	../DataRepo/PdbByAtomCount/1mqn.pdb	11982	1147.29	20957.3	Linux	AMD-EPYC-7513-32Core	100	12	2.03334e-13	0.1194	19.1214
845	ProDy-LAPACK-FullDense	../DataRepo/PdbByAtomCount/1mqn.pdb	11982	1147.29	20957.3	Linux	AMD-EPYC-7513-32Core	100	13	2.29393e-13	0.135108	19.1214
846	ProDy-LAPACK-FullDense	../DataRepo/PdbByAtomCount/1mqn.pdb	11982	1147.29	20957.3	Linux	AMD-EPYC-7513-32Core	100	14	2.06026e-13	0.173183	19.1214
847	ProDy-LAPACK-FullDense	../DataRepo/PdbByAtomCount/1mqn.pdb	11982	1147.29	20957.3	Linux	AMD-EPYC-7513-32Core	100	15	2.10636e-13	0.179173	19.1214
848	ProDy-LAPACK-FullDense	../DataRepo/PdbByAtomCount/1mqn.pdb	11982	1147.29	20957.3	Linux	AMD-EPYC-7513-32Core	100	16	2.27483e-13	0.195649	19.1214
849	ProDy-LAPACK-FullDense	../DataRepo/PdbByAtomCount/1mqn.pdb	11982	1147.29	20957.3	Linux	AMD-EPYC-7513-32Core	100	17	1.95661e-13	0.211082	19.1214
850	ProDy-LAPACK-FullDense	../DataRepo/PdbByAtomCount/1mqn.pdb	11982	1147.29	20957.3	Linux	AMD-EPYC-7513-32Core	100	18	2.10261e-13	0.215751	19.1214
851	ProDy-LAPACK-FullDense	../DataRepo/PdbByAtomCount/1mqn.pdb	11982	1147.29	20957.3	Linux	AMD-EPYC-7513-32Core	100	19	1.93865e-13	0.244379	19.1214
852	ProDy-LAPACK-FullDense	../DataRepo/PdbByAtomCount/1mqn.pdb	11982	1147.29	20957.3	Linux	AMD-EPYC-7513-32Core	100	20	2.12606e-13	0.246263	19.1214
853	ProDy-LAPACK-FullDense	../DataRepo/PdbByAtomCount/1mqn.pdb	11982	1147.29	20957.3	Linux	AMD-EPYC-7513-32Core	100	21	2.09559e-13	0.251389	19.1214
854	ProDy-LAPACK-FullDense	../DataRepo/PdbByAtomCount/1mqn.pdb	11982	1147.29	20957.3	Linux	AMD-EPYC-7513-32Core	100	22	2.02875e-13	0.257876	19.1214
855	ProDy-LAPACK-FullDense	../DataRepo/PdbByAtomCount/1mqn.pdb	11982	1147.29	20957.3	Linux	AMD-EPYC-7513-32Core	100	23	1.95794e-13	0.259712	19.1214
856	ProDy-LAPACK-FullDense	../DataRepo/PdbByAtomCount/1mqn.pdb	11982	1147.29	20957.3	Linux	AMD-EPYC-7513-32Core	100	24	2.28558e-13	0.294032	19.1214
857	ProDy-LAPACK-FullDense	../DataRepo/PdbByAtomCount/1mqn.pdb	11982	1147.29	20957.3	Linux	AMD-EPYC-7513-32Core	100	25	2.28017e-13	0.298477	19.1214
858	ProDy-LAPACK-FullDense	../DataRepo/PdbByAtomCount/1mqn.pdb	11982	1147.29	20957.3	Linux	AMD-EPYC-7513-32Core	100	26	2.04389e-13	0.311813	19.1214
859	ProDy-LAPACK-FullDense	../DataRepo/PdbByAtomCount/1mqn.pdb	11982	1147.29	20957.3	Linux	AMD-EPYC-7513-32Core	100	27	1.98077e-13	0.321422	19.1214
860	ProDy-LAPACK-FullDense	../DataRepo/PdbByAtomCount/1mqn.pdb	11982	1147.29	20957.3	Linux	AMD-EPYC-7513-32Core	100	28	1.99287e-13	0.325935	19.1214
861	ProDy-LAPACK-FullDense	../DataRepo/PdbByAtomCount/1mqn.pdb	11982	1147.29	20957.3	Linux	AMD-EPYC-7513-32Core	100	29	1.99742e-13	0.342869	19.1214
862	ProDy-LAPACK-FullDense	../DataRepo/PdbByAtomCount/1mqn.pdb	11982	1147.29	20957.3	Linux	AMD-EPYC-7513-32Core	100	30	2.19902e-13	0.345012	19.1214
863	ProDy-LAPACK-FullDense	../DataRepo/PdbByAtomCount/1mqn.pdb	11982	1147.29	20957.3	Linux	AMD-EPYC-7513-32Core	100	31	2.00862e-13	0.35289	19.1214
864	ProDy-LAPACK-FullDense	../DataRepo/PdbByAtomCount/1mqn.pdb	11982	1147.29	20957.3	Linux	AMD-EPYC-7513-32Core	100	32	2.22591e-13	0.361044	19.1214
865	ProDy-LAPACK-FullDense	../DataRepo/PdbByAtomCount/1mqn.pdb	11982	1147.29	20957.3	Linux	AMD-EPYC-7513-32Core	100	33	2.15087e-13	0.374541	19.1214
866	ProDy-LAPACK-FullDense	../DataRepo/PdbByAtomCount/1mqn.pdb	11982	1147.29	20957.3	Linux	AMD-EPYC-7513-32Core	100	34	2.03247e-13	0.3789	19.1214
867	ProDy-LAPACK-FullDense	../DataRepo/PdbByAtomCount/1mqn.pdb	11982	1147.29	20957.3	Linux	AMD-EPYC-7513-32Core	100	35	2.05248e-13	0.386797	19.1214
868	ProDy-LAPACK-FullDense	../DataRepo/PdbByAtomCount/1mqn.pdb	11982	1147.29	20957.3	Linux	AMD-EPYC-7513-32Core	100	36	1.7675e-13	0.390539	19.1214
869	ProDy-LAPACK-FullDense	../DataRepo/PdbByAtomCount/1mqn.pdb	11982	1147.29	20957.3	Linux	AMD-EPYC-7513-32Core	100	37	2.19117e-13	0.405262	19.1214
870	ProDy-LAPACK-FullDense	../DataRepo/PdbByAtomCount/1mqn.pdb	11982	1147.29	20957.3	Linux	AMD-EPYC-7513-32Core	100	38	2.12516e-13	0.418178	19.1214
871	ProDy-LAPACK-FullDense	../DataRepo/PdbByAtomCount/1mqn.pdb	11982	1147.29	20957.3	Linux	AMD-EPYC-7513-32Core	100	39	2.19479e-13	0.421295	19.1214
872	ProDy-LAPACK-FullDense	../DataRepo/PdbByAtomCount/1mqn.pdb	11982	1147.29	20957.3	Linux	AMD-EPYC-7513-32Core	100	40	2.17483e-13	0.447381	19.1214
873	ProDy-LAPACK-FullDense	../DataRepo/PdbByAtomCount/1mqn.pdb	11982	1147.29	20957.3	Linux	AMD-EPYC-7513-32Core	100	41	2.15308e-13	0.459818	19.1214
874	ProDy-LAPACK-FullDense	../DataRepo/PdbByAtomCount/1mqn.pdb	11982	1147.29	20957.3	Linux	AMD-EPYC-7513-32Core	100	42	2.24097e-13	0.487168	19.1214
875	ProDy-LAPACK-FullDense	../DataRepo/PdbByAtomCount/1mqn.pdb	11982	1147.29	20957.3	Linux	AMD-EPYC-7513-32Core	100	43	2.11073e-13	0.521674	19.1214
876	ProDy-LAPACK-FullDense	../DataRepo/PdbByAtomCount/1mqn.pdb	11982	1147.29	20957.3	Linux	AMD-EPYC-7513-32Core	100	44	2.01836e-13	0.529279	19.1214
877	ProDy-LAPACK-FullDense	../DataRepo/PdbByAtomCount/1mqn.pdb	11982	1147.29	20957.3	Linux	AMD-EPYC-7513-32Core	100	45	2.05951e-13	0.534276	19.1214
878	ProDy-LAPACK-FullDense	../DataRepo/PdbByAtomCount/1mqn.pdb	11982	1147.29	20957.3	Linux	AMD-EPYC-7513-32Core	100	46	2.05891e-13	0.542765	19.1214
879	ProDy-LAPACK-FullDense	../DataRepo/PdbByAtomCount/1mqn.pdb	11982	1147.29	20957.3	Linux	AMD-EPYC-7513-32Core	100	47	1.97968e-13	0.547965	19.1214
880	ProDy-LAPACK-FullDense	../DataRepo/PdbByAtomCount/1mqn.pdb	11982	1147.29	20957.3	Linux	AMD-EPYC-7513-32Core	100	48	2.19958e-13	0.556516	19.1214
881	ProDy-LAPACK-FullDense	../DataRepo/PdbByAtomCount/1mqn.pdb	11982	1147.29	20957.3	Linux	AMD-EPYC-7513-32Core	100	49	2.19834e-13	0.585838	19.1214
882	ProDy-LAPACK-FullDense	../DataRepo/PdbByAtomCount/1mqn.pdb	11982	1147.29	20957.3	Linux	AMD-EPYC-7513-32Core	100	50	1.85177e-13	0.599745	19.1214
883	ProDy-LAPACK-FullDense	../DataRepo/PdbByAtomCount/1mqn.pdb	11982	1147.29	20957.3	Linux	AMD-EPYC-7513-32Core	100	51	2.14004e-13	0.602297	19.1214
884	ProDy-LAPACK-FullDense	../DataRepo/PdbByAtomCount/1mqn.pdb	11982	1147.29	20957.3	Linux	AMD-EPYC-7513-32Core	100	52	2.01125e-13	0.631528	19.1214
885	ProDy-LAPACK-FullDense	../DataRepo/PdbByAtomCount/1mqn.pdb	11982	1147.29	20957.3	Linux	AMD-EPYC-7513-32Core	100	53	2.05452e-13	0.642114	19.1214
886	ProDy-LAPACK-FullDense	../DataRepo/PdbByAtomCount/1mqn.pdb	11982	1147.29	20957.3	Linux	AMD-EPYC-7513-32Core	100	54	2.14322e-13	0.647066	19.1214
887	ProDy-LAPACK-FullDense	../DataRepo/PdbByAtomCount/1mqn.pdb	11982	1147.29	20957.3	Linux	AMD-EPYC-7513-32Core	100	55	2.15408e-13	0.656666	19.1214
888	ProDy-LAPACK-FullDense	../DataRepo/PdbByAtomCount/1mqn.pdb	11982	1147.29	20957.3	Linux	AMD-EPYC-7513-32Core	100	56	2.14017e-13	0.665269	19.1214
889	ProDy-LAPACK-FullDense	../DataRepo/PdbByAtomCount/1mqn.pdb	11982	1147.29	20957.3	Linux	AMD-EPYC-7513-32Core	100	57	1.86108e-13	0.674308	19.1214
890	ProDy-LAPACK-FullDense	../DataRepo/PdbByAtomCount/1mqn.pdb	11982	1147.29	20957.3	Linux	AMD-EPYC-7513-32Core	100	58	2.06465e-13	0.67719	19.1214
891	ProDy-LAPACK-FullDense	../DataRepo/PdbByAtomCount/1mqn.pdb	11982	1147.29	20957.3	Linux	AMD-EPYC-7513-32Core	100	59	2.03462e-13	0.694727	19.1214
892	ProDy-LAPACK-FullDense	../DataRepo/PdbByAtomCount/1mqn.pdb	11982	1147.29	20957.3	Linux	AMD-EPYC-7513-32Core	100	60	2.06355e-13	0.70213	19.1214
893	ProDy-LAPACK-FullDense	../DataRepo/PdbByAtomCount/1mqn.pdb	11982	1147.29	20957.3	Linux	AMD-EPYC-7513-32Core	100	61	2.06805e-13	0.716069	19.1214
894	ProDy-LAPACK-FullDense	../DataRepo/PdbByAtomCount/1mqn.pdb	11982	1147.29	20957.3	Linux	AMD-EPYC-7513-32Core	100	62	2.18085e-13	0.72779	19.1214
895	ProDy-LAPACK-FullDense	../DataRepo/PdbByAtomCount/1mqn.pdb	11982	1147.29	20957.3	Linux	AMD-EPYC-7513-32Core	100	63	2.11255e-13	0.737817	19.1214
896	ProDy-LAPACK-FullDense	../DataRepo/PdbByAtomCount/1y5n.pdb	15972	2155.79	37174.1	Linux	AMD-EPYC-7513-32Core	100	0	1.6468e-13	-6.32032e-14	35.9298
897	ProDy-LAPACK-FullDense	../DataRepo/PdbByAtomCount/1y5n.pdb	15972	2155.79	37174.1	Linux	AMD-EPYC-7513-32Core	100	1	2.67327e-13	-3.2877e-15	35.9298
898	ProDy-LAPACK-FullDense	../DataRepo/PdbByAtomCount/1y5n.pdb	15972	2155.79	37174.1	Linux	AMD-EPYC-7513-32Core	100	2	2.60942e-13	8.69539e-15	35.9298
899	ProDy-LAPACK-FullDense	../DataRepo/PdbByAtomCount/1y5n.pdb	15972	2155.79	37174.1	Linux	AMD-EPYC-7513-32Core	100	3	2.57989e-13	8.69539e-15	35.9298
900	ProDy-LAPACK-FullDense	../DataRepo/PdbByAtomCount/1y5n.pdb	15972	2155.79	37174.1	Linux	AMD-EPYC-7513-32Core	100	4	1.72885e-13	4.46447e-14	35.9298
901	ProDy-LAPACK-FullDense	../DataRepo/PdbByAtomCount/1y5n.pdb	15972	2155.79	37174.1	Linux	AMD-EPYC-7513-32Core	100	5	2.63424e-13	6.86109e-14	35.9298
902	ProDy-LAPACK-FullDense	../DataRepo/PdbByAtomCount/1y5n.pdb	15972	2155.79	37174.1	Linux	AMD-EPYC-7513-32Core	100	6	1.71865e-13	0.014866	35.9298
903	ProDy-LAPACK-FullDense	../DataRepo/PdbByAtomCount/1y5n.pdb	15972	2155.79	37174.1	Linux	AMD-EPYC-7513-32Core	100	7	2.15473e-13	0.0175334	35.9298
904	ProDy-LAPACK-FullDense	../DataRepo/PdbByAtomCount/1y5n.pdb	15972	2155.79	37174.1	Linux	AMD-EPYC-7513-32Core	100	8	2.02836e-13	0.0224062	35.9298
905	ProDy-LAPACK-FullDense	../DataRepo/PdbByAtomCount/1y5n.pdb	15972	2155.79	37174.1	Linux	AMD-EPYC-7513-32Core	100	9	1.60057e-13	0.0268831	35.9298
906	ProDy-LAPACK-FullDense	../DataRepo/PdbByAtomCount/1y5n.pdb	15972	2155.79	37174.1	Linux	AMD-EPYC-7513-32Core	100	10	2.45286e-13	0.0508791	35.9298
907	ProDy-LAPACK-FullDense	../DataRepo/PdbByAtomCount/1y5n.pdb	15972	2155.79	37174.1	Linux	AMD-EPYC-7513-32Core	100	11	1.68474e-13	0.0722257	35.9298
908	ProDy-LAPACK-FullDense	../DataRepo/PdbByAtomCount/1y5n.pdb	15972	2155.79	37174.1	Linux	AMD-EPYC-7513-32Core	100	12	2.32516e-13	0.0918129	35.9298
909	ProDy-LAPACK-FullDense	../DataRepo/PdbByAtomCount/1y5n.pdb	15972	2155.79	37174.1	Linux	AMD-EPYC-7513-32Core	100	13	2.04958e-13	0.100404	35.9298
910	ProDy-LAPACK-FullDense	../DataRepo/PdbByAtomCount/1y5n.pdb	15972	2155.79	37174.1	Linux	AMD-EPYC-7513-32Core	100	14	2.13772e-13	0.124265	35.9298
911	ProDy-LAPACK-FullDense	../DataRepo/PdbByAtomCount/1y5n.pdb	15972	2155.79	37174.1	Linux	AMD-EPYC-7513-32Core	100	15	2.11898e-13	0.148568	35.9298
912	ProDy-LAPACK-FullDense	../DataRepo/PdbByAtomCount/1y5n.pdb	15972	2155.79	37174.1	Linux	AMD-EPYC-7513-32Core	100	16	2.01384e-13	0.162482	35.9298
913	ProDy-LAPACK-FullDense	../DataRepo/PdbByAtomCount/1y5n.pdb	15972	2155.79	37174.1	Linux	AMD-EPYC-7513-32Core	100	17	2.19058e-13	0.199444	35.9298
914	ProDy-LAPACK-FullDense	../DataRepo/PdbByAtomCount/1y5n.pdb	15972	2155.79	37174.1	Linux	AMD-EPYC-7513-32Core	100	18	1.99008e-13	0.222256	35.9298
915	ProDy-LAPACK-FullDense	../DataRepo/PdbByAtomCount/1y5n.pdb	15972	2155.79	37174.1	Linux	AMD-EPYC-7513-32Core	100	19	2.15321e-13	0.232333	35.9298
916	ProDy-LAPACK-FullDense	../DataRepo/PdbByAtomCount/1y5n.pdb	15972	2155.79	37174.1	Linux	AMD-EPYC-7513-32Core	100	20	2.20715e-13	0.251319	35.9298
917	ProDy-LAPACK-FullDense	../DataRepo/PdbByAtomCount/1y5n.pdb	15972	2155.79	37174.1	Linux	AMD-EPYC-7513-32Core	100	21	2.19885e-13	0.260952	35.9298
918	ProDy-LAPACK-FullDense	../DataRepo/PdbByAtomCount/1y5n.pdb	15972	2155.79	37174.1	Linux	AMD-EPYC-7513-32Core	100	22	2.31187e-13	0.261608	35.9298
919	ProDy-LAPACK-FullDense	../DataRepo/PdbByAtomCount/1y5n.pdb	15972	2155.79	37174.1	Linux	AMD-EPYC-7513-32Core	100	23	2.06391e-13	0.283138	35.9298
920	ProDy-LAPACK-FullDense	../DataRepo/PdbByAtomCount/1y5n.pdb	15972	2155.79	37174.1	Linux	AMD-EPYC-7513-32Core	100	24	2.03328e-13	0.289793	35.9298
921	ProDy-LAPACK-FullDense	../DataRepo/PdbByAtomCount/1y5n.pdb	15972	2155.79	37174.1	Linux	AMD-EPYC-7513-32Core	100	25	2.1979e-13	0.330734	35.9298
922	ProDy-LAPACK-FullDense	../DataRepo/PdbByAtomCount/1y5n.pdb	15972	2155.79	37174.1	Linux	AMD-EPYC-7513-32Core	100	26	2.30228e-13	0.337397	35.9298
923	ProDy-LAPACK-FullDense	../DataRepo/PdbByAtomCount/1y5n.pdb	15972	2155.79	37174.1	Linux	AMD-EPYC-7513-32Core	100	27	2.24835e-13	0.351818	35.9298
924	ProDy-LAPACK-FullDense	../DataRepo/PdbByAtomCount/1y5n.pdb	15972	2155.79	37174.1	Linux	AMD-EPYC-7513-32Core	100	28	2.13091e-13	0.369855	35.9298
925	ProDy-LAPACK-FullDense	../DataRepo/PdbByAtomCount/1y5n.pdb	15972	2155.79	37174.1	Linux	AMD-EPYC-7513-32Core	100	29	2.23237e-13	0.399631	35.9298
926	ProDy-LAPACK-FullDense	../DataRepo/PdbByAtomCount/1y5n.pdb	15972	2155.79	37174.1	Linux	AMD-EPYC-7513-32Core	100	30	2.15334e-13	0.408158	35.9298
927	ProDy-LAPACK-FullDense	../DataRepo/PdbByAtomCount/1y5n.pdb	15972	2155.79	37174.1	Linux	AMD-EPYC-7513-32Core	100	31	2.20921e-13	0.414551	35.9298
928	ProDy-LAPACK-FullDense	../DataRepo/PdbByAtomCount/1y5n.pdb	15972	2155.79	37174.1	Linux	AMD-EPYC-7513-32Core	100	32	2.302e-13	0.429452	35.9298
929	ProDy-LAPACK-FullDense	../DataRepo/PdbByAtomCount/1y5n.pdb	15972	2155.79	37174.1	Linux	AMD-EPYC-7513-32Core	100	33	2.19771e-13	0.452059	35.9298
930	ProDy-LAPACK-FullDense	../DataRepo/PdbByAtomCount/1y5n.pdb	15972	2155.79	37174.1	Linux	AMD-EPYC-7513-32Core	100	34	2.09542e-13	0.473191	35.9298
931	ProDy-LAPACK-FullDense	../DataRepo/PdbByAtomCount/1y5n.pdb	15972	2155.79	37174.1	Linux	AMD-EPYC-7513-32Core	100	35	2.50618e-13	0.48116	35.9298
932	ProDy-LAPACK-FullDense	../DataRepo/PdbByAtomCount/1y5n.pdb	15972	2155.79	37174.1	Linux	AMD-EPYC-7513-32Core	100	36	2.43042e-13	0.508499	35.9298
933	ProDy-LAPACK-FullDense	../DataRepo/PdbByAtomCount/1y5n.pdb	15972	2155.79	37174.1	Linux	AMD-EPYC-7513-32Core	100	37	2.22111e-13	0.528072	35.9298
934	ProDy-LAPACK-FullDense	../DataRepo/PdbByAtomCount/1y5n.pdb	15972	2155.79	37174.1	Linux	AMD-EPYC-7513-32Core	100	38	2.08485e-13	0.537801	35.9298
935	ProDy-LAPACK-FullDense	../DataRepo/PdbByAtomCount/1y5n.pdb	15972	2155.79	37174.1	Linux	AMD-EPYC-7513-32Core	100	39	2.21047e-13	0.538121	35.9298
936	ProDy-LAPACK-FullDense	../DataRepo/PdbByAtomCount/1y5n.pdb	15972	2155.79	37174.1	Linux	AMD-EPYC-7513-32Core	100	40	2.62817e-13	0.559353	35.9298
937	ProDy-LAPACK-FullDense	../DataRepo/PdbByAtomCount/1y5n.pdb	15972	2155.79	37174.1	Linux	AMD-EPYC-7513-32Core	100	41	1.95537e-13	0.575902	35.9298
938	ProDy-LAPACK-FullDense	../DataRepo/PdbByAtomCount/1y5n.pdb	15972	2155.79	37174.1	Linux	AMD-EPYC-7513-32Core	100	42	2.72418e-13	0.582614	35.9298
939	ProDy-LAPACK-FullDense	../DataRepo/PdbByAtomCount/1y5n.pdb	15972	2155.79	37174.1	Linux	AMD-EPYC-7513-32Core	100	43	2.61332e-13	0.588775	35.9298
940	ProDy-LAPACK-FullDense	../DataRepo/PdbByAtomCount/1y5n.pdb	15972	2155.79	37174.1	Linux	AMD-EPYC-7513-32Core	100	44	2.33229e-13	0.594679	35.9298
941	ProDy-LAPACK-FullDense	../DataRepo/PdbByAtomCount/1y5n.pdb	15972	2155.79	37174.1	Linux	AMD-EPYC-7513-32Core	100	45	2.24566e-13	0.605749	35.9298
942	ProDy-LAPACK-FullDense	../DataRepo/PdbByAtomCount/1y5n.pdb	15972	2155.79	37174.1	Linux	AMD-EPYC-7513-32Core	100	46	2.25644e-13	0.612219	35.9298
943	ProDy-LAPACK-FullDense	../DataRepo/PdbByAtomCount/1y5n.pdb	15972	2155.79	37174.1	Linux	AMD-EPYC-7513-32Core	100	47	2.4726e-13	0.625	35.9298
944	ProDy-LAPACK-FullDense	../DataRepo/PdbByAtomCount/1y5n.pdb	15972	2155.79	37174.1	Linux	AMD-EPYC-7513-32Core	100	48	2.33701e-13	0.641013	35.9298
945	ProDy-LAPACK-FullDense	../DataRepo/PdbByAtomCount/1y5n.pdb	15972	2155.79	37174.1	Linux	AMD-EPYC-7513-32Core	100	49	2.3272e-13	0.651842	35.9298
946	ProDy-LAPACK-FullDense	../DataRepo/PdbByAtomCount/1y5n.pdb	15972	2155.79	37174.1	Linux	AMD-EPYC-7513-32Core	100	50	2.3223e-13	0.656371	35.9298
947	ProDy-LAPACK-FullDense	../DataRepo/PdbByAtomCount/1y5n.pdb	15972	2155.79	37174.1	Linux	AMD-EPYC-7513-32Core	100	51	2.18199e-13	0.664742	35.9298
948	ProDy-LAPACK-FullDense	../DataRepo/PdbByAtomCount/1y5n.pdb	15972	2155.79	37174.1	Linux	AMD-EPYC-7513-32Core	100	52	2.39836e-13	0.671387	35.9298
949	ProDy-LAPACK-FullDense	../DataRepo/PdbByAtomCount/1y5n.pdb	15972	2155.79	37174.1	Linux	AMD-EPYC-7513-32Core	100	53	2.29566e-13	0.678924	35.9298
950	ProDy-LAPACK-FullDense	../DataRepo/PdbByAtomCount/1y5n.pdb	15972	2155.79	37174.1	Linux	AMD-EPYC-7513-32Core	100	54	2.6044e-13	0.688281	35.9298
951	ProDy-LAPACK-FullDense	../DataRepo/PdbByAtomCount/1y5n.pdb	15972	2155.79	37174.1	Linux	AMD-EPYC-7513-32Core	100	55	2.4391e-13	0.722691	35.9298
952	ProDy-LAPACK-FullDense	../DataRepo/PdbByAtomCount/1y5n.pdb	15972	2155.79	37174.1	Linux	AMD-EPYC-7513-32Core	100	56	2.36156e-13	0.734312	35.9298
953	ProDy-LAPACK-FullDense	../DataRepo/PdbByAtomCount/1y5n.pdb	15972	2155.79	37174.1	Linux	AMD-EPYC-7513-32Core	100	57	2.422e-13	0.746742	35.9298
954	ProDy-LAPACK-FullDense	../DataRepo/PdbByAtomCount/1y5n.pdb	15972	2155.79	37174.1	Linux	AMD-EPYC-7513-32Core	100	58	2.27215e-13	0.760859	35.9298
955	ProDy-LAPACK-FullDense	../DataRepo/PdbByAtomCount/1y5n.pdb	15972	2155.79	37174.1	Linux	AMD-EPYC-7513-32Core	100	59	2.24278e-13	0.773196	35.9298
956	ProDy-LAPACK-FullDense	../DataRepo/PdbByAtomCount/1y5n.pdb	15972	2155.79	37174.1	Linux	AMD-EPYC-7513-32Core	100	60	2.31901e-13	0.787884	35.9298
957	ProDy-LAPACK-FullDense	../DataRepo/PdbByAtomCount/1y5n.pdb	15972	2155.79	37174.1	Linux	AMD-EPYC-7513-32Core	100	61	2.22866e-13	0.801291	35.9298
958	ProDy-LAPACK-FullDense	../DataRepo/PdbByAtomCount/1y5n.pdb	15972	2155.79	37174.1	Linux	AMD-EPYC-7513-32Core	100	62	1.93992e-13	0.808787	35.9298
959	ProDy-LAPACK-FullDense	../DataRepo/PdbByAtomCount/1y5n.pdb	15972	2155.79	37174.1	Linux	AMD-EPYC-7513-32Core	100	63	2.16408e-13	0.82489	35.9298
960	ProDy-LAPACK-FullDense	../DataRepo/PdbByAtomCount/2hye.pdb	16943	2379.75	41818.9	Linux	AMD-EPYC-7513-32Core	100	0	1.77473e-13	-6.05089e-14	39.6625
961	ProDy-LAPACK-FullDense	../DataRepo/PdbByAtomCount/2hye.pdb	16943	2379.75	41818.9	Linux	AMD-EPYC-7513-32Core	100	1	2.01411e-13	-3.61188e-14	39.6625
962	ProDy-LAPACK-FullDense	../DataRepo/PdbByAtomCount/2hye.pdb	16943	2379.75	41818.9	Linux	AMD-EPYC-7513-32Core	100	2	2.44493e-13	4.66251e-16	39.6625
963	ProDy-LAPACK-FullDense	../DataRepo/PdbByAtomCount/2hye.pdb	16943	2379.75	41818.9	Linux	AMD-EPYC-7513-32Core	100	3	2.10446e-13	1.26613e-14	39.6625
964	ProDy-LAPACK-FullDense	../DataRepo/PdbByAtomCount/2hye.pdb	16943	2379.75	41818.9	Linux	AMD-EPYC-7513-32Core	100	4	3.53647e-13	8.58314e-14	39.6625
965	ProDy-LAPACK-FullDense	../DataRepo/PdbByAtomCount/2hye.pdb	16943	2379.75	41818.9	Linux	AMD-EPYC-7513-32Core	100	5	2.52521e-13	9.80265e-14	39.6625
966	ProDy-LAPACK-FullDense	../DataRepo/PdbByAtomCount/2hye.pdb	16943	2379.75	41818.9	Linux	AMD-EPYC-7513-32Core	100	6	2.69837e-13	0.000341941	39.6625
967	ProDy-LAPACK-FullDense	../DataRepo/PdbByAtomCount/2hye.pdb	16943	2379.75	41818.9	Linux	AMD-EPYC-7513-32Core	100	7	3.10007e-13	0.000485005	39.6625
968	ProDy-LAPACK-FullDense	../DataRepo/PdbByAtomCount/2hye.pdb	16943	2379.75	41818.9	Linux	AMD-EPYC-7513-32Core	100	8	2.89335e-13	0.000831634	39.6625
969	ProDy-LAPACK-FullDense	../DataRepo/PdbByAtomCount/2hye.pdb	16943	2379.75	41818.9	Linux	AMD-EPYC-7513-32Core	100	9	2.91188e-13	0.00442744	39.6625
970	ProDy-LAPACK-FullDense	../DataRepo/PdbByAtomCount/2hye.pdb	16943	2379.75	41818.9	Linux	AMD-EPYC-7513-32Core	100	10	2.93906e-13	0.00681979	39.6625
971	ProDy-LAPACK-FullDense	../DataRepo/PdbByAtomCount/2hye.pdb	16943	2379.75	41818.9	Linux	AMD-EPYC-7513-32Core	100	11	2.73337e-13	0.00971938	39.6625
972	ProDy-LAPACK-FullDense	../DataRepo/PdbByAtomCount/2hye.pdb	16943	2379.75	41818.9	Linux	AMD-EPYC-7513-32Core	100	12	2.64291e-13	0.0126408	39.6625
973	ProDy-LAPACK-FullDense	../DataRepo/PdbByAtomCount/2hye.pdb	16943	2379.75	41818.9	Linux	AMD-EPYC-7513-32Core	100	13	3.09077e-13	0.0192871	39.6625
974	ProDy-LAPACK-FullDense	../DataRepo/PdbByAtomCount/2hye.pdb	16943	2379.75	41818.9	Linux	AMD-EPYC-7513-32Core	100	14	2.75733e-13	0.0291313	39.6625
975	ProDy-LAPACK-FullDense	../DataRepo/PdbByAtomCount/2hye.pdb	16943	2379.75	41818.9	Linux	AMD-EPYC-7513-32Core	100	15	2.81317e-13	0.0343425	39.6625
976	ProDy-LAPACK-FullDense	../DataRepo/PdbByAtomCount/2hye.pdb	16943	2379.75	41818.9	Linux	AMD-EPYC-7513-32Core	100	16	2.79631e-13	0.0400956	39.6625
977	ProDy-LAPACK-FullDense	../DataRepo/PdbByAtomCount/2hye.pdb	16943	2379.75	41818.9	Linux	AMD-EPYC-7513-32Core	100	17	2.77113e-13	0.0429597	39.6625
978	ProDy-LAPACK-FullDense	../DataRepo/PdbByAtomCount/2hye.pdb	16943	2379.75	41818.9	Linux	AMD-EPYC-7513-32Core	100	18	3.08953e-13	0.0572802	39.6625
979	ProDy-LAPACK-FullDense	../DataRepo/PdbByAtomCount/2hye.pdb	16943	2379.75	41818.9	Linux	AMD-EPYC-7513-32Core	100	19	2.8854e-13	0.0620052	39.6625
980	ProDy-LAPACK-FullDense	../DataRepo/PdbByAtomCount/2hye.pdb	16943	2379.75	41818.9	Linux	AMD-EPYC-7513-32Core	100	20	2.85557e-13	0.0708798	39.6625
981	ProDy-LAPACK-FullDense	../DataRepo/PdbByAtomCount/2hye.pdb	16943	2379.75	41818.9	Linux	AMD-EPYC-7513-32Core	100	21	2.84482e-13	0.0719536	39.6625
982	ProDy-LAPACK-FullDense	../DataRepo/PdbByAtomCount/2hye.pdb	16943	2379.75	41818.9	Linux	AMD-EPYC-7513-32Core	100	22	2.90856e-13	0.0797834	39.6625
983	ProDy-LAPACK-FullDense	../DataRepo/PdbByAtomCount/2hye.pdb	16943	2379.75	41818.9	Linux	AMD-EPYC-7513-32Core	100	23	3.23007e-13	0.0827559	39.6625
984	ProDy-LAPACK-FullDense	../DataRepo/PdbByAtomCount/2hye.pdb	16943	2379.75	41818.9	Linux	AMD-EPYC-7513-32Core	100	24	2.92142e-13	0.0849554	39.6625
985	ProDy-LAPACK-FullDense	../DataRepo/PdbByAtomCount/2hye.pdb	16943	2379.75	41818.9	Linux	AMD-EPYC-7513-32Core	100	25	2.97295e-13	0.0924065	39.6625
986	ProDy-LAPACK-FullDense	../DataRepo/PdbByAtomCount/2hye.pdb	16943	2379.75	41818.9	Linux	AMD-EPYC-7513-32Core	100	26	3.00075e-13	0.0955266	39.6625
987	ProDy-LAPACK-FullDense	../DataRepo/PdbByAtomCount/2hye.pdb	16943	2379.75	41818.9	Linux	AMD-EPYC-7513-32Core	100	27	2.91069e-13	0.097133	39.6625
988	ProDy-LAPACK-FullDense	../DataRepo/PdbByAtomCount/2hye.pdb	16943	2379.75	41818.9	Linux	AMD-EPYC-7513-32Core	100	28	2.80225e-13	0.110584	39.6625
989	ProDy-LAPACK-FullDense	../DataRepo/PdbByAtomCount/2hye.pdb	16943	2379.75	41818.9	Linux	AMD-EPYC-7513-32Core	100	29	2.51054e-13	0.117049	39.6625
990	ProDy-LAPACK-FullDense	../DataRepo/PdbByAtomCount/2hye.pdb	16943	2379.75	41818.9	Linux	AMD-EPYC-7513-32Core	100	30	2.99803e-13	0.117275	39.6625
991	ProDy-LAPACK-FullDense	../DataRepo/PdbByAtomCount/2hye.pdb	16943	2379.75	41818.9	Linux	AMD-EPYC-7513-32Core	100	31	2.9635e-13	0.133046	39.6625
992	ProDy-LAPACK-FullDense	../DataRepo/PdbByAtomCount/2hye.pdb	16943	2379.75	41818.9	Linux	AMD-EPYC-7513-32Core	100	32	2.82099e-13	0.1467	39.6625
993	ProDy-LAPACK-FullDense	../DataRepo/PdbByAtomCount/2hye.pdb	16943	2379.75	41818.9	Linux	AMD-EPYC-7513-32Core	100	33	2.8438e-13	0.149573	39.6625
994	ProDy-LAPACK-FullDense	../DataRepo/PdbByAtomCount/2hye.pdb	16943	2379.75	41818.9	Linux	AMD-EPYC-7513-32Core	100	34	2.89689e-13	0.164477	39.6625
995	ProDy-LAPACK-FullDense	../DataRepo/PdbByAtomCount/2hye.pdb	16943	2379.75	41818.9	Linux	AMD-EPYC-7513-32Core	100	35	2.71321e-13	0.17326	39.6625
996	ProDy-LAPACK-FullDense	../DataRepo/PdbByAtomCount/2hye.pdb	16943	2379.75	41818.9	Linux	AMD-EPYC-7513-32Core	100	36	2.85416e-13	0.185143	39.6625
997	ProDy-LAPACK-FullDense	../DataRepo/PdbByAtomCount/2hye.pdb	16943	2379.75	41818.9	Linux	AMD-EPYC-7513-32Core	100	37	3.00767e-13	0.189591	39.6625
998	ProDy-LAPACK-FullDense	../DataRepo/PdbByAtomCount/2hye.pdb	16943	2379.75	41818.9	Linux	AMD-EPYC-7513-32Core	100	38	2.93392e-13	0.192331	39.6625
999	ProDy-LAPACK-FullDense	../DataRepo/PdbByAtomCount/2hye.pdb	16943	2379.75	41818.9	Linux	AMD-EPYC-7513-32Core	100	39	2.77618e-13	0.206916	39.6625
1000	ProDy-LAPACK-FullDense	../DataRepo/PdbByAtomCount/2hye.pdb	16943	2379.75	41818.9	Linux	AMD-EPYC-7513-32Core	100	40	2.67265e-13	0.221327	39.6625
1001	ProDy-LAPACK-FullDense	../DataRepo/PdbByAtomCount/2hye.pdb	16943	2379.75	41818.9	Linux	AMD-EPYC-7513-32Core	100	41	3.13125e-13	0.222563	39.6625
1002	ProDy-LAPACK-FullDense	../DataRepo/PdbByAtomCount/2hye.pdb	16943	2379.75	41818.9	Linux	AMD-EPYC-7513-32Core	100	42	3.10279e-13	0.22764	39.6625
1003	ProDy-LAPACK-FullDense	../DataRepo/PdbByAtomCount/2hye.pdb	16943	2379.75	41818.9	Linux	AMD-EPYC-7513-32Core	100	43	2.89632e-13	0.234737	39.6625
1004	ProDy-LAPACK-FullDense	../DataRepo/PdbByAtomCount/2hye.pdb	16943	2379.75	41818.9	Linux	AMD-EPYC-7513-32Core	100	44	2.92548e-13	0.243257	39.6625
1005	ProDy-LAPACK-FullDense	../DataRepo/PdbByAtomCount/2hye.pdb	16943	2379.75	41818.9	Linux	AMD-EPYC-7513-32Core	100	45	2.76404e-13	0.253176	39.6625
1006	ProDy-LAPACK-FullDense	../DataRepo/PdbByAtomCount/2hye.pdb	16943	2379.75	41818.9	Linux	AMD-EPYC-7513-32Core	100	46	2.64895e-13	0.261168	39.6625
1007	ProDy-LAPACK-FullDense	../DataRepo/PdbByAtomCount/2hye.pdb	16943	2379.75	41818.9	Linux	AMD-EPYC-7513-32Core	100	47	2.54379e-13	0.264032	39.6625
1008	ProDy-LAPACK-FullDense	../DataRepo/PdbByAtomCount/2hye.pdb	16943	2379.75	41818.9	Linux	AMD-EPYC-7513-32Core	100	48	2.69682e-13	0.266522	39.6625
1009	ProDy-LAPACK-FullDense	../DataRepo/PdbByAtomCount/2hye.pdb	16943	2379.75	41818.9	Linux	AMD-EPYC-7513-32Core	100	49	2.49661e-13	0.268827	39.6625
1010	ProDy-LAPACK-FullDense	../DataRepo/PdbByAtomCount/2hye.pdb	16943	2379.75	41818.9	Linux	AMD-EPYC-7513-32Core	100	50	2.83739e-13	0.27351	39.6625
1011	ProDy-LAPACK-FullDense	../DataRepo/PdbByAtomCount/2hye.pdb	16943	2379.75	41818.9	Linux	AMD-EPYC-7513-32Core	100	51	2.942e-13	0.285311	39.6625
1012	ProDy-LAPACK-FullDense	../DataRepo/PdbByAtomCount/2hye.pdb	16943	2379.75	41818.9	Linux	AMD-EPYC-7513-32Core	100	52	2.89174e-13	0.292174	39.6625
1013	ProDy-LAPACK-FullDense	../DataRepo/PdbByAtomCount/2hye.pdb	16943	2379.75	41818.9	Linux	AMD-EPYC-7513-32Core	100	53	2.75413e-13	0.297217	39.6625
1014	ProDy-LAPACK-FullDense	../DataRepo/PdbByAtomCount/2hye.pdb	16943	2379.75	41818.9	Linux	AMD-EPYC-7513-32Core	100	54	2.54879e-13	0.305868	39.6625
1015	ProDy-LAPACK-FullDense	../DataRepo/PdbByAtomCount/2hye.pdb	16943	2379.75	41818.9	Linux	AMD-EPYC-7513-32Core	100	55	3.02252e-13	0.321723	39.6625
1016	ProDy-LAPACK-FullDense	../DataRepo/PdbByAtomCount/2hye.pdb	16943	2379.75	41818.9	Linux	AMD-EPYC-7513-32Core	100	56	3.2108e-13	0.331086	39.6625
1017	ProDy-LAPACK-FullDense	../DataRepo/PdbByAtomCount/2hye.pdb	16943	2379.75	41818.9	Linux	AMD-EPYC-7513-32Core	100	57	3.08545e-13	0.332552	39.6625
1018	ProDy-LAPACK-FullDense	../DataRepo/PdbByAtomCount/2hye.pdb	16943	2379.75	41818.9	Linux	AMD-EPYC-7513-32Core	100	58	3.05465e-13	0.34175	39.6625
1019	ProDy-LAPACK-FullDense	../DataRepo/PdbByAtomCount/2hye.pdb	16943	2379.75	41818.9	Linux	AMD-EPYC-7513-32Core	100	59	2.72506e-13	0.346651	39.6625
1020	ProDy-LAPACK-FullDense	../DataRepo/PdbByAtomCount/2hye.pdb	16943	2379.75	41818.9	Linux	AMD-EPYC-7513-32Core	100	60	2.97597e-13	0.354918	39.6625
1021	ProDy-LAPACK-FullDense	../DataRepo/PdbByAtomCount/2hye.pdb	16943	2379.75	41818.9	Linux	AMD-EPYC-7513-32Core	100	61	2.94155e-13	0.362803	39.6625
1022	ProDy-LAPACK-FullDense	../DataRepo/PdbByAtomCount/2hye.pdb	16943	2379.75	41818.9	Linux	AMD-EPYC-7513-32Core	100	62	2.89496e-13	0.364594	39.6625
1023	ProDy-LAPACK-FullDense	../DataRepo/PdbByAtomCount/2hye.pdb	16943	2379.75	41818.9	Linux	AMD-EPYC-7513-32Core	100	63	2.5896e-13	0.37879	39.6625
1024	ProDy-LAPACK-FullDense	../DataRepo/PdbByAtomCount/2i2r.pdb	18970	3199.15	52395.9	Linux	AMD-EPYC-7513-32Core	100	0	2.52983e-13	-1.08486e-13	53.3192
1025	ProDy-LAPACK-FullDense	../DataRepo/PdbByAtomCount/2i2r.pdb	18970	3199.15	52395.9	Linux	AMD-EPYC-7513-32Core	100	1	2.464e-13	-5.31046e-14	53.3192
1026	ProDy-LAPACK-FullDense	../DataRepo/PdbByAtomCount/2i2r.pdb	18970	3199.15	52395.9	Linux	AMD-EPYC-7513-32Core	100	2	2.79734e-13	2.2767e-15	53.3192
1027	ProDy-LAPACK-FullDense	../DataRepo/PdbByAtomCount/2i2r.pdb	18970	3199.15	52395.9	Linux	AMD-EPYC-7513-32Core	100	3	2.543e-13	5.7658e-14	53.3192
1028	ProDy-LAPACK-FullDense	../DataRepo/PdbByAtomCount/2i2r.pdb	18970	3199.15	52395.9	Linux	AMD-EPYC-7513-32Core	100	4	2.59893e-13	5.7658e-14	53.3192
1029	ProDy-LAPACK-FullDense	../DataRepo/PdbByAtomCount/2i2r.pdb	18970	3199.15	52395.9	Linux	AMD-EPYC-7513-32Core	100	5	3.84754e-13	1.13039e-13	53.3192
1030	ProDy-LAPACK-FullDense	../DataRepo/PdbByAtomCount/2i2r.pdb	18970	3199.15	52395.9	Linux	AMD-EPYC-7513-32Core	100	6	2.61548e-13	0.0077499	53.3192
1031	ProDy-LAPACK-FullDense	../DataRepo/PdbByAtomCount/2i2r.pdb	18970	3199.15	52395.9	Linux	AMD-EPYC-7513-32Core	100	7	3.02094e-13	0.009626	53.3192
1032	ProDy-LAPACK-FullDense	../DataRepo/PdbByAtomCount/2i2r.pdb	18970	3199.15	52395.9	Linux	AMD-EPYC-7513-32Core	100	8	3.47225e-13	0.0101309	53.3192
1033	ProDy-LAPACK-FullDense	../DataRepo/PdbByAtomCount/2i2r.pdb	18970	3199.15	52395.9	Linux	AMD-EPYC-7513-32Core	100	9	2.62095e-13	0.0112669	53.3192
1034	ProDy-LAPACK-FullDense	../DataRepo/PdbByAtomCount/2i2r.pdb	18970	3199.15	52395.9	Linux	AMD-EPYC-7513-32Core	100	10	2.63268e-13	0.0142793	53.3192
1035	ProDy-LAPACK-FullDense	../DataRepo/PdbByAtomCount/2i2r.pdb	18970	3199.15	52395.9	Linux	AMD-EPYC-7513-32Core	100	11	2.90276e-13	0.0148841	53.3192
1036	ProDy-LAPACK-FullDense	../DataRepo/PdbByAtomCount/2i2r.pdb	18970	3199.15	52395.9	Linux	AMD-EPYC-7513-32Core	100	12	2.77379e-13	0.0161277	53.3192
1037	ProDy-LAPACK-FullDense	../DataRepo/PdbByAtomCount/2i2r.pdb	18970	3199.15	52395.9	Linux	AMD-EPYC-7513-32Core	100	13	3.10694e-13	0.0205377	53.3192
1038	ProDy-LAPACK-FullDense	../DataRepo/PdbByAtomCount/2i2r.pdb	18970	3199.15	52395.9	Linux	AMD-EPYC-7513-32Core	100	14	2.54575e-13	0.0254508	53.3192
1039	ProDy-LAPACK-FullDense	../DataRepo/PdbByAtomCount/2i2r.pdb	18970	3199.15	52395.9	Linux	AMD-EPYC-7513-32Core	100	15	2.94129e-13	0.0412844	53.3192
1040	ProDy-LAPACK-FullDense	../DataRepo/PdbByAtomCount/2i2r.pdb	18970	3199.15	52395.9	Linux	AMD-EPYC-7513-32Core	100	16	2.70556e-13	0.0469845	53.3192
1041	ProDy-LAPACK-FullDense	../DataRepo/PdbByAtomCount/2i2r.pdb	18970	3199.15	52395.9	Linux	AMD-EPYC-7513-32Core	100	17	2.95393e-13	0.0525165	53.3192
1042	ProDy-LAPACK-FullDense	../DataRepo/PdbByAtomCount/2i2r.pdb	18970	3199.15	52395.9	Linux	AMD-EPYC-7513-32Core	100	18	2.90994e-13	0.0594518	53.3192
1043	ProDy-LAPACK-FullDense	../DataRepo/PdbByAtomCount/2i2r.pdb	18970	3199.15	52395.9	Linux	AMD-EPYC-7513-32Core	100	19	2.96276e-13	0.0611051	53.3192
1044	ProDy-LAPACK-FullDense	../DataRepo/PdbByAtomCount/2i2r.pdb	18970	3199.15	52395.9	Linux	AMD-EPYC-7513-32Core	100	20	3.00021e-13	0.0710265	53.3192
1045	ProDy-LAPACK-FullDense	../DataRepo/PdbByAtomCount/2i2r.pdb	18970	3199.15	52395.9	Linux	AMD-EPYC-7513-32Core	100	21	2.62696e-13	0.0729095	53.3192
1046	ProDy-LAPACK-FullDense	../DataRepo/PdbByAtomCount/2i2r.pdb	18970	3199.15	52395.9	Linux	AMD-EPYC-7513-32Core	100	22	3.07811e-13	0.0751962	53.3192
1047	ProDy-LAPACK-FullDense	../DataRepo/PdbByAtomCount/2i2r.pdb	18970	3199.15	52395.9	Linux	AMD-EPYC-7513-32Core	100	23	3.13345e-13	0.0777574	53.3192
1048	ProDy-LAPACK-FullDense	../DataRepo/PdbByAtomCount/2i2r.pdb	18970	3199.15	52395.9	Linux	AMD-EPYC-7513-32Core	100	24	3.01901e-13	0.0795667	53.3192
1049	ProDy-LAPACK-FullDense	../DataRepo/PdbByAtomCount/2i2r.pdb	18970	3199.15	52395.9	Linux	AMD-EPYC-7513-32Core	100	25	2.9735e-13	0.080135	53.3192
1050	ProDy-LAPACK-FullDense	../DataRepo/PdbByAtomCount/2i2r.pdb	18970	3199.15	52395.9	Linux	AMD-EPYC-7513-32Core	100	26	2.78446e-13	0.0957499	53.3192
1051	ProDy-LAPACK-FullDense	../DataRepo/PdbByAtomCount/2i2r.pdb	18970	3199.15	52395.9	Linux	AMD-EPYC-7513-32Core	100	27	2.68866e-13	0.0979391	53.3192
1052	ProDy-LAPACK-FullDense	../DataRepo/PdbByAtomCount/2i2r.pdb	18970	3199.15	52395.9	Linux	AMD-EPYC-7513-32Core	100	28	2.92291e-13	0.106089	53.3192
1053	ProDy-LAPACK-FullDense	../DataRepo/PdbByAtomCount/2i2r.pdb	18970	3199.15	52395.9	Linux	AMD-EPYC-7513-32Core	100	29	2.70102e-13	0.108619	53.3192
1054	ProDy-LAPACK-FullDense	../DataRepo/PdbByAtomCount/2i2r.pdb	18970	3199.15	52395.9	Linux	AMD-EPYC-7513-32Core	100	30	2.66418e-13	0.109747	53.3192
1055	ProDy-LAPACK-FullDense	../DataRepo/PdbByAtomCount/2i2r.pdb	18970	3199.15	52395.9	Linux	AMD-EPYC-7513-32Core	100	31	2.74092e-13	0.113618	53.3192
1056	ProDy-LAPACK-FullDense	../DataRepo/PdbByAtomCount/2i2r.pdb	18970	3199.15	52395.9	Linux	AMD-EPYC-7513-32Core	100	32	3.06633e-13	0.114777	53.3192
1057	ProDy-LAPACK-FullDense	../DataRepo/PdbByAtomCount/2i2r.pdb	18970	3199.15	52395.9	Linux	AMD-EPYC-7513-32Core	100	33	2.4984e-13	0.117776	53.3192
1058	ProDy-LAPACK-FullDense	../DataRepo/PdbByAtomCount/2i2r.pdb	18970	3199.15	52395.9	Linux	AMD-EPYC-7513-32Core	100	34	2.88684e-13	0.120913	53.3192
1059	ProDy-LAPACK-FullDense	../DataRepo/PdbByAtomCount/2i2r.pdb	18970	3199.15	52395.9	Linux	AMD-EPYC-7513-32Core	100	35	2.6474e-13	0.1231	53.3192
1060	ProDy-LAPACK-FullDense	../DataRepo/PdbByAtomCount/2i2r.pdb	18970	3199.15	52395.9	Linux	AMD-EPYC-7513-32Core	100	36	2.80129e-13	0.12653	53.3192
1061	ProDy-LAPACK-FullDense	../DataRepo/PdbByAtomCount/2i2r.pdb	18970	3199.15	52395.9	Linux	AMD-EPYC-7513-32Core	100	37	2.59307e-13	0.132424	53.3192
1062	ProDy-LAPACK-FullDense	../DataRepo/PdbByAtomCount/2i2r.pdb	18970	3199.15	52395.9	Linux	AMD-EPYC-7513-32Core	100	38	3.10008e-13	0.135738	53.3192
1063	ProDy-LAPACK-FullDense	../DataRepo/PdbByAtomCount/2i2r.pdb	18970	3199.15	52395.9	Linux	AMD-EPYC-7513-32Core	100	39	3.00803e-13	0.141703	53.3192
1064	ProDy-LAPACK-FullDense	../DataRepo/PdbByAtomCount/2i2r.pdb	18970	3199.15	52395.9	Linux	AMD-EPYC-7513-32Core	100	40	3.10761e-13	0.156107	53.3192
1065	ProDy-LAPACK-FullDense	../DataRepo/PdbByAtomCount/2i2r.pdb	18970	3199.15	52395.9	Linux	AMD-EPYC-7513-32Core	100	41	2.90383e-13	0.15905	53.3192
1066	ProDy-LAPACK-FullDense	../DataRepo/PdbByAtomCount/2i2r.pdb	18970	3199.15	52395.9	Linux	AMD-EPYC-7513-32Core	100	42	2.90195e-13	0.164934	53.3192
1067	ProDy-LAPACK-FullDense	../DataRepo/PdbByAtomCount/2i2r.pdb	18970	3199.15	52395.9	Linux	AMD-EPYC-7513-32Core	100	43	2.92979e-13	0.176665	53.3192
1068	ProDy-LAPACK-FullDense	../DataRepo/PdbByAtomCount/2i2r.pdb	18970	3199.15	52395.9	Linux	AMD-EPYC-7513-32Core	100	44	3.01064e-13	0.19055	53.3192
1069	ProDy-LAPACK-FullDense	../DataRepo/PdbByAtomCount/2i2r.pdb	18970	3199.15	52395.9	Linux	AMD-EPYC-7513-32Core	100	45	3.25329e-13	0.210676	53.3192
1070	ProDy-LAPACK-FullDense	../DataRepo/PdbByAtomCount/2i2r.pdb	18970	3199.15	52395.9	Linux	AMD-EPYC-7513-32Core	100	46	3.11968e-13	0.219422	53.3192
1071	ProDy-LAPACK-FullDense	../DataRepo/PdbByAtomCount/2i2r.pdb	18970	3199.15	52395.9	Linux	AMD-EPYC-7513-32Core	100	47	2.99073e-13	0.22579	53.3192
1072	ProDy-LAPACK-FullDense	../DataRepo/PdbByAtomCount/2i2r.pdb	18970	3199.15	52395.9	Linux	AMD-EPYC-7513-32Core	100	48	2.75725e-13	0.247924	53.3192
1073	ProDy-LAPACK-FullDense	../DataRepo/PdbByAtomCount/2i2r.pdb	18970	3199.15	52395.9	Linux	AMD-EPYC-7513-32Core	100	49	2.73607e-13	0.252165	53.3192
1074	ProDy-LAPACK-FullDense	../DataRepo/PdbByAtomCount/2i2r.pdb	18970	3199.15	52395.9	Linux	AMD-EPYC-7513-32Core	100	50	2.54769e-13	0.258204	53.3192
1075	ProDy-LAPACK-FullDense	../DataRepo/PdbByAtomCount/2i2r.pdb	18970	3199.15	52395.9	Linux	AMD-EPYC-7513-32Core	100	51	2.93826e-13	0.263708	53.3192
1076	ProDy-LAPACK-FullDense	../DataRepo/PdbByAtomCount/2i2r.pdb	18970	3199.15	52395.9	Linux	AMD-EPYC-7513-32Core	100	52	2.97714e-13	0.276937	53.3192
1077	ProDy-LAPACK-FullDense	../DataRepo/PdbByAtomCount/2i2r.pdb	18970	3199.15	52395.9	Linux	AMD-EPYC-7513-32Core	100	53	2.19838e-13	0.279806	53.3192
1078	ProDy-LAPACK-FullDense	../DataRepo/PdbByAtomCount/2i2r.pdb	18970	3199.15	52395.9	Linux	AMD-EPYC-7513-32Core	100	54	2.78499e-13	0.285731	53.3192
1079	ProDy-LAPACK-FullDense	../DataRepo/PdbByAtomCount/2i2r.pdb	18970	3199.15	52395.9	Linux	AMD-EPYC-7513-32Core	100	55	2.94428e-13	0.299889	53.3192
1080	ProDy-LAPACK-FullDense	../DataRepo/PdbByAtomCount/2i2r.pdb	18970	3199.15	52395.9	Linux	AMD-EPYC-7513-32Core	100	56	2.5666e-13	0.308062	53.3192
1081	ProDy-LAPACK-FullDense	../DataRepo/PdbByAtomCount/2i2r.pdb	18970	3199.15	52395.9	Linux	AMD-EPYC-7513-32Core	100	57	2.88483e-13	0.308551	53.3192
1082	ProDy-LAPACK-FullDense	../DataRepo/PdbByAtomCount/2i2r.pdb	18970	3199.15	52395.9	Linux	AMD-EPYC-7513-32Core	100	58	2.70658e-13	0.323214	53.3192
1083	ProDy-LAPACK-FullDense	../DataRepo/PdbByAtomCount/2i2r.pdb	18970	3199.15	52395.9	Linux	AMD-EPYC-7513-32Core	100	59	2.89808e-13	0.326762	53.3192
1084	ProDy-LAPACK-FullDense	../DataRepo/PdbByAtomCount/2i2r.pdb	18970	3199.15	52395.9	Linux	AMD-EPYC-7513-32Core	100	60	2.49214e-13	0.333293	53.3192
1085	ProDy-LAPACK-FullDense	../DataRepo/PdbByAtomCount/2i2r.pdb	18970	3199.15	52395.9	Linux	AMD-EPYC-7513-32Core	100	61	2.95568e-13	0.342212	53.3192
1086	ProDy-LAPACK-FullDense	../DataRepo/PdbByAtomCount/2i2r.pdb	18970	3199.15	52395.9	Linux	AMD-EPYC-7513-32Core	100	62	2.90044e-13	0.348398	53.3192
1087	ProDy-LAPACK-FullDense	../DataRepo/PdbByAtomCount/2i2r.pdb	18970	3199.15	52395.9	Linux	AMD-EPYC-7513-32Core	100	63	2.90872e-13	0.355394	53.3192
1088	ProDy-LAPACK-FullDense	../DataRepo/PdbByAtomCount/2yii.pdb	20965	4112.21	63969.1	Linux	AMD-EPYC-7513-32Core	100	0	2.49491e-13	-4.97132e-14	68.5368
1089	ProDy-LAPACK-FullDense	../DataRepo/PdbByAtomCount/2yii.pdb	20965	4112.21	63969.1	Linux	AMD-EPYC-7513-32Core	100	1	2.02035e-13	-2.18426e-14	68.5368
1090	ProDy-LAPACK-FullDense	../DataRepo/PdbByAtomCount/2yii.pdb	20965	4112.21	63969.1	Linux	AMD-EPYC-7513-32Core	100	2	2.65279e-13	-2.18426e-14	68.5368
1091	ProDy-LAPACK-FullDense	../DataRepo/PdbByAtomCount/2yii.pdb	20965	4112.21	63969.1	Linux	AMD-EPYC-7513-32Core	100	3	2.39192e-13	1.99633e-14	68.5368
1092	ProDy-LAPACK-FullDense	../DataRepo/PdbByAtomCount/2yii.pdb	20965	4112.21	63969.1	Linux	AMD-EPYC-7513-32Core	100	4	2.24624e-13	4.78339e-14	68.5368
1093	ProDy-LAPACK-FullDense	../DataRepo/PdbByAtomCount/2yii.pdb	20965	4112.21	63969.1	Linux	AMD-EPYC-7513-32Core	100	5	3.74616e-13	1.59316e-13	68.5368
1094	ProDy-LAPACK-FullDense	../DataRepo/PdbByAtomCount/2yii.pdb	20965	4112.21	63969.1	Linux	AMD-EPYC-7513-32Core	100	6	3.58102e-13	0.0528218	68.5368
1095	ProDy-LAPACK-FullDense	../DataRepo/PdbByAtomCount/2yii.pdb	20965	4112.21	63969.1	Linux	AMD-EPYC-7513-32Core	100	7	3.39432e-13	0.0563244	68.5368
1096	ProDy-LAPACK-FullDense	../DataRepo/PdbByAtomCount/2yii.pdb	20965	4112.21	63969.1	Linux	AMD-EPYC-7513-32Core	100	8	3.0903e-13	0.0780141	68.5368
1097	ProDy-LAPACK-FullDense	../DataRepo/PdbByAtomCount/2yii.pdb	20965	4112.21	63969.1	Linux	AMD-EPYC-7513-32Core	100	9	2.92622e-13	0.0905339	68.5368
1098	ProDy-LAPACK-FullDense	../DataRepo/PdbByAtomCount/2yii.pdb	20965	4112.21	63969.1	Linux	AMD-EPYC-7513-32Core	100	10	3.17316e-13	0.121338	68.5368
1099	ProDy-LAPACK-FullDense	../DataRepo/PdbByAtomCount/2yii.pdb	20965	4112.21	63969.1	Linux	AMD-EPYC-7513-32Core	100	11	2.79186e-13	0.137279	68.5368
1100	ProDy-LAPACK-FullDense	../DataRepo/PdbByAtomCount/2yii.pdb	20965	4112.21	63969.1	Linux	AMD-EPYC-7513-32Core	100	12	3.39779e-13	0.151133	68.5368
1101	ProDy-LAPACK-FullDense	../DataRepo/PdbByAtomCount/2yii.pdb	20965	4112.21	63969.1	Linux	AMD-EPYC-7513-32Core	100	13	2.80243e-13	0.166002	68.5368
1102	ProDy-LAPACK-FullDense	../DataRepo/PdbByAtomCount/2yii.pdb	20965	4112.21	63969.1	Linux	AMD-EPYC-7513-32Core	100	14	3.12383e-13	0.17539	68.5368
1103	ProDy-LAPACK-FullDense	../DataRepo/PdbByAtomCount/2yii.pdb	20965	4112.21	63969.1	Linux	AMD-EPYC-7513-32Core	100	15	2.89412e-13	0.176731	68.5368
1104	ProDy-LAPACK-FullDense	../DataRepo/PdbByAtomCount/2yii.pdb	20965	4112.21	63969.1	Linux	AMD-EPYC-7513-32Core	100	16	3.1188e-13	0.19747	68.5368
1105	ProDy-LAPACK-FullDense	../DataRepo/PdbByAtomCount/2yii.pdb	20965	4112.21	63969.1	Linux	AMD-EPYC-7513-32Core	100	17	2.95882e-13	0.241183	68.5368
1106	ProDy-LAPACK-FullDense	../DataRepo/PdbByAtomCount/2yii.pdb	20965	4112.21	63969.1	Linux	AMD-EPYC-7513-32Core	100	18	3.6272e-13	0.24514	68.5368
1107	ProDy-LAPACK-FullDense	../DataRepo/PdbByAtomCount/2yii.pdb	20965	4112.21	63969.1	Linux	AMD-EPYC-7513-32Core	100	19	3.12793e-13	0.270008	68.5368
1108	ProDy-LAPACK-FullDense	../DataRepo/PdbByAtomCount/2yii.pdb	20965	4112.21	63969.1	Linux	AMD-EPYC-7513-32Core	100	20	3.30329e-13	0.290552	68.5368
1109	ProDy-LAPACK-FullDense	../DataRepo/PdbByAtomCount/2yii.pdb	20965	4112.21	63969.1	Linux	AMD-EPYC-7513-32Core	100	21	2.83056e-13	0.292946	68.5368
1110	ProDy-LAPACK-FullDense	../DataRepo/PdbByAtomCount/2yii.pdb	20965	4112.21	63969.1	Linux	AMD-EPYC-7513-32Core	100	22	3.64204e-13	0.309286	68.5368
1111	ProDy-LAPACK-FullDense	../DataRepo/PdbByAtomCount/2yii.pdb	20965	4112.21	63969.1	Linux	AMD-EPYC-7513-32Core	100	23	3.63952e-13	0.312407	68.5368
1112	ProDy-LAPACK-FullDense	../DataRepo/PdbByAtomCount/2yii.pdb	20965	4112.21	63969.1	Linux	AMD-EPYC-7513-32Core	100	24	3.04115e-13	0.341103	68.5368
1113	ProDy-LAPACK-FullDense	../DataRepo/PdbByAtomCount/2yii.pdb	20965	4112.21	63969.1	Linux	AMD-EPYC-7513-32Core	100	25	3.18e-13	0.352997	68.5368
1114	ProDy-LAPACK-FullDense	../DataRepo/PdbByAtomCount/2yii.pdb	20965	4112.21	63969.1	Linux	AMD-EPYC-7513-32Core	100	26	3.48269e-13	0.373818	68.5368
1115	ProDy-LAPACK-FullDense	../DataRepo/PdbByAtomCount/2yii.pdb	20965	4112.21	63969.1	Linux	AMD-EPYC-7513-32Core	100	27	3.23765e-13	0.396608	68.5368
1116	ProDy-LAPACK-FullDense	../DataRepo/PdbByAtomCount/2yii.pdb	20965	4112.21	63969.1	Linux	AMD-EPYC-7513-32Core	100	28	3.7045e-13	0.40885	68.5368
1117	ProDy-LAPACK-FullDense	../DataRepo/PdbByAtomCount/2yii.pdb	20965	4112.21	63969.1	Linux	AMD-EPYC-7513-32Core	100	29	3.47944e-13	0.416513	68.5368
1118	ProDy-LAPACK-FullDense	../DataRepo/PdbByAtomCount/2yii.pdb	20965	4112.21	63969.1	Linux	AMD-EPYC-7513-32Core	100	30	3.02172e-13	0.429627	68.5368
1119	ProDy-LAPACK-FullDense	../DataRepo/PdbByAtomCount/2yii.pdb	20965	4112.21	63969.1	Linux	AMD-EPYC-7513-32Core	100	31	2.73138e-13	0.431861	68.5368
1120	ProDy-LAPACK-FullDense	../DataRepo/PdbByAtomCount/2yii.pdb	20965	4112.21	63969.1	Linux	AMD-EPYC-7513-32Core	100	32	2.75335e-13	0.433028	68.5368
1121	ProDy-LAPACK-FullDense	../DataRepo/PdbByAtomCount/2yii.pdb	20965	4112.21	63969.1	Linux	AMD-EPYC-7513-32Core	100	33	3.18979e-13	0.444436	68.5368
1122	ProDy-LAPACK-FullDense	../DataRepo/PdbByAtomCount/2yii.pdb	20965	4112.21	63969.1	Linux	AMD-EPYC-7513-32Core	100	34	3.06454e-13	0.468143	68.5368
1123	ProDy-LAPACK-FullDense	../DataRepo/PdbByAtomCount/2yii.pdb	20965	4112.21	63969.1	Linux	AMD-EPYC-7513-32Core	100	35	3.4126e-13	0.476472	68.5368
1124	ProDy-LAPACK-FullDense	../DataRepo/PdbByAtomCount/2yii.pdb	20965	4112.21	63969.1	Linux	AMD-EPYC-7513-32Core	100	36	3.07718e-13	0.480795	68.5368
1125	ProDy-LAPACK-FullDense	../DataRepo/PdbByAtomCount/2yii.pdb	20965	4112.21	63969.1	Linux	AMD-EPYC-7513-32Core	100	37	3.03443e-13	0.507202	68.5368
1126	ProDy-LAPACK-FullDense	../DataRepo/PdbByAtomCount/2yii.pdb	20965	4112.21	63969.1	Linux	AMD-EPYC-7513-32Core	100	38	3.12707e-13	0.520733	68.5368
1127	ProDy-LAPACK-FullDense	../DataRepo/PdbByAtomCount/2yii.pdb	20965	4112.21	63969.1	Linux	AMD-EPYC-7513-32Core	100	39	2.55871e-13	0.538857	68.5368
1128	ProDy-LAPACK-FullDense	../DataRepo/PdbByAtomCount/2yii.pdb	20965	4112.21	63969.1	Linux	AMD-EPYC-7513-32Core	100	40	3.03284e-13	0.541723	68.5368
1129	ProDy-LAPACK-FullDense	../DataRepo/PdbByAtomCount/2yii.pdb	20965	4112.21	63969.1	Linux	AMD-EPYC-7513-32Core	100	41	2.86806e-13	0.549624	68.5368
1130	ProDy-LAPACK-FullDense	../DataRepo/PdbByAtomCount/2yii.pdb	20965	4112.21	63969.1	Linux	AMD-EPYC-7513-32Core	100	42	2.49496e-13	0.552447	68.5368
1131	ProDy-LAPACK-FullDense	../DataRepo/PdbByAtomCount/2yii.pdb	20965	4112.21	63969.1	Linux	AMD-EPYC-7513-32Core	100	43	3.2309e-13	0.55722	68.5368
1132	ProDy-LAPACK-FullDense	../DataRepo/PdbByAtomCount/2yii.pdb	20965	4112.21	63969.1	Linux	AMD-EPYC-7513-32Core	100	44	2.78226e-13	0.56586	68.5368
1133	ProDy-LAPACK-FullDense	../DataRepo/PdbByAtomCount/2yii.pdb	20965	4112.21	63969.1	Linux	AMD-EPYC-7513-32Core	100	45	2.55585e-13	0.576676	68.5368
1134	ProDy-LAPACK-FullDense	../DataRepo/PdbByAtomCount/2yii.pdb	20965	4112.21	63969.1	Linux	AMD-EPYC-7513-32Core	100	46	3.4286e-13	0.579665	68.5368
1135	ProDy-LAPACK-FullDense	../DataRepo/PdbByAtomCount/2yii.pdb	20965	4112.21	63969.1	Linux	AMD-EPYC-7513-32Core	100	47	3.18298e-13	0.598994	68.5368
1136	ProDy-LAPACK-FullDense	../DataRepo/PdbByAtomCount/2yii.pdb	20965	4112.21	63969.1	Linux	AMD-EPYC-7513-32Core	100	48	2.93423e-13	0.62803	68.5368
1137	ProDy-LAPACK-FullDense	../DataRepo/PdbByAtomCount/2yii.pdb	20965	4112.21	63969.1	Linux	AMD-EPYC-7513-32Core	100	49	2.9335e-13	0.645178	68.5368
1138	ProDy-LAPACK-FullDense	../DataRepo/PdbByAtomCount/2yii.pdb	20965	4112.21	63969.1	Linux	AMD-EPYC-7513-32Core	100	50	3.11147e-13	0.648593	68.5368
1139	ProDy-LAPACK-FullDense	../DataRepo/PdbByAtomCount/2yii.pdb	20965	4112.21	63969.1	Linux	AMD-EPYC-7513-32Core	100	51	3.0206e-13	0.677514	68.5368
1140	ProDy-LAPACK-FullDense	../DataRepo/PdbByAtomCount/2yii.pdb	20965	4112.21	63969.1	Linux	AMD-EPYC-7513-32Core	100	52	3.10273e-13	0.687494	68.5368
1141	ProDy-LAPACK-FullDense	../DataRepo/PdbByAtomCount/2yii.pdb	20965	4112.21	63969.1	Linux	AMD-EPYC-7513-32Core	100	53	3.12804e-13	0.691507	68.5368
1142	ProDy-LAPACK-FullDense	../DataRepo/PdbByAtomCount/2yii.pdb	20965	4112.21	63969.1	Linux	AMD-EPYC-7513-32Core	100	54	3.00917e-13	0.703992	68.5368
1143	ProDy-LAPACK-FullDense	../DataRepo/PdbByAtomCount/2yii.pdb	20965	4112.21	63969.1	Linux	AMD-EPYC-7513-32Core	100	55	3.21131e-13	0.708151	68.5368
1144	ProDy-LAPACK-FullDense	../DataRepo/PdbByAtomCount/2yii.pdb	20965	4112.21	63969.1	Linux	AMD-EPYC-7513-32Core	100	56	2.92561e-13	0.728472	68.5368
1145	ProDy-LAPACK-FullDense	../DataRepo/PdbByAtomCount/2yii.pdb	20965	4112.21	63969.1	Linux	AMD-EPYC-7513-32Core	100	57	3.16248e-13	0.755419	68.5368
1146	ProDy-LAPACK-FullDense	../DataRepo/PdbByAtomCount/2yii.pdb	20965	4112.21	63969.1	Linux	AMD-EPYC-7513-32Core	100	58	3.02578e-13	0.766323	68.5368
1147	ProDy-LAPACK-FullDense	../DataRepo/PdbByAtomCount/2yii.pdb	20965	4112.21	63969.1	Linux	AMD-EPYC-7513-32Core	100	59	2.89511e-13	0.778921	68.5368
1148	ProDy-LAPACK-FullDense	../DataRepo/PdbByAtomCount/2yii.pdb	20965	4112.21	63969.1	Linux	AMD-EPYC-7513-32Core	100	60	3.00013e-13	0.788782	68.5368
1149	ProDy-LAPACK-FullDense	../DataRepo/PdbByAtomCount/2yii.pdb	20965	4112.21	63969.1	Linux	AMD-EPYC-7513-32Core	100	61	2.72014e-13	0.797802	68.5368
1150	ProDy-LAPACK-FullDense	../DataRepo/PdbByAtomCount/2yii.pdb	20965	4112.21	63969.1	Linux	AMD-EPYC-7513-32Core	100	62	3.20489e-13	0.82193	68.5368
1151	ProDy-LAPACK-FullDense	../DataRepo/PdbByAtomCount/2yii.pdb	20965	4112.21	63969.1	Linux	AMD-EPYC-7513-32Core	100	63	2.96707e-13	0.832199	68.5368
1152	ProDy-LAPACK-FullDense	../DataRepo/PdbByAtomCount/3wgv.pdb	21909	4860.89	69847.5	Linux	AMD-EPYC-7513-32Core	100	0	2.77232e-13	-1.10241e-13	81.0149
1153	ProDy-LAPACK-FullDense	../DataRepo/PdbByAtomCount/3wgv.pdb	21909	4860.89	69847.5	Linux	AMD-EPYC-7513-32Core	100	1	2.78847e-13	-9.89902e-14	81.0149
1154	ProDy-LAPACK-FullDense	../DataRepo/PdbByAtomCount/3wgv.pdb	21909	4860.89	69847.5	Linux	AMD-EPYC-7513-32Core	100	2	2.90949e-13	2.26653e-15	81.0149
1155	ProDy-LAPACK-FullDense	../DataRepo/PdbByAtomCount/3wgv.pdb	21909	4860.89	69847.5	Linux	AMD-EPYC-7513-32Core	100	3	2.50171e-13	3.60188e-14	81.0149
1156	ProDy-LAPACK-FullDense	../DataRepo/PdbByAtomCount/3wgv.pdb	21909	4860.89	69847.5	Linux	AMD-EPYC-7513-32Core	100	4	3.2035e-13	5.85203e-14	81.0149
1157	ProDy-LAPACK-FullDense	../DataRepo/PdbByAtomCount/3wgv.pdb	21909	4860.89	69847.5	Linux	AMD-EPYC-7513-32Core	100	5	2.83541e-13	6.9771e-14	81.0149
1158	ProDy-LAPACK-FullDense	../DataRepo/PdbByAtomCount/3wgv.pdb	21909	4860.89	69847.5	Linux	AMD-EPYC-7513-32Core	100	6	2.80011e-13	0.00265828	81.0149
1159	ProDy-LAPACK-FullDense	../DataRepo/PdbByAtomCount/3wgv.pdb	21909	4860.89	69847.5	Linux	AMD-EPYC-7513-32Core	100	7	2.98489e-13	0.00434443	81.0149
1160	ProDy-LAPACK-FullDense	../DataRepo/PdbByAtomCount/3wgv.pdb	21909	4860.89	69847.5	Linux	AMD-EPYC-7513-32Core	100	8	2.81519e-13	0.00480342	81.0149
1161	ProDy-LAPACK-FullDense	../DataRepo/PdbByAtomCount/3wgv.pdb	21909	4860.89	69847.5	Linux	AMD-EPYC-7513-32Core	100	9	2.90125e-13	0.00782028	81.0149
1162	ProDy-LAPACK-FullDense	../DataRepo/PdbByAtomCount/3wgv.pdb	21909	4860.89	69847.5	Linux	AMD-EPYC-7513-32Core	100	10	2.69523e-13	0.0110254	81.0149
1163	ProDy-LAPACK-FullDense	../DataRepo/PdbByAtomCount/3wgv.pdb	21909	4860.89	69847.5	Linux	AMD-EPYC-7513-32Core	100	11	2.69815e-13	0.0116715	81.0149
1164	ProDy-LAPACK-FullDense	../DataRepo/PdbByAtomCount/3wgv.pdb	21909	4860.89	69847.5	Linux	AMD-EPYC-7513-32Core	100	12	2.40539e-13	0.0118507	81.0149
1165	ProDy-LAPACK-FullDense	../DataRepo/PdbByAtomCount/3wgv.pdb	21909	4860.89	69847.5	Linux	AMD-EPYC-7513-32Core	100	13	2.76635e-13	0.0143168	81.0149
1166	ProDy-LAPACK-FullDense	../DataRepo/PdbByAtomCount/3wgv.pdb	21909	4860.89	69847.5	Linux	AMD-EPYC-7513-32Core	100	14	2.49513e-13	0.0180167	81.0149
1167	ProDy-LAPACK-FullDense	../DataRepo/PdbByAtomCount/3wgv.pdb	21909	4860.89	69847.5	Linux	AMD-EPYC-7513-32Core	100	15	2.61277e-13	0.0186641	81.0149
1168	ProDy-LAPACK-FullDense	../DataRepo/PdbByAtomCount/3wgv.pdb	21909	4860.89	69847.5	Linux	AMD-EPYC-7513-32Core	100	16	2.85575e-13	0.0203727	81.0149
1169	ProDy-LAPACK-FullDense	../DataRepo/PdbByAtomCount/3wgv.pdb	21909	4860.89	69847.5	Linux	AMD-EPYC-7513-32Core	100	17	2.85495e-13	0.0261358	81.0149
1170	ProDy-LAPACK-FullDense	../DataRepo/PdbByAtomCount/3wgv.pdb	21909	4860.89	69847.5	Linux	AMD-EPYC-7513-32Core	100	18	2.49821e-13	0.0275432	81.0149
1171	ProDy-LAPACK-FullDense	../DataRepo/PdbByAtomCount/3wgv.pdb	21909	4860.89	69847.5	Linux	AMD-EPYC-7513-32Core	100	19	2.66137e-13	0.0336236	81.0149
1172	ProDy-LAPACK-FullDense	../DataRepo/PdbByAtomCount/3wgv.pdb	21909	4860.89	69847.5	Linux	AMD-EPYC-7513-32Core	100	20	2.8783e-13	0.0366002	81.0149
1173	ProDy-LAPACK-FullDense	../DataRepo/PdbByAtomCount/3wgv.pdb	21909	4860.89	69847.5	Linux	AMD-EPYC-7513-32Core	100	21	2.51689e-13	0.0409905	81.0149
1174	ProDy-LAPACK-FullDense	../DataRepo/PdbByAtomCount/3wgv.pdb	21909	4860.89	69847.5	Linux	AMD-EPYC-7513-32Core	100	22	2.52632e-13	0.0430826	81.0149
1175	ProDy-LAPACK-FullDense	../DataRepo/PdbByAtomCount/3wgv.pdb	21909	4860.89	69847.5	Linux	AMD-EPYC-7513-32Core	100	23	2.49328e-13	0.0461806	81.0149
1176	ProDy-LAPACK-FullDense	../DataRepo/PdbByAtomCount/3wgv.pdb	21909	4860.89	69847.5	Linux	AMD-EPYC-7513-32Core	100	24	2.60217e-13	0.0509524	81.0149
1177	ProDy-LAPACK-FullDense	../DataRepo/PdbByAtomCount/3wgv.pdb	21909	4860.89	69847.5	Linux	AMD-EPYC-7513-32Core	100	25	2.1746e-13	0.054473	81.0149
1178	ProDy-LAPACK-FullDense	../DataRepo/PdbByAtomCount/3wgv.pdb	21909	4860.89	69847.5	Linux	AMD-EPYC-7513-32Core	100	26	2.6392e-13	0.0547824	81.0149
1179	ProDy-LAPACK-FullDense	../DataRepo/PdbByAtomCount/3wgv.pdb	21909	4860.89	69847.5	Linux	AMD-EPYC-7513-32Core	100	27	2.6861e-13	0.0556233	81.0149
1180	ProDy-LAPACK-FullDense	../DataRepo/PdbByAtomCount/3wgv.pdb	21909	4860.89	69847.5	Linux	AMD-EPYC-7513-32Core	100	28	2.59731e-13	0.0617435	81.0149
1181	ProDy-LAPACK-FullDense	../DataRepo/PdbByAtomCount/3wgv.pdb	21909	4860.89	69847.5	Linux	AMD-EPYC-7513-32Core	100	29	2.54665e-13	0.0661755	81.0149
1182	ProDy-LAPACK-FullDense	../DataRepo/PdbByAtomCount/3wgv.pdb	21909	4860.89	69847.5	Linux	AMD-EPYC-7513-32Core	100	30	2.6318e-13	0.071	81.0149
1183	ProDy-LAPACK-FullDense	../DataRepo/PdbByAtomCount/3wgv.pdb	21909	4860.89	69847.5	Linux	AMD-EPYC-7513-32Core	100	31	2.67092e-13	0.0763093	81.0149
1184	ProDy-LAPACK-FullDense	../DataRepo/PdbByAtomCount/3wgv.pdb	21909	4860.89	69847.5	Linux	AMD-EPYC-7513-32Core	100	32	2.52822e-13	0.0782891	81.0149
1185	ProDy-LAPACK-FullDense	../DataRepo/PdbByAtomCount/3wgv.pdb	21909	4860.89	69847.5	Linux	AMD-EPYC-7513-32Core	100	33	2.75883e-13	0.0791601	81.0149
1186	ProDy-LAPACK-FullDense	../DataRepo/PdbByAtomCount/3wgv.pdb	21909	4860.89	69847.5	Linux	AMD-EPYC-7513-32Core	100	34	2.76053e-13	0.0900229	81.0149
1187	ProDy-LAPACK-FullDense	../DataRepo/PdbByAtomCount/3wgv.pdb	21909	4860.89	69847.5	Linux	AMD-EPYC-7513-32Core	100	35	2.78755e-13	0.0986978	81.0149
1188	ProDy-LAPACK-FullDense	../DataRepo/PdbByAtomCount/3wgv.pdb	21909	4860.89	69847.5	Linux	AMD-EPYC-7513-32Core	100	36	2.59189e-13	0.100559	81.0149
1189	ProDy-LAPACK-FullDense	../DataRepo/PdbByAtomCount/3wgv.pdb	21909	4860.89	69847.5	Linux	AMD-EPYC-7513-32Core	100	37	2.46852e-13	0.10428	81.0149
1190	ProDy-LAPACK-FullDense	../DataRepo/PdbByAtomCount/3wgv.pdb	21909	4860.89	69847.5	Linux	AMD-EPYC-7513-32Core	100	38	2.46029e-13	0.10607	81.0149
1191	ProDy-LAPACK-FullDense	../DataRepo/PdbByAtomCount/3wgv.pdb	21909	4860.89	69847.5	Linux	AMD-EPYC-7513-32Core	100	39	2.72008e-13	0.116217	81.0149
1192	ProDy-LAPACK-FullDense	../DataRepo/PdbByAtomCount/3wgv.pdb	21909	4860.89	69847.5	Linux	AMD-EPYC-7513-32Core	100	40	2.71253e-13	0.120941	81.0149
1193	ProDy-LAPACK-FullDense	../DataRepo/PdbByAtomCount/3wgv.pdb	21909	4860.89	69847.5	Linux	AMD-EPYC-7513-32Core	100	41	2.48262e-13	0.123937	81.0149
1194	ProDy-LAPACK-FullDense	../DataRepo/PdbByAtomCount/3wgv.pdb	21909	4860.89	69847.5	Linux	AMD-EPYC-7513-32Core	100	42	2.54629e-13	0.130063	81.0149
1195	ProDy-LAPACK-FullDense	../DataRepo/PdbByAtomCount/3wgv.pdb	21909	4860.89	69847.5	Linux	AMD-EPYC-7513-32Core	100	43	2.69048e-13	0.13182	81.0149
1196	ProDy-LAPACK-FullDense	../DataRepo/PdbByAtomCount/3wgv.pdb	21909	4860.89	69847.5	Linux	AMD-EPYC-7513-32Core	100	44	2.60359e-13	0.140208	81.0149
1197	ProDy-LAPACK-FullDense	../DataRepo/PdbByAtomCount/3wgv.pdb	21909	4860.89	69847.5	Linux	AMD-EPYC-7513-32Core	100	45	2.53884e-13	0.143075	81.0149
1198	ProDy-LAPACK-FullDense	../DataRepo/PdbByAtomCount/3wgv.pdb	21909	4860.89	69847.5	Linux	AMD-EPYC-7513-32Core	100	46	2.62707e-13	0.147094	81.0149
1199	ProDy-LAPACK-FullDense	../DataRepo/PdbByAtomCount/3wgv.pdb	21909	4860.89	69847.5	Linux	AMD-EPYC-7513-32Core	100	47	2.71631e-13	0.149485	81.0149
1200	ProDy-LAPACK-FullDense	../DataRepo/PdbByAtomCount/3wgv.pdb	21909	4860.89	69847.5	Linux	AMD-EPYC-7513-32Core	100	48	3.13456e-13	0.15045	81.0149
1201	ProDy-LAPACK-FullDense	../DataRepo/PdbByAtomCount/3wgv.pdb	21909	4860.89	69847.5	Linux	AMD-EPYC-7513-32Core	100	49	3.04705e-13	0.152907	81.0149
1202	ProDy-LAPACK-FullDense	../DataRepo/PdbByAtomCount/3wgv.pdb	21909	4860.89	69847.5	Linux	AMD-EPYC-7513-32Core	100	50	2.88474e-13	0.154977	81.0149
1203	ProDy-LAPACK-FullDense	../DataRepo/PdbByAtomCount/3wgv.pdb	21909	4860.89	69847.5	Linux	AMD-EPYC-7513-32Core	100	51	2.5586e-13	0.156414	81.0149
1204	ProDy-LAPACK-FullDense	../DataRepo/PdbByAtomCount/3wgv.pdb	21909	4860.89	69847.5	Linux	AMD-EPYC-7513-32Core	100	52	2.82132e-13	0.16462	81.0149
1205	ProDy-LAPACK-FullDense	../DataRepo/PdbByAtomCount/3wgv.pdb	21909	4860.89	69847.5	Linux	AMD-EPYC-7513-32Core	100	53	2.69836e-13	0.171153	81.0149
1206	ProDy-LAPACK-FullDense	../DataRepo/PdbByAtomCount/3wgv.pdb	21909	4860.89	69847.5	Linux	AMD-EPYC-7513-32Core	100	54	2.48609e-13	0.174535	81.0149
1207	ProDy-LAPACK-FullDense	../DataRepo/PdbByAtomCount/3wgv.pdb	21909	4860.89	69847.5	Linux	AMD-EPYC-7513-32Core	100	55	2.59199e-13	0.179665	81.0149
1208	ProDy-LAPACK-FullDense	../DataRepo/PdbByAtomCount/3wgv.pdb	21909	4860.89	69847.5	Linux	AMD-EPYC-7513-32Core	100	56	2.52076e-13	0.185545	81.0149
1209	ProDy-LAPACK-FullDense	../DataRepo/PdbByAtomCount/3wgv.pdb	21909	4860.89	69847.5	Linux	AMD-EPYC-7513-32Core	100	57	2.76493e-13	0.190265	81.0149
1210	ProDy-LAPACK-FullDense	../DataRepo/PdbByAtomCount/3wgv.pdb	21909	4860.89	69847.5	Linux	AMD-EPYC-7513-32Core	100	58	2.66196e-13	0.204592	81.0149
1211	ProDy-LAPACK-FullDense	../DataRepo/PdbByAtomCount/3wgv.pdb	21909	4860.89	69847.5	Linux	AMD-EPYC-7513-32Core	100	59	2.64493e-13	0.212292	81.0149
1212	ProDy-LAPACK-FullDense	../DataRepo/PdbByAtomCount/3wgv.pdb	21909	4860.89	69847.5	Linux	AMD-EPYC-7513-32Core	100	60	2.67744e-13	0.216284	81.0149
1213	ProDy-LAPACK-FullDense	../DataRepo/PdbByAtomCount/3wgv.pdb	21909	4860.89	69847.5	Linux	AMD-EPYC-7513-32Core	100	61	2.88487e-13	0.22132	81.0149
1214	ProDy-LAPACK-FullDense	../DataRepo/PdbByAtomCount/3wgv.pdb	21909	4860.89	69847.5	Linux	AMD-EPYC-7513-32Core	100	62	2.63839e-13	0.223655	81.0149
1215	ProDy-LAPACK-FullDense	../DataRepo/PdbByAtomCount/3wgv.pdb	21909	4860.89	69847.5	Linux	AMD-EPYC-7513-32Core	100	63	2.83584e-13	0.231586	81.0149
1216	ProDy-LAPACK-FullDense	../DataRepo/PdbByAtomCount/4cej.pdb	19942	3872.15	57890.4	Linux	AMD-EPYC-7513-32Core	100	0	2.06799e-13	-6.5326e-14	64.5358
1217	ProDy-LAPACK-FullDense	../DataRepo/PdbByAtomCount/4cej.pdb	19942	3872.15	57890.4	Linux	AMD-EPYC-7513-32Core	100	1	2.40388e-13	-6.5326e-14	64.5358
1218	ProDy-LAPACK-FullDense	../DataRepo/PdbByAtomCount/4cej.pdb	19942	3872.15	57890.4	Linux	AMD-EPYC-7513-32Core	100	2	3.83304e-13	-5.06282e-14	64.5358
1219	ProDy-LAPACK-FullDense	../DataRepo/PdbByAtomCount/4cej.pdb	19942	3872.15	57890.4	Linux	AMD-EPYC-7513-32Core	100	3	2.99399e-13	8.16265e-15	64.5358
1220	ProDy-LAPACK-FullDense	../DataRepo/PdbByAtomCount/4cej.pdb	19942	3872.15	57890.4	Linux	AMD-EPYC-7513-32Core	100	4	2.51699e-13	5.22558e-14	64.5358
1221	ProDy-LAPACK-FullDense	../DataRepo/PdbByAtomCount/4cej.pdb	19942	3872.15	57890.4	Linux	AMD-EPYC-7513-32Core	100	5	3.90492e-13	1.5514e-13	64.5358
1222	ProDy-LAPACK-FullDense	../DataRepo/PdbByAtomCount/4cej.pdb	19942	3872.15	57890.4	Linux	AMD-EPYC-7513-32Core	100	6	3.16819e-13	0.00926325	64.5358
1223	ProDy-LAPACK-FullDense	../DataRepo/PdbByAtomCount/4cej.pdb	19942	3872.15	57890.4	Linux	AMD-EPYC-7513-32Core	100	7	3.22719e-13	0.0240782	64.5358
1224	ProDy-LAPACK-FullDense	../DataRepo/PdbByAtomCount/4cej.pdb	19942	3872.15	57890.4	Linux	AMD-EPYC-7513-32Core	100	8	3.01973e-13	0.0256027	64.5358
1225	ProDy-LAPACK-FullDense	../DataRepo/PdbByAtomCount/4cej.pdb	19942	3872.15	57890.4	Linux	AMD-EPYC-7513-32Core	100	9	3.15918e-13	0.0390106	64.5358
1226	ProDy-LAPACK-FullDense	../DataRepo/PdbByAtomCount/4cej.pdb	19942	3872.15	57890.4	Linux	AMD-EPYC-7513-32Core	100	10	3.02111e-13	0.0407918	64.5358
1227	ProDy-LAPACK-FullDense	../DataRepo/PdbByAtomCount/4cej.pdb	19942	3872.15	57890.4	Linux	AMD-EPYC-7513-32Core	100	11	3.38631e-13	0.0518078	64.5358
1228	ProDy-LAPACK-FullDense	../DataRepo/PdbByAtomCount/4cej.pdb	19942	3872.15	57890.4	Linux	AMD-EPYC-7513-32Core	100	12	3.28207e-13	0.0646489	64.5358
1229	ProDy-LAPACK-FullDense	../DataRepo/PdbByAtomCount/4cej.pdb	19942	3872.15	57890.4	Linux	AMD-EPYC-7513-32Core	100	13	3.24191e-13	0.0703148	64.5358
1230	ProDy-LAPACK-FullDense	../DataRepo/PdbByAtomCount/4cej.pdb	19942	3872.15	57890.4	Linux	AMD-EPYC-7513-32Core	100	14	3.29864e-13	0.0791755	64.5358
1231	ProDy-LAPACK-FullDense	../DataRepo/PdbByAtomCount/4cej.pdb	19942	3872.15	57890.4	Linux	AMD-EPYC-7513-32Core	100	15	3.17192e-13	0.086387	64.5358
1232	ProDy-LAPACK-FullDense	../DataRepo/PdbByAtomCount/4cej.pdb	19942	3872.15	57890.4	Linux	AMD-EPYC-7513-32Core	100	16	2.99867e-13	0.0994849	64.5358
1233	ProDy-LAPACK-FullDense	../DataRepo/PdbByAtomCount/4cej.pdb	19942	3872.15	57890.4	Linux	AMD-EPYC-7513-32Core	100	17	3.22985e-13	0.105909	64.5358
1234	ProDy-LAPACK-FullDense	../DataRepo/PdbByAtomCount/4cej.pdb	19942	3872.15	57890.4	Linux	AMD-EPYC-7513-32Core	100	18	3.53755e-13	0.107719	64.5358
1235	ProDy-LAPACK-FullDense	../DataRepo/PdbByAtomCount/4cej.pdb	19942	3872.15	57890.4	Linux	AMD-EPYC-7513-32Core	100	19	3.35513e-13	0.114309	64.5358
1236	ProDy-LAPACK-FullDense	../DataRepo/PdbByAtomCount/4cej.pdb	19942	3872.15	57890.4	Linux	AMD-EPYC-7513-32Core	100	20	3.37285e-13	0.117334	64.5358
1237	ProDy-LAPACK-FullDense	../DataRepo/PdbByAtomCount/4cej.pdb	19942	3872.15	57890.4	Linux	AMD-EPYC-7513-32Core	100	21	3.18601e-13	0.123108	64.5358
1238	ProDy-LAPACK-FullDense	../DataRepo/PdbByAtomCount/4cej.pdb	19942	3872.15	57890.4	Linux	AMD-EPYC-7513-32Core	100	22	3.22886e-13	0.130057	64.5358
1239	ProDy-LAPACK-FullDense	../DataRepo/PdbByAtomCount/4cej.pdb	19942	3872.15	57890.4	Linux	AMD-EPYC-7513-32Core	100	23	3.10509e-13	0.146688	64.5358
1240	ProDy-LAPACK-FullDense	../DataRepo/PdbByAtomCount/4cej.pdb	19942	3872.15	57890.4	Linux	AMD-EPYC-7513-32Core	100	24	3.17826e-13	0.158091	64.5358
1241	ProDy-LAPACK-FullDense	../DataRepo/PdbByAtomCount/4cej.pdb	19942	3872.15	57890.4	Linux	AMD-EPYC-7513-32Core	100	25	2.98742e-13	0.162733	64.5358
1242	ProDy-LAPACK-FullDense	../DataRepo/PdbByAtomCount/4cej.pdb	19942	3872.15	57890.4	Linux	AMD-EPYC-7513-32Core	100	26	2.82231e-13	0.170204	64.5358
1243	ProDy-LAPACK-FullDense	../DataRepo/PdbByAtomCount/4cej.pdb	19942	3872.15	57890.4	Linux	AMD-EPYC-7513-32Core	100	27	3.23793e-13	0.179581	64.5358
1244	ProDy-LAPACK-FullDense	../DataRepo/PdbByAtomCount/4cej.pdb	19942	3872.15	57890.4	Linux	AMD-EPYC-7513-32Core	100	28	3.33456e-13	0.185033	64.5358
1245	ProDy-LAPACK-FullDense	../DataRepo/PdbByAtomCount/4cej.pdb	19942	3872.15	57890.4	Linux	AMD-EPYC-7513-32Core	100	29	2.647e-13	0.187966	64.5358
1246	ProDy-LAPACK-FullDense	../DataRepo/PdbByAtomCount/4cej.pdb	19942	3872.15	57890.4	Linux	AMD-EPYC-7513-32Core	100	30	2.8626e-13	0.18917	64.5358
1247	ProDy-LAPACK-FullDense	../DataRepo/PdbByAtomCount/4cej.pdb	19942	3872.15	57890.4	Linux	AMD-EPYC-7513-32Core	100	31	3.31091e-13	0.194128	64.5358
1248	ProDy-LAPACK-FullDense	../DataRepo/PdbByAtomCount/4cej.pdb	19942	3872.15	57890.4	Linux	AMD-EPYC-7513-32Core	100	32	2.9059e-13	0.206663	64.5358
1249	ProDy-LAPACK-FullDense	../DataRepo/PdbByAtomCount/4cej.pdb	19942	3872.15	57890.4	Linux	AMD-EPYC-7513-32Core	100	33	3.1277e-13	0.209699	64.5358
1250	ProDy-LAPACK-FullDense	../DataRepo/PdbByAtomCount/4cej.pdb	19942	3872.15	57890.4	Linux	AMD-EPYC-7513-32Core	100	34	3.05282e-13	0.219858	64.5358
1251	ProDy-LAPACK-FullDense	../DataRepo/PdbByAtomCount/4cej.pdb	19942	3872.15	57890.4	Linux	AMD-EPYC-7513-32Core	100	35	3.15531e-13	0.222527	64.5358
1252	ProDy-LAPACK-FullDense	../DataRepo/PdbByAtomCount/4cej.pdb	19942	3872.15	57890.4	Linux	AMD-EPYC-7513-32Core	100	36	3.00126e-13	0.22303	64.5358
1253	ProDy-LAPACK-FullDense	../DataRepo/PdbByAtomCount/4cej.pdb	19942	3872.15	57890.4	Linux	AMD-EPYC-7513-32Core	100	37	3.13628e-13	0.227051	64.5358
1254	ProDy-LAPACK-FullDense	../DataRepo/PdbByAtomCount/4cej.pdb	19942	3872.15	57890.4	Linux	AMD-EPYC-7513-32Core	100	38	2.87755e-13	0.227816	64.5358
1255	ProDy-LAPACK-FullDense	../DataRepo/PdbByAtomCount/4cej.pdb	19942	3872.15	57890.4	Linux	AMD-EPYC-7513-32Core	100	39	3.08209e-13	0.254082	64.5358
1256	ProDy-LAPACK-FullDense	../DataRepo/PdbByAtomCount/4cej.pdb	19942	3872.15	57890.4	Linux	AMD-EPYC-7513-32Core	100	40	2.91048e-13	0.259995	64.5358
1257	ProDy-LAPACK-FullDense	../DataRepo/PdbByAtomCount/4cej.pdb	19942	3872.15	57890.4	Linux	AMD-EPYC-7513-32Core	100	41	2.98695e-13	0.269763	64.5358
1258	ProDy-LAPACK-FullDense	../DataRepo/PdbByAtomCount/4cej.pdb	19942	3872.15	57890.4	Linux	AMD-EPYC-7513-32Core	100	42	3.0789e-13	0.273333	64.5358
1259	ProDy-LAPACK-FullDense	../DataRepo/PdbByAtomCount/4cej.pdb	19942	3872.15	57890.4	Linux	AMD-EPYC-7513-32Core	100	43	2.73262e-13	0.281103	64.5358
1260	ProDy-LAPACK-FullDense	../DataRepo/PdbByAtomCount/4cej.pdb	19942	3872.15	57890.4	Linux	AMD-EPYC-7513-32Core	100	44	3.22649e-13	0.286481	64.5358
1261	ProDy-LAPACK-FullDense	../DataRepo/PdbByAtomCount/4cej.pdb	19942	3872.15	57890.4	Linux	AMD-EPYC-7513-32Core	100	45	2.98469e-13	0.297375	64.5358
1262	ProDy-LAPACK-FullDense	../DataRepo/PdbByAtomCount/4cej.pdb	19942	3872.15	57890.4	Linux	AMD-EPYC-7513-32Core	100	46	2.73533e-13	0.316378	64.5358
1263	ProDy-LAPACK-FullDense	../DataRepo/PdbByAtomCount/4cej.pdb	19942	3872.15	57890.4	Linux	AMD-EPYC-7513-32Core	100	47	3.16182e-13	0.31815	64.5358
1264	ProDy-LAPACK-FullDense	../DataRepo/PdbByAtomCount/4cej.pdb	19942	3872.15	57890.4	Linux	AMD-EPYC-7513-32Core	100	48	2.83976e-13	0.330032	64.5358
1265	ProDy-LAPACK-FullDense	../DataRepo/PdbByAtomCount/4cej.pdb	19942	3872.15	57890.4	Linux	AMD-EPYC-7513-32Core	100	49	3.03307e-13	0.338103	64.5358
1266	ProDy-LAPACK-FullDense	../DataRepo/PdbByAtomCount/4cej.pdb	19942	3872.15	57890.4	Linux	AMD-EPYC-7513-32Core	100	50	2.88175e-13	0.347789	64.5358
1267	ProDy-LAPACK-FullDense	../DataRepo/PdbByAtomCount/4cej.pdb	19942	3872.15	57890.4	Linux	AMD-EPYC-7513-32Core	100	51	3.01738e-13	0.352967	64.5358
1268	ProDy-LAPACK-FullDense	../DataRepo/PdbByAtomCount/4cej.pdb	19942	3872.15	57890.4	Linux	AMD-EPYC-7513-32Core	100	52	2.95674e-13	0.35419	64.5358
1269	ProDy-LAPACK-FullDense	../DataRepo/PdbByAtomCount/4cej.pdb	19942	3872.15	57890.4	Linux	AMD-EPYC-7513-32Core	100	53	3.01141e-13	0.366724	64.5358
1270	ProDy-LAPACK-FullDense	../DataRepo/PdbByAtomCount/4cej.pdb	19942	3872.15	57890.4	Linux	AMD-EPYC-7513-32Core	100	54	2.8803e-13	0.375921	64.5358
1271	ProDy-LAPACK-FullDense	../DataRepo/PdbByAtomCount/4cej.pdb	19942	3872.15	57890.4	Linux	AMD-EPYC-7513-32Core	100	55	2.62514e-13	0.380867	64.5358
1272	ProDy-LAPACK-FullDense	../DataRepo/PdbByAtomCount/4cej.pdb	19942	3872.15	57890.4	Linux	AMD-EPYC-7513-32Core	100	56	3.09707e-13	0.386975	64.5358
1273	ProDy-LAPACK-FullDense	../DataRepo/PdbByAtomCount/4cej.pdb	19942	3872.15	57890.4	Linux	AMD-EPYC-7513-32Core	100	57	2.92032e-13	0.399041	64.5358
1274	ProDy-LAPACK-FullDense	../DataRepo/PdbByAtomCount/4cej.pdb	19942	3872.15	57890.4	Linux	AMD-EPYC-7513-32Core	100	58	2.4349e-13	0.404451	64.5358
1275	ProDy-LAPACK-FullDense	../DataRepo/PdbByAtomCount/4cej.pdb	19942	3872.15	57890.4	Linux	AMD-EPYC-7513-32Core	100	59	2.92994e-13	0.409767	64.5358
1276	ProDy-LAPACK-FullDense	../DataRepo/PdbByAtomCount/4cej.pdb	19942	3872.15	57890.4	Linux	AMD-EPYC-7513-32Core	100	60	2.83443e-13	0.418656	64.5358
1277	ProDy-LAPACK-FullDense	../DataRepo/PdbByAtomCount/4cej.pdb	19942	3872.15	57890.4	Linux	AMD-EPYC-7513-32Core	100	61	3.05632e-13	0.421528	64.5358
1278	ProDy-LAPACK-FullDense	../DataRepo/PdbByAtomCount/4cej.pdb	19942	3872.15	57890.4	Linux	AMD-EPYC-7513-32Core	100	62	2.94441e-13	0.430216	64.5358
1279	ProDy-LAPACK-FullDense	../DataRepo/PdbByAtomCount/4cej.pdb	19942	3872.15	57890.4	Linux	AMD-EPYC-7513-32Core	100	63	3.03747e-13	0.438294	64.5358
1280	ProDy-LAPACK-FullDense	../DataRepo/PdbByAtomCount/4rkn.pdb	23741	5634.01	81992.8	Linux	AMD-EPYC-7513-32Core	100	0	3.8126e-13	-4.33189e-14	93.9002
1281	ProDy-LAPACK-FullDense	../DataRepo/PdbByAtomCount/4rkn.pdb	23741	5634.01	81992.8	Linux	AMD-EPYC-7513-32Core	100	1	2.66361e-13	4.60942e-14	93.9002
1282	ProDy-LAPACK-FullDense	../DataRepo/PdbByAtomCount/4rkn.pdb	23741	5634.01	81992.8	Linux	AMD-EPYC-7513-32Core	100	2	2.50942e-13	6.09964e-14	93.9002
1283	ProDy-LAPACK-FullDense	../DataRepo/PdbByAtomCount/4rkn.pdb	23741	5634.01	81992.8	Linux	AMD-EPYC-7513-32Core	100	3	3.87408e-13	9.08008e-14	93.9002
1284	ProDy-LAPACK-FullDense	../DataRepo/PdbByAtomCount/4rkn.pdb	23741	5634.01	81992.8	Linux	AMD-EPYC-7513-32Core	100	4	4.84614e-13	1.05703e-13	93.9002
1285	ProDy-LAPACK-FullDense	../DataRepo/PdbByAtomCount/4rkn.pdb	23741	5634.01	81992.8	Linux	AMD-EPYC-7513-32Core	100	5	4.10597e-13	1.20605e-13	93.9002
1286	ProDy-LAPACK-FullDense	../DataRepo/PdbByAtomCount/4rkn.pdb	23741	5634.01	81992.8	Linux	AMD-EPYC-7513-32Core	100	6	3.64657e-13	0.0022174	93.9002
1287	ProDy-LAPACK-FullDense	../DataRepo/PdbByAtomCount/4rkn.pdb	23741	5634.01	81992.8	Linux	AMD-EPYC-7513-32Core	100	7	4.14133e-13	0.00576753	93.9002
1288	ProDy-LAPACK-FullDense	../DataRepo/PdbByAtomCount/4rkn.pdb	23741	5634.01	81992.8	Linux	AMD-EPYC-7513-32Core	100	8	3.32641e-13	0.00932776	93.9002
1289	ProDy-LAPACK-FullDense	../DataRepo/PdbByAtomCount/4rkn.pdb	23741	5634.01	81992.8	Linux	AMD-EPYC-7513-32Core	100	9	3.77131e-13	0.0271965	93.9002
1290	ProDy-LAPACK-FullDense	../DataRepo/PdbByAtomCount/4rkn.pdb	23741	5634.01	81992.8	Linux	AMD-EPYC-7513-32Core	100	10	3.62952e-13	0.0343764	93.9002
1291	ProDy-LAPACK-FullDense	../DataRepo/PdbByAtomCount/4rkn.pdb	23741	5634.01	81992.8	Linux	AMD-EPYC-7513-32Core	100	11	3.68415e-13	0.0438683	93.9002
1292	ProDy-LAPACK-FullDense	../DataRepo/PdbByAtomCount/4rkn.pdb	23741	5634.01	81992.8	Linux	AMD-EPYC-7513-32Core	100	12	3.82623e-13	0.0527401	93.9002
1293	ProDy-LAPACK-FullDense	../DataRepo/PdbByAtomCount/4rkn.pdb	23741	5634.01	81992.8	Linux	AMD-EPYC-7513-32Core	100	13	3.34683e-13	0.0773711	93.9002
1294	ProDy-LAPACK-FullDense	../DataRepo/PdbByAtomCount/4rkn.pdb	23741	5634.01	81992.8	Linux	AMD-EPYC-7513-32Core	100	14	3.38428e-13	0.0859271	93.9002
1295	ProDy-LAPACK-FullDense	../DataRepo/PdbByAtomCount/4rkn.pdb	23741	5634.01	81992.8	Linux	AMD-EPYC-7513-32Core	100	15	3.78441e-13	0.0904465	93.9002
1296	ProDy-LAPACK-FullDense	../DataRepo/PdbByAtomCount/4rkn.pdb	23741	5634.01	81992.8	Linux	AMD-EPYC-7513-32Core	100	16	3.41113e-13	0.0981397	93.9002
1297	ProDy-LAPACK-FullDense	../DataRepo/PdbByAtomCount/4rkn.pdb	23741	5634.01	81992.8	Linux	AMD-EPYC-7513-32Core	100	17	3.47375e-13	0.107724	93.9002
1298	ProDy-LAPACK-FullDense	../DataRepo/PdbByAtomCount/4rkn.pdb	23741	5634.01	81992.8	Linux	AMD-EPYC-7513-32Core	100	18	3.5325e-13	0.1099	93.9002
1299	ProDy-LAPACK-FullDense	../DataRepo/PdbByAtomCount/4rkn.pdb	23741	5634.01	81992.8	Linux	AMD-EPYC-7513-32Core	100	19	3.27657e-13	0.121093	93.9002
1300	ProDy-LAPACK-FullDense	../DataRepo/PdbByAtomCount/4rkn.pdb	23741	5634.01	81992.8	Linux	AMD-EPYC-7513-32Core	100	20	3.42e-13	0.139069	93.9002
1301	ProDy-LAPACK-FullDense	../DataRepo/PdbByAtomCount/4rkn.pdb	23741	5634.01	81992.8	Linux	AMD-EPYC-7513-32Core	100	21	3.30169e-13	0.151865	93.9002
1302	ProDy-LAPACK-FullDense	../DataRepo/PdbByAtomCount/4rkn.pdb	23741	5634.01	81992.8	Linux	AMD-EPYC-7513-32Core	100	22	3.65286e-13	0.165806	93.9002
1303	ProDy-LAPACK-FullDense	../DataRepo/PdbByAtomCount/4rkn.pdb	23741	5634.01	81992.8	Linux	AMD-EPYC-7513-32Core	100	23	4.19046e-13	0.18368	93.9002
1304	ProDy-LAPACK-FullDense	../DataRepo/PdbByAtomCount/4rkn.pdb	23741	5634.01	81992.8	Linux	AMD-EPYC-7513-32Core	100	24	3.56911e-13	0.189587	93.9002
1305	ProDy-LAPACK-FullDense	../DataRepo/PdbByAtomCount/4rkn.pdb	23741	5634.01	81992.8	Linux	AMD-EPYC-7513-32Core	100	25	3.17185e-13	0.199911	93.9002
1306	ProDy-LAPACK-FullDense	../DataRepo/PdbByAtomCount/4rkn.pdb	23741	5634.01	81992.8	Linux	AMD-EPYC-7513-32Core	100	26	3.41203e-13	0.228391	93.9002
1307	ProDy-LAPACK-FullDense	../DataRepo/PdbByAtomCount/4rkn.pdb	23741	5634.01	81992.8	Linux	AMD-EPYC-7513-32Core	100	27	3.37212e-13	0.240473	93.9002
1308	ProDy-LAPACK-FullDense	../DataRepo/PdbByAtomCount/4rkn.pdb	23741	5634.01	81992.8	Linux	AMD-EPYC-7513-32Core	100	28	3.54787e-13	0.256069	93.9002
1309	ProDy-LAPACK-FullDense	../DataRepo/PdbByAtomCount/4rkn.pdb	23741	5634.01	81992.8	Linux	AMD-EPYC-7513-32Core	100	29	2.71356e-13	0.266187	93.9002
1310	ProDy-LAPACK-FullDense	../DataRepo/PdbByAtomCount/4rkn.pdb	23741	5634.01	81992.8	Linux	AMD-EPYC-7513-32Core	100	30	3.56472e-13	0.271493	93.9002
1311	ProDy-LAPACK-FullDense	../DataRepo/PdbByAtomCount/4rkn.pdb	23741	5634.01	81992.8	Linux	AMD-EPYC-7513-32Core	100	31	3.61404e-13	0.278851	93.9002
1312	ProDy-LAPACK-FullDense	../DataRepo/PdbByAtomCount/4rkn.pdb	23741	5634.01	81992.8	Linux	AMD-EPYC-7513-32Core	100	32	3.63448e-13	0.283369	93.9002
1313	ProDy-LAPACK-FullDense	../DataRepo/PdbByAtomCount/4rkn.pdb	23741	5634.01	81992.8	Linux	AMD-EPYC-7513-32Core	100	33	3.59259e-13	0.304227	93.9002
1314	ProDy-LAPACK-FullDense	../DataRepo/PdbByAtomCount/4rkn.pdb	23741	5634.01	81992.8	Linux	AMD-EPYC-7513-32Core	100	34	3.24014e-13	0.314465	93.9002
1315	ProDy-LAPACK-FullDense	../DataRepo/PdbByAtomCount/4rkn.pdb	23741	5634.01	81992.8	Linux	AMD-EPYC-7513-32Core	100	35	3.36667e-13	0.332822	93.9002
1316	ProDy-LAPACK-FullDense	../DataRepo/PdbByAtomCount/4rkn.pdb	23741	5634.01	81992.8	Linux	AMD-EPYC-7513-32Core	100	36	3.3465e-13	0.338454	93.9002
1317	ProDy-LAPACK-FullDense	../DataRepo/PdbByAtomCount/4rkn.pdb	23741	5634.01	81992.8	Linux	AMD-EPYC-7513-32Core	100	37	3.50847e-13	0.35821	93.9002
1318	ProDy-LAPACK-FullDense	../DataRepo/PdbByAtomCount/4rkn.pdb	23741	5634.01	81992.8	Linux	AMD-EPYC-7513-32Core	100	38	3.52449e-13	0.368217	93.9002
1319	ProDy-LAPACK-FullDense	../DataRepo/PdbByAtomCount/4rkn.pdb	23741	5634.01	81992.8	Linux	AMD-EPYC-7513-32Core	100	39	3.4134e-13	0.39351	93.9002
1320	ProDy-LAPACK-FullDense	../DataRepo/PdbByAtomCount/4rkn.pdb	23741	5634.01	81992.8	Linux	AMD-EPYC-7513-32Core	100	40	3.46665e-13	0.40798	93.9002
1321	ProDy-LAPACK-FullDense	../DataRepo/PdbByAtomCount/4rkn.pdb	23741	5634.01	81992.8	Linux	AMD-EPYC-7513-32Core	100	41	3.12176e-13	0.423527	93.9002
1322	ProDy-LAPACK-FullDense	../DataRepo/PdbByAtomCount/4rkn.pdb	23741	5634.01	81992.8	Linux	AMD-EPYC-7513-32Core	100	42	3.91161e-13	0.430291	93.9002
1323	ProDy-LAPACK-FullDense	../DataRepo/PdbByAtomCount/4rkn.pdb	23741	5634.01	81992.8	Linux	AMD-EPYC-7513-32Core	100	43	3.05589e-13	0.434495	93.9002
1324	ProDy-LAPACK-FullDense	../DataRepo/PdbByAtomCount/4rkn.pdb	23741	5634.01	81992.8	Linux	AMD-EPYC-7513-32Core	100	44	3.31086e-13	0.448964	93.9002
1325	ProDy-LAPACK-FullDense	../DataRepo/PdbByAtomCount/4rkn.pdb	23741	5634.01	81992.8	Linux	AMD-EPYC-7513-32Core	100	45	3.40027e-13	0.462626	93.9002
1326	ProDy-LAPACK-FullDense	../DataRepo/PdbByAtomCount/4rkn.pdb	23741	5634.01	81992.8	Linux	AMD-EPYC-7513-32Core	100	46	3.18919e-13	0.48176	93.9002
1327	ProDy-LAPACK-FullDense	../DataRepo/PdbByAtomCount/4rkn.pdb	23741	5634.01	81992.8	Linux	AMD-EPYC-7513-32Core	100	47	3.50003e-13	0.48447	93.9002
1328	ProDy-LAPACK-FullDense	../DataRepo/PdbByAtomCount/4rkn.pdb	23741	5634.01	81992.8	Linux	AMD-EPYC-7513-32Core	100	48	3.60116e-13	0.504741	93.9002
1329	ProDy-LAPACK-FullDense	../DataRepo/PdbByAtomCount/4rkn.pdb	23741	5634.01	81992.8	Linux	AMD-EPYC-7513-32Core	100	49	3.88021e-13	0.513739	93.9002
1330	ProDy-LAPACK-FullDense	../DataRepo/PdbByAtomCount/4rkn.pdb	23741	5634.01	81992.8	Linux	AMD-EPYC-7513-32Core	100	50	3.49077e-13	0.527205	93.9002
1331	ProDy-LAPACK-FullDense	../DataRepo/PdbByAtomCount/4rkn.pdb	23741	5634.01	81992.8	Linux	AMD-EPYC-7513-32Core	100	51	3.40102e-13	0.53974	93.9002
1332	ProDy-LAPACK-FullDense	../DataRepo/PdbByAtomCount/4rkn.pdb	23741	5634.01	81992.8	Linux	AMD-EPYC-7513-32Core	100	52	3.30626e-13	0.553503	93.9002
1333	ProDy-LAPACK-FullDense	../DataRepo/PdbByAtomCount/4rkn.pdb	23741	5634.01	81992.8	Linux	AMD-EPYC-7513-32Core	100	53	3.51706e-13	0.574318	93.9002
1334	ProDy-LAPACK-FullDense	../DataRepo/PdbByAtomCount/4rkn.pdb	23741	5634.01	81992.8	Linux	AMD-EPYC-7513-32Core	100	54	3.45455e-13	0.58273	93.9002
1335	ProDy-LAPACK-FullDense	../DataRepo/PdbByAtomCount/4rkn.pdb	23741	5634.01	81992.8	Linux	AMD-EPYC-7513-32Core	100	55	3.45039e-13	0.593551	93.9002
1336	ProDy-LAPACK-FullDense	../DataRepo/PdbByAtomCount/4rkn.pdb	23741	5634.01	81992.8	Linux	AMD-EPYC-7513-32Core	100	56	2.93782e-13	0.620508	93.9002
1337	ProDy-LAPACK-FullDense	../DataRepo/PdbByAtomCount/4rkn.pdb	23741	5634.01	81992.8	Linux	AMD-EPYC-7513-32Core	100	57	3.35627e-13	0.627543	93.9002
1338	ProDy-LAPACK-FullDense	../DataRepo/PdbByAtomCount/4rkn.pdb	23741	5634.01	81992.8	Linux	AMD-EPYC-7513-32Core	100	58	3.14393e-13	0.637572	93.9002
1339	ProDy-LAPACK-FullDense	../DataRepo/PdbByAtomCount/4rkn.pdb	23741	5634.01	81992.8	Linux	AMD-EPYC-7513-32Core	100	59	3.38991e-13	0.644373	93.9002
1340	ProDy-LAPACK-FullDense	../DataRepo/PdbByAtomCount/4rkn.pdb	23741	5634.01	81992.8	Linux	AMD-EPYC-7513-32Core	100	60	3.35466e-13	0.66496	93.9002
1341	ProDy-LAPACK-FullDense	../DataRepo/PdbByAtomCount/4rkn.pdb	23741	5634.01	81992.8	Linux	AMD-EPYC-7513-32Core	100	61	3.26387e-13	0.670248	93.9002
1342	ProDy-LAPACK-FullDense	../DataRepo/PdbByAtomCount/4rkn.pdb	23741	5634.01	81992.8	Linux	AMD-EPYC-7513-32Core	100	62	3.25528e-13	0.672589	93.9002
1343	ProDy-LAPACK-FullDense	../DataRepo/PdbByAtomCount/4rkn.pdb	23741	5634.01	81992.8	Linux	AMD-EPYC-7513-32Core	100	63	3.41936e-13	0.677956	93.9002
1344	ProDy-LAPACK-FullDense	../DataRepo/PdbByAtomCount/5h9f.pdb	28930	9040.57	121675	Linux	AMD-EPYC-7513-32Core	100	0	2.77917e-13	-7.52223e-16	150.676
1345	ProDy-LAPACK-FullDense	../DataRepo/PdbByAtomCount/5h9f.pdb	28930	9040.57	121675	Linux	AMD-EPYC-7513-32Core	100	1	3.23006e-13	1.52585e-14	150.676
1346	ProDy-LAPACK-FullDense	../DataRepo/PdbByAtomCount/5h9f.pdb	28930	9040.57	121675	Linux	AMD-EPYC-7513-32Core	100	2	2.94612e-13	1.52585e-14	150.676
1347	ProDy-LAPACK-FullDense	../DataRepo/PdbByAtomCount/5h9f.pdb	28930	9040.57	121675	Linux	AMD-EPYC-7513-32Core	100	3	2.44875e-13	3.12692e-14	150.676
1348	ProDy-LAPACK-FullDense	../DataRepo/PdbByAtomCount/5h9f.pdb	28930	9040.57	121675	Linux	AMD-EPYC-7513-32Core	100	4	3.4033e-13	7.93013e-14	150.676
1349	ProDy-LAPACK-FullDense	../DataRepo/PdbByAtomCount/5h9f.pdb	28930	9040.57	121675	Linux	AMD-EPYC-7513-32Core	100	5	4.54286e-13	1.11323e-13	150.676
1350	ProDy-LAPACK-FullDense	../DataRepo/PdbByAtomCount/5h9f.pdb	28930	9040.57	121675	Linux	AMD-EPYC-7513-32Core	100	6	5.87751e-13	2.07387e-13	150.676
1351	ProDy-LAPACK-FullDense	../DataRepo/PdbByAtomCount/5h9f.pdb	28930	9040.57	121675	Linux	AMD-EPYC-7513-32Core	100	7	3.41074e-13	0.00294538	150.676
1352	ProDy-LAPACK-FullDense	../DataRepo/PdbByAtomCount/5h9f.pdb	28930	9040.57	121675	Linux	AMD-EPYC-7513-32Core	100	8	4.22555e-13	0.00483139	150.676
1353	ProDy-LAPACK-FullDense	../DataRepo/PdbByAtomCount/5h9f.pdb	28930	9040.57	121675	Linux	AMD-EPYC-7513-32Core	100	9	2.92364e-13	0.00537544	150.676
1354	ProDy-LAPACK-FullDense	../DataRepo/PdbByAtomCount/5h9f.pdb	28930	9040.57	121675	Linux	AMD-EPYC-7513-32Core	100	10	3.82685e-13	0.00575742	150.676
1355	ProDy-LAPACK-FullDense	../DataRepo/PdbByAtomCount/5h9f.pdb	28930	9040.57	121675	Linux	AMD-EPYC-7513-32Core	100	11	3.99275e-13	0.00718491	150.676
1356	ProDy-LAPACK-FullDense	../DataRepo/PdbByAtomCount/5h9f.pdb	28930	9040.57	121675	Linux	AMD-EPYC-7513-32Core	100	12	4.12957e-13	0.00906602	150.676
1357	ProDy-LAPACK-FullDense	../DataRepo/PdbByAtomCount/5h9f.pdb	28930	9040.57	121675	Linux	AMD-EPYC-7513-32Core	100	13	3.54253e-13	0.0163942	150.676
1358	ProDy-LAPACK-FullDense	../DataRepo/PdbByAtomCount/5h9f.pdb	28930	9040.57	121675	Linux	AMD-EPYC-7513-32Core	100	14	3.79351e-13	0.0185648	150.676
1359	ProDy-LAPACK-FullDense	../DataRepo/PdbByAtomCount/5h9f.pdb	28930	9040.57	121675	Linux	AMD-EPYC-7513-32Core	100	15	3.53453e-13	0.0272135	150.676
1360	ProDy-LAPACK-FullDense	../DataRepo/PdbByAtomCount/5h9f.pdb	28930	9040.57	121675	Linux	AMD-EPYC-7513-32Core	100	16	3.84238e-13	0.029613	150.676
1361	ProDy-LAPACK-FullDense	../DataRepo/PdbByAtomCount/5h9f.pdb	28930	9040.57	121675	Linux	AMD-EPYC-7513-32Core	100	17	4.25644e-13	0.0339587	150.676
1362	ProDy-LAPACK-FullDense	../DataRepo/PdbByAtomCount/5h9f.pdb	28930	9040.57	121675	Linux	AMD-EPYC-7513-32Core	100	18	3.51004e-13	0.042317	150.676
1363	ProDy-LAPACK-FullDense	../DataRepo/PdbByAtomCount/5h9f.pdb	28930	9040.57	121675	Linux	AMD-EPYC-7513-32Core	100	19	3.47816e-13	0.04396	150.676
1364	ProDy-LAPACK-FullDense	../DataRepo/PdbByAtomCount/5h9f.pdb	28930	9040.57	121675	Linux	AMD-EPYC-7513-32Core	100	20	4.37035e-13	0.0535752	150.676
1365	ProDy-LAPACK-FullDense	../DataRepo/PdbByAtomCount/5h9f.pdb	28930	9040.57	121675	Linux	AMD-EPYC-7513-32Core	100	21	3.47189e-13	0.0574605	150.676
1366	ProDy-LAPACK-FullDense	../DataRepo/PdbByAtomCount/5h9f.pdb	28930	9040.57	121675	Linux	AMD-EPYC-7513-32Core	100	22	3.57924e-13	0.0604095	150.676
1367	ProDy-LAPACK-FullDense	../DataRepo/PdbByAtomCount/5h9f.pdb	28930	9040.57	121675	Linux	AMD-EPYC-7513-32Core	100	23	3.6345e-13	0.0654505	150.676
1368	ProDy-LAPACK-FullDense	../DataRepo/PdbByAtomCount/5h9f.pdb	28930	9040.57	121675	Linux	AMD-EPYC-7513-32Core	100	24	3.58087e-13	0.0689932	150.676
1369	ProDy-LAPACK-FullDense	../DataRepo/PdbByAtomCount/5h9f.pdb	28930	9040.57	121675	Linux	AMD-EPYC-7513-32Core	100	25	3.46315e-13	0.0729676	150.676
1370	ProDy-LAPACK-FullDense	../DataRepo/PdbByAtomCount/5h9f.pdb	28930	9040.57	121675	Linux	AMD-EPYC-7513-32Core	100	26	3.43684e-13	0.0779009	150.676
1371	ProDy-LAPACK-FullDense	../DataRepo/PdbByAtomCount/5h9f.pdb	28930	9040.57	121675	Linux	AMD-EPYC-7513-32Core	100	27	3.43284e-13	0.0814892	150.676
1372	ProDy-LAPACK-FullDense	../DataRepo/PdbByAtomCount/5h9f.pdb	28930	9040.57	121675	Linux	AMD-EPYC-7513-32Core	100	28	3.94419e-13	0.0830394	150.676
1373	ProDy-LAPACK-FullDense	../DataRepo/PdbByAtomCount/5h9f.pdb	28930	9040.57	121675	Linux	AMD-EPYC-7513-32Core	100	29	3.53321e-13	0.0884263	150.676
1374	ProDy-LAPACK-FullDense	../DataRepo/PdbByAtomCount/5h9f.pdb	28930	9040.57	121675	Linux	AMD-EPYC-7513-32Core	100	30	3.87184e-13	0.0903636	150.676
1375	ProDy-LAPACK-FullDense	../DataRepo/PdbByAtomCount/5h9f.pdb	28930	9040.57	121675	Linux	AMD-EPYC-7513-32Core	100	31	3.48945e-13	0.0985602	150.676
1376	ProDy-LAPACK-FullDense	../DataRepo/PdbByAtomCount/5h9f.pdb	28930	9040.57	121675	Linux	AMD-EPYC-7513-32Core	100	32	3.3188e-13	0.100887	150.676
1377	ProDy-LAPACK-FullDense	../DataRepo/PdbByAtomCount/5h9f.pdb	28930	9040.57	121675	Linux	AMD-EPYC-7513-32Core	100	33	3.50118e-13	0.10165	150.676
1378	ProDy-LAPACK-FullDense	../DataRepo/PdbByAtomCount/5h9f.pdb	28930	9040.57	121675	Linux	AMD-EPYC-7513-32Core	100	34	3.47935e-13	0.11242	150.676
1379	ProDy-LAPACK-FullDense	../DataRepo/PdbByAtomCount/5h9f.pdb	28930	9040.57	121675	Linux	AMD-EPYC-7513-32Core	100	35	3.59847e-13	0.125559	150.676
1380	ProDy-LAPACK-FullDense	../DataRepo/PdbByAtomCount/5h9f.pdb	28930	9040.57	121675	Linux	AMD-EPYC-7513-32Core	100	36	3.53444e-13	0.126937	150.676
1381	ProDy-LAPACK-FullDense	../DataRepo/PdbByAtomCount/5h9f.pdb	28930	9040.57	121675	Linux	AMD-EPYC-7513-32Core	100	37	3.55698e-13	0.13028	150.676
1382	ProDy-LAPACK-FullDense	../DataRepo/PdbByAtomCount/5h9f.pdb	28930	9040.57	121675	Linux	AMD-EPYC-7513-32Core	100	38	4.05186e-13	0.135345	150.676
1383	ProDy-LAPACK-FullDense	../DataRepo/PdbByAtomCount/5h9f.pdb	28930	9040.57	121675	Linux	AMD-EPYC-7513-32Core	100	39	4.13685e-13	0.137222	150.676
1384	ProDy-LAPACK-FullDense	../DataRepo/PdbByAtomCount/5h9f.pdb	28930	9040.57	121675	Linux	AMD-EPYC-7513-32Core	100	40	3.70371e-13	0.141247	150.676
1385	ProDy-LAPACK-FullDense	../DataRepo/PdbByAtomCount/5h9f.pdb	28930	9040.57	121675	Linux	AMD-EPYC-7513-32Core	100	41	3.67344e-13	0.153772	150.676
1386	ProDy-LAPACK-FullDense	../DataRepo/PdbByAtomCount/5h9f.pdb	28930	9040.57	121675	Linux	AMD-EPYC-7513-32Core	100	42	3.63853e-13	0.155148	150.676
1387	ProDy-LAPACK-FullDense	../DataRepo/PdbByAtomCount/5h9f.pdb	28930	9040.57	121675	Linux	AMD-EPYC-7513-32Core	100	43	3.61595e-13	0.163378	150.676
1388	ProDy-LAPACK-FullDense	../DataRepo/PdbByAtomCount/5h9f.pdb	28930	9040.57	121675	Linux	AMD-EPYC-7513-32Core	100	44	3.91275e-13	0.167806	150.676
1389	ProDy-LAPACK-FullDense	../DataRepo/PdbByAtomCount/5h9f.pdb	28930	9040.57	121675	Linux	AMD-EPYC-7513-32Core	100	45	3.7656e-13	0.172536	150.676
1390	ProDy-LAPACK-FullDense	../DataRepo/PdbByAtomCount/5h9f.pdb	28930	9040.57	121675	Linux	AMD-EPYC-7513-32Core	100	46	3.69595e-13	0.178243	150.676
1391	ProDy-LAPACK-FullDense	../DataRepo/PdbByAtomCount/5h9f.pdb	28930	9040.57	121675	Linux	AMD-EPYC-7513-32Core	100	47	3.80211e-13	0.193807	150.676
1392	ProDy-LAPACK-FullDense	../DataRepo/PdbByAtomCount/5h9f.pdb	28930	9040.57	121675	Linux	AMD-EPYC-7513-32Core	100	48	3.84448e-13	0.194439	150.676
1393	ProDy-LAPACK-FullDense	../DataRepo/PdbByAtomCount/5h9f.pdb	28930	9040.57	121675	Linux	AMD-EPYC-7513-32Core	100	49	3.70176e-13	0.202913	150.676
1394	ProDy-LAPACK-FullDense	../DataRepo/PdbByAtomCount/5h9f.pdb	28930	9040.57	121675	Linux	AMD-EPYC-7513-32Core	100	50	3.6404e-13	0.207197	150.676
1395	ProDy-LAPACK-FullDense	../DataRepo/PdbByAtomCount/5h9f.pdb	28930	9040.57	121675	Linux	AMD-EPYC-7513-32Core	100	51	3.15303e-13	0.211738	150.676
1396	ProDy-LAPACK-FullDense	../DataRepo/PdbByAtomCount/5h9f.pdb	28930	9040.57	121675	Linux	AMD-EPYC-7513-32Core	100	52	3.69913e-13	0.21612	150.676
1397	ProDy-LAPACK-FullDense	../DataRepo/PdbByAtomCount/5h9f.pdb	28930	9040.57	121675	Linux	AMD-EPYC-7513-32Core	100	53	3.88672e-13	0.226139	150.676
1398	ProDy-LAPACK-FullDense	../DataRepo/PdbByAtomCount/5h9f.pdb	28930	9040.57	121675	Linux	AMD-EPYC-7513-32Core	100	54	3.79446e-13	0.230034	150.676
1399	ProDy-LAPACK-FullDense	../DataRepo/PdbByAtomCount/5h9f.pdb	28930	9040.57	121675	Linux	AMD-EPYC-7513-32Core	100	55	3.06256e-13	0.237871	150.676
1400	ProDy-LAPACK-FullDense	../DataRepo/PdbByAtomCount/5h9f.pdb	28930	9040.57	121675	Linux	AMD-EPYC-7513-32Core	100	56	3.38294e-13	0.242753	150.676
1401	ProDy-LAPACK-FullDense	../DataRepo/PdbByAtomCount/5h9f.pdb	28930	9040.57	121675	Linux	AMD-EPYC-7513-32Core	100	57	3.63578e-13	0.247818	150.676
1402	ProDy-LAPACK-FullDense	../DataRepo/PdbByAtomCount/5h9f.pdb	28930	9040.57	121675	Linux	AMD-EPYC-7513-32Core	100	58	3.73348e-13	0.250083	150.676
1403	ProDy-LAPACK-FullDense	../DataRepo/PdbByAtomCount/5h9f.pdb	28930	9040.57	121675	Linux	AMD-EPYC-7513-32Core	100	59	3.63036e-13	0.253351	150.676
1404	ProDy-LAPACK-FullDense	../DataRepo/PdbByAtomCount/5h9f.pdb	28930	9040.57	121675	Linux	AMD-EPYC-7513-32Core	100	60	3.63829e-13	0.26652	150.676
1405	ProDy-LAPACK-FullDense	../DataRepo/PdbByAtomCount/5h9f.pdb	28930	9040.57	121675	Linux	AMD-EPYC-7513-32Core	100	61	3.72844e-13	0.269538	150.676
1406	ProDy-LAPACK-FullDense	../DataRepo/PdbByAtomCount/5h9f.pdb	28930	9040.57	121675	Linux	AMD-EPYC-7513-32Core	100	62	2.94753e-13	0.28336	150.676
1407	ProDy-LAPACK-FullDense	../DataRepo/PdbByAtomCount/5h9f.pdb	28930	9040.57	121675	Linux	AMD-EPYC-7513-32Core	100	63	3.58184e-13	0.287308	150.676
1408	ProDy-LAPACK-FullDense	../DataRepo/PdbByAtomCount/5y5s.pdb	27883	8396.7	113039	Linux	AMD-EPYC-7513-32Core	100	0	2.6757e-13	-5.39255e-14	139.945
1409	ProDy-LAPACK-FullDense	../DataRepo/PdbByAtomCount/5y5s.pdb	27883	8396.7	113039	Linux	AMD-EPYC-7513-32Core	100	1	2.54281e-13	-4.95427e-15	139.945
1410	ProDy-LAPACK-FullDense	../DataRepo/PdbByAtomCount/5y5s.pdb	27883	8396.7	113039	Linux	AMD-EPYC-7513-32Core	100	2	2.89331e-13	4.83997e-15	139.945
1411	ProDy-LAPACK-FullDense	../DataRepo/PdbByAtomCount/5y5s.pdb	27883	8396.7	113039	Linux	AMD-EPYC-7513-32Core	100	3	3.08282e-13	4.83997e-15	139.945
1412	ProDy-LAPACK-FullDense	../DataRepo/PdbByAtomCount/5y5s.pdb	27883	8396.7	113039	Linux	AMD-EPYC-7513-32Core	100	4	2.76249e-13	9.29881e-14	139.945
1413	ProDy-LAPACK-FullDense	../DataRepo/PdbByAtomCount/5y5s.pdb	27883	8396.7	113039	Linux	AMD-EPYC-7513-32Core	100	5	4.05924e-13	1.32165e-13	139.945
1414	ProDy-LAPACK-FullDense	../DataRepo/PdbByAtomCount/5y5s.pdb	27883	8396.7	113039	Linux	AMD-EPYC-7513-32Core	100	6	3.9047e-13	0.0331083	139.945
1415	ProDy-LAPACK-FullDense	../DataRepo/PdbByAtomCount/5y5s.pdb	27883	8396.7	113039	Linux	AMD-EPYC-7513-32Core	100	7	4.0951e-13	0.0432175	139.945
1416	ProDy-LAPACK-FullDense	../DataRepo/PdbByAtomCount/5y5s.pdb	27883	8396.7	113039	Linux	AMD-EPYC-7513-32Core	100	8	4.46401e-13	0.0499444	139.945
1417	ProDy-LAPACK-FullDense	../DataRepo/PdbByAtomCount/5y5s.pdb	27883	8396.7	113039	Linux	AMD-EPYC-7513-32Core	100	9	3.88808e-13	0.0581832	139.945
1418	ProDy-LAPACK-FullDense	../DataRepo/PdbByAtomCount/5y5s.pdb	27883	8396.7	113039	Linux	AMD-EPYC-7513-32Core	100	10	4.00868e-13	0.0840688	139.945
1419	ProDy-LAPACK-FullDense	../DataRepo/PdbByAtomCount/5y5s.pdb	27883	8396.7	113039	Linux	AMD-EPYC-7513-32Core	100	11	3.96918e-13	0.0917075	139.945
1420	ProDy-LAPACK-FullDense	../DataRepo/PdbByAtomCount/5y5s.pdb	27883	8396.7	113039	Linux	AMD-EPYC-7513-32Core	100	12	3.66374e-13	0.107966	139.945
1421	ProDy-LAPACK-FullDense	../DataRepo/PdbByAtomCount/5y5s.pdb	27883	8396.7	113039	Linux	AMD-EPYC-7513-32Core	100	13	3.93239e-13	0.115357	139.945
1422	ProDy-LAPACK-FullDense	../DataRepo/PdbByAtomCount/5y5s.pdb	27883	8396.7	113039	Linux	AMD-EPYC-7513-32Core	100	14	3.49425e-13	0.118383	139.945
1423	ProDy-LAPACK-FullDense	../DataRepo/PdbByAtomCount/5y5s.pdb	27883	8396.7	113039	Linux	AMD-EPYC-7513-32Core	100	15	3.38411e-13	0.119365	139.945
1424	ProDy-LAPACK-FullDense	../DataRepo/PdbByAtomCount/5y5s.pdb	27883	8396.7	113039	Linux	AMD-EPYC-7513-32Core	100	16	3.93816e-13	0.126075	139.945
1425	ProDy-LAPACK-FullDense	../DataRepo/PdbByAtomCount/5y5s.pdb	27883	8396.7	113039	Linux	AMD-EPYC-7513-32Core	100	17	3.9791e-13	0.142637	139.945
1426	ProDy-LAPACK-FullDense	../DataRepo/PdbByAtomCount/5y5s.pdb	27883	8396.7	113039	Linux	AMD-EPYC-7513-32Core	100	18	4.05332e-13	0.154518	139.945
1427	ProDy-LAPACK-FullDense	../DataRepo/PdbByAtomCount/5y5s.pdb	27883	8396.7	113039	Linux	AMD-EPYC-7513-32Core	100	19	3.21487e-13	0.1635	139.945
1428	ProDy-LAPACK-FullDense	../DataRepo/PdbByAtomCount/5y5s.pdb	27883	8396.7	113039	Linux	AMD-EPYC-7513-32Core	100	20	3.35202e-13	0.170866	139.945
1429	ProDy-LAPACK-FullDense	../DataRepo/PdbByAtomCount/5y5s.pdb	27883	8396.7	113039	Linux	AMD-EPYC-7513-32Core	100	21	4.01202e-13	0.177908	139.945
1430	ProDy-LAPACK-FullDense	../DataRepo/PdbByAtomCount/5y5s.pdb	27883	8396.7	113039	Linux	AMD-EPYC-7513-32Core	100	22	3.40553e-13	0.186465	139.945
1431	ProDy-LAPACK-FullDense	../DataRepo/PdbByAtomCount/5y5s.pdb	27883	8396.7	113039	Linux	AMD-EPYC-7513-32Core	100	23	3.72576e-13	0.197154	139.945
1432	ProDy-LAPACK-FullDense	../DataRepo/PdbByAtomCount/5y5s.pdb	27883	8396.7	113039	Linux	AMD-EPYC-7513-32Core	100	24	3.39179e-13	0.205114	139.945
1433	ProDy-LAPACK-FullDense	../DataRepo/PdbByAtomCount/5y5s.pdb	27883	8396.7	113039	Linux	AMD-EPYC-7513-32Core	100	25	3.40722e-13	0.207961	139.945
1434	ProDy-LAPACK-FullDense	../DataRepo/PdbByAtomCount/5y5s.pdb	27883	8396.7	113039	Linux	AMD-EPYC-7513-32Core	100	26	3.92155e-13	0.218612	139.945
1435	ProDy-LAPACK-FullDense	../DataRepo/PdbByAtomCount/5y5s.pdb	27883	8396.7	113039	Linux	AMD-EPYC-7513-32Core	100	27	3.98706e-13	0.230022	139.945
1436	ProDy-LAPACK-FullDense	../DataRepo/PdbByAtomCount/5y5s.pdb	27883	8396.7	113039	Linux	AMD-EPYC-7513-32Core	100	28	3.76752e-13	0.246785	139.945
1437	ProDy-LAPACK-FullDense	../DataRepo/PdbByAtomCount/5y5s.pdb	27883	8396.7	113039	Linux	AMD-EPYC-7513-32Core	100	29	3.09013e-13	0.259116	139.945
1438	ProDy-LAPACK-FullDense	../DataRepo/PdbByAtomCount/5y5s.pdb	27883	8396.7	113039	Linux	AMD-EPYC-7513-32Core	100	30	3.72462e-13	0.266312	139.945
1439	ProDy-LAPACK-FullDense	../DataRepo/PdbByAtomCount/5y5s.pdb	27883	8396.7	113039	Linux	AMD-EPYC-7513-32Core	100	31	2.99624e-13	0.272024	139.945
1440	ProDy-LAPACK-FullDense	../DataRepo/PdbByAtomCount/5y5s.pdb	27883	8396.7	113039	Linux	AMD-EPYC-7513-32Core	100	32	3.84141e-13	0.279701	139.945
1441	ProDy-LAPACK-FullDense	../DataRepo/PdbByAtomCount/5y5s.pdb	27883	8396.7	113039	Linux	AMD-EPYC-7513-32Core	100	33	2.69789e-13	0.293043	139.945
1442	ProDy-LAPACK-FullDense	../DataRepo/PdbByAtomCount/5y5s.pdb	27883	8396.7	113039	Linux	AMD-EPYC-7513-32Core	100	34	2.80089e-13	0.29655	139.945
1443	ProDy-LAPACK-FullDense	../DataRepo/PdbByAtomCount/5y5s.pdb	27883	8396.7	113039	Linux	AMD-EPYC-7513-32Core	100	35	3.90283e-13	0.306218	139.945
1444	ProDy-LAPACK-FullDense	../DataRepo/PdbByAtomCount/5y5s.pdb	27883	8396.7	113039	Linux	AMD-EPYC-7513-32Core	100	36	3.61912e-13	0.327875	139.945
1445	ProDy-LAPACK-FullDense	../DataRepo/PdbByAtomCount/5y5s.pdb	27883	8396.7	113039	Linux	AMD-EPYC-7513-32Core	100	37	3.4879e-13	0.341325	139.945
1446	ProDy-LAPACK-FullDense	../DataRepo/PdbByAtomCount/5y5s.pdb	27883	8396.7	113039	Linux	AMD-EPYC-7513-32Core	100	38	3.03332e-13	0.346864	139.945
1447	ProDy-LAPACK-FullDense	../DataRepo/PdbByAtomCount/5y5s.pdb	27883	8396.7	113039	Linux	AMD-EPYC-7513-32Core	100	39	3.67796e-13	0.356771	139.945
1448	ProDy-LAPACK-FullDense	../DataRepo/PdbByAtomCount/5y5s.pdb	27883	8396.7	113039	Linux	AMD-EPYC-7513-32Core	100	40	4.16271e-13	0.39098	139.945
1449	ProDy-LAPACK-FullDense	../DataRepo/PdbByAtomCount/5y5s.pdb	27883	8396.7	113039	Linux	AMD-EPYC-7513-32Core	100	41	2.96539e-13	0.40805	139.945
1450	ProDy-LAPACK-FullDense	../DataRepo/PdbByAtomCount/5y5s.pdb	27883	8396.7	113039	Linux	AMD-EPYC-7513-32Core	100	42	3.19726e-13	0.410054	139.945
1451	ProDy-LAPACK-FullDense	../DataRepo/PdbByAtomCount/5y5s.pdb	27883	8396.7	113039	Linux	AMD-EPYC-7513-32Core	100	43	3.47745e-13	0.419855	139.945
1452	ProDy-LAPACK-FullDense	../DataRepo/PdbByAtomCount/5y5s.pdb	27883	8396.7	113039	Linux	AMD-EPYC-7513-32Core	100	44	3.07626e-13	0.422953	139.945
1453	ProDy-LAPACK-FullDense	../DataRepo/PdbByAtomCount/5y5s.pdb	27883	8396.7	113039	Linux	AMD-EPYC-7513-32Core	100	45	3.11874e-13	0.42508	139.945
1454	ProDy-LAPACK-FullDense	../DataRepo/PdbByAtomCount/5y5s.pdb	27883	8396.7	113039	Linux	AMD-EPYC-7513-32Core	100	46	3.46383e-13	0.428902	139.945
1455	ProDy-LAPACK-FullDense	../DataRepo/PdbByAtomCount/5y5s.pdb	27883	8396.7	113039	Linux	AMD-EPYC-7513-32Core	100	47	3.20606e-13	0.435457	139.945
1456	ProDy-LAPACK-FullDense	../DataRepo/PdbByAtomCount/5y5s.pdb	27883	8396.7	113039	Linux	AMD-EPYC-7513-32Core	100	48	3.08136e-13	0.43888	139.945
1457	ProDy-LAPACK-FullDense	../DataRepo/PdbByAtomCount/5y5s.pdb	27883	8396.7	113039	Linux	AMD-EPYC-7513-32Core	100	49	3.57994e-13	0.454532	139.945
1458	ProDy-LAPACK-FullDense	../DataRepo/PdbByAtomCount/5y5s.pdb	27883	8396.7	113039	Linux	AMD-EPYC-7513-32Core	100	50	3.40175e-13	0.457271	139.945
1459	ProDy-LAPACK-FullDense	../DataRepo/PdbByAtomCount/5y5s.pdb	27883	8396.7	113039	Linux	AMD-EPYC-7513-32Core	100	51	2.93843e-13	0.467804	139.945
1460	ProDy-LAPACK-FullDense	../DataRepo/PdbByAtomCount/5y5s.pdb	27883	8396.7	113039	Linux	AMD-EPYC-7513-32Core	100	52	3.08948e-13	0.480695	139.945
1461	ProDy-LAPACK-FullDense	../DataRepo/PdbByAtomCount/5y5s.pdb	27883	8396.7	113039	Linux	AMD-EPYC-7513-32Core	100	53	3.53165e-13	0.484226	139.945
1462	ProDy-LAPACK-FullDense	../DataRepo/PdbByAtomCount/5y5s.pdb	27883	8396.7	113039	Linux	AMD-EPYC-7513-32Core	100	54	3.22692e-13	0.49189	139.945
1463	ProDy-LAPACK-FullDense	../DataRepo/PdbByAtomCount/5y5s.pdb	27883	8396.7	113039	Linux	AMD-EPYC-7513-32Core	100	55	2.96994e-13	0.498088	139.945
1464	ProDy-LAPACK-FullDense	../DataRepo/PdbByAtomCount/5y5s.pdb	27883	8396.7	113039	Linux	AMD-EPYC-7513-32Core	100	56	3.4963e-13	0.507447	139.945
1465	ProDy-LAPACK-FullDense	../DataRepo/PdbByAtomCount/5y5s.pdb	27883	8396.7	113039	Linux	AMD-EPYC-7513-32Core	100	57	3.22799e-13	0.517399	139.945
1466	ProDy-LAPACK-FullDense	../DataRepo/PdbByAtomCount/5y5s.pdb	27883	8396.7	113039	Linux	AMD-EPYC-7513-32Core	100	58	3.67134e-13	0.534424	139.945
1467	ProDy-LAPACK-FullDense	../DataRepo/PdbByAtomCount/5y5s.pdb	27883	8396.7	113039	Linux	AMD-EPYC-7513-32Core	100	59	3.27501e-13	0.536219	139.945
1468	ProDy-LAPACK-FullDense	../DataRepo/PdbByAtomCount/5y5s.pdb	27883	8396.7	113039	Linux	AMD-EPYC-7513-32Core	100	60	3.57815e-13	0.554659	139.945
1469	ProDy-LAPACK-FullDense	../DataRepo/PdbByAtomCount/5y5s.pdb	27883	8396.7	113039	Linux	AMD-EPYC-7513-32Core	100	61	3.47763e-13	0.562551	139.945
1470	ProDy-LAPACK-FullDense	../DataRepo/PdbByAtomCount/5y5s.pdb	27883	8396.7	113039	Linux	AMD-EPYC-7513-32Core	100	62	3.0831e-13	0.572711	139.945
1471	ProDy-LAPACK-FullDense	../DataRepo/PdbByAtomCount/5y5s.pdb	27883	8396.7	113039	Linux	AMD-EPYC-7513-32Core	100	63	3.11334e-13	0.575869	139.945
1472	ProDy-LAPACK-FullDense	../DataRepo/PdbByAtomCount/6dvc.pdb	24983	6587.82	90780.1	Linux	AMD-EPYC-7513-32Core	100	0	3.60774e-13	-6.802e-14	109.797
1473	ProDy-LAPACK-FullDense	../DataRepo/PdbByAtomCount/6dvc.pdb	24983	6587.82	90780.1	Linux	AMD-EPYC-7513-32Core	100	1	3.70906e-13	-5.76941e-14	109.797
1474	ProDy-LAPACK-FullDense	../DataRepo/PdbByAtomCount/6dvc.pdb	24983	6587.82	90780.1	Linux	AMD-EPYC-7513-32Core	100	2	2.56136e-13	-3.70425e-14	109.797
1475	ProDy-LAPACK-FullDense	../DataRepo/PdbByAtomCount/6dvc.pdb	24983	6587.82	90780.1	Linux	AMD-EPYC-7513-32Core	100	3	2.98198e-13	-1.63909e-14	109.797
1476	ProDy-LAPACK-FullDense	../DataRepo/PdbByAtomCount/6dvc.pdb	24983	6587.82	90780.1	Linux	AMD-EPYC-7513-32Core	100	4	2.43013e-13	-1.63909e-14	109.797
1477	ProDy-LAPACK-FullDense	../DataRepo/PdbByAtomCount/6dvc.pdb	24983	6587.82	90780.1	Linux	AMD-EPYC-7513-32Core	100	5	5.21403e-13	1.17845e-13	109.797
1478	ProDy-LAPACK-FullDense	../DataRepo/PdbByAtomCount/6dvc.pdb	24983	6587.82	90780.1	Linux	AMD-EPYC-7513-32Core	100	6	3.12601e-13	0.00200826	109.797
1479	ProDy-LAPACK-FullDense	../DataRepo/PdbByAtomCount/6dvc.pdb	24983	6587.82	90780.1	Linux	AMD-EPYC-7513-32Core	100	7	2.9053e-13	0.00368272	109.797
1480	ProDy-LAPACK-FullDense	../DataRepo/PdbByAtomCount/6dvc.pdb	24983	6587.82	90780.1	Linux	AMD-EPYC-7513-32Core	100	8	3.04246e-13	0.0131858	109.797
1481	ProDy-LAPACK-FullDense	../DataRepo/PdbByAtomCount/6dvc.pdb	24983	6587.82	90780.1	Linux	AMD-EPYC-7513-32Core	100	9	3.78701e-13	0.0174552	109.797
1482	ProDy-LAPACK-FullDense	../DataRepo/PdbByAtomCount/6dvc.pdb	24983	6587.82	90780.1	Linux	AMD-EPYC-7513-32Core	100	10	3.43409e-13	0.0203648	109.797
1483	ProDy-LAPACK-FullDense	../DataRepo/PdbByAtomCount/6dvc.pdb	24983	6587.82	90780.1	Linux	AMD-EPYC-7513-32Core	100	11	3.1226e-13	0.0210365	109.797
1484	ProDy-LAPACK-FullDense	../DataRepo/PdbByAtomCount/6dvc.pdb	24983	6587.82	90780.1	Linux	AMD-EPYC-7513-32Core	100	12	4.54496e-13	0.0244944	109.797
1485	ProDy-LAPACK-FullDense	../DataRepo/PdbByAtomCount/6dvc.pdb	24983	6587.82	90780.1	Linux	AMD-EPYC-7513-32Core	100	13	3.50931e-13	0.0322419	109.797
1486	ProDy-LAPACK-FullDense	../DataRepo/PdbByAtomCount/6dvc.pdb	24983	6587.82	90780.1	Linux	AMD-EPYC-7513-32Core	100	14	3.62863e-13	0.0337731	109.797
1487	ProDy-LAPACK-FullDense	../DataRepo/PdbByAtomCount/6dvc.pdb	24983	6587.82	90780.1	Linux	AMD-EPYC-7513-32Core	100	15	3.17776e-13	0.0410728	109.797
1488	ProDy-LAPACK-FullDense	../DataRepo/PdbByAtomCount/6dvc.pdb	24983	6587.82	90780.1	Linux	AMD-EPYC-7513-32Core	100	16	3.59541e-13	0.0437354	109.797
1489	ProDy-LAPACK-FullDense	../DataRepo/PdbByAtomCount/6dvc.pdb	24983	6587.82	90780.1	Linux	AMD-EPYC-7513-32Core	100	17	3.58205e-13	0.0483361	109.797
1490	ProDy-LAPACK-FullDense	../DataRepo/PdbByAtomCount/6dvc.pdb	24983	6587.82	90780.1	Linux	AMD-EPYC-7513-32Core	100	18	4.15366e-13	0.0545595	109.797
1491	ProDy-LAPACK-FullDense	../DataRepo/PdbByAtomCount/6dvc.pdb	24983	6587.82	90780.1	Linux	AMD-EPYC-7513-32Core	100	19	3.47726e-13	0.0591335	109.797
1492	ProDy-LAPACK-FullDense	../DataRepo/PdbByAtomCount/6dvc.pdb	24983	6587.82	90780.1	Linux	AMD-EPYC-7513-32Core	100	20	3.54083e-13	0.0680714	109.797
1493	ProDy-LAPACK-FullDense	../DataRepo/PdbByAtomCount/6dvc.pdb	24983	6587.82	90780.1	Linux	AMD-EPYC-7513-32Core	100	21	3.41972e-13	0.071895	109.797
1494	ProDy-LAPACK-FullDense	../DataRepo/PdbByAtomCount/6dvc.pdb	24983	6587.82	90780.1	Linux	AMD-EPYC-7513-32Core	100	22	3.13599e-13	0.0727047	109.797
1495	ProDy-LAPACK-FullDense	../DataRepo/PdbByAtomCount/6dvc.pdb	24983	6587.82	90780.1	Linux	AMD-EPYC-7513-32Core	100	23	3.31778e-13	0.0749928	109.797
1496	ProDy-LAPACK-FullDense	../DataRepo/PdbByAtomCount/6dvc.pdb	24983	6587.82	90780.1	Linux	AMD-EPYC-7513-32Core	100	24	3.451e-13	0.0788391	109.797
1497	ProDy-LAPACK-FullDense	../DataRepo/PdbByAtomCount/6dvc.pdb	24983	6587.82	90780.1	Linux	AMD-EPYC-7513-32Core	100	25	3.41674e-13	0.0843732	109.797
1498	ProDy-LAPACK-FullDense	../DataRepo/PdbByAtomCount/6dvc.pdb	24983	6587.82	90780.1	Linux	AMD-EPYC-7513-32Core	100	26	3.14065e-13	0.0891727	109.797
1499	ProDy-LAPACK-FullDense	../DataRepo/PdbByAtomCount/6dvc.pdb	24983	6587.82	90780.1	Linux	AMD-EPYC-7513-32Core	100	27	3.40387e-13	0.0922228	109.797
1500	ProDy-LAPACK-FullDense	../DataRepo/PdbByAtomCount/6dvc.pdb	24983	6587.82	90780.1	Linux	AMD-EPYC-7513-32Core	100	28	3.55367e-13	0.092862	109.797
1501	ProDy-LAPACK-FullDense	../DataRepo/PdbByAtomCount/6dvc.pdb	24983	6587.82	90780.1	Linux	AMD-EPYC-7513-32Core	100	29	3.38021e-13	0.105488	109.797
1502	ProDy-LAPACK-FullDense	../DataRepo/PdbByAtomCount/6dvc.pdb	24983	6587.82	90780.1	Linux	AMD-EPYC-7513-32Core	100	30	3.22315e-13	0.111174	109.797
1503	ProDy-LAPACK-FullDense	../DataRepo/PdbByAtomCount/6dvc.pdb	24983	6587.82	90780.1	Linux	AMD-EPYC-7513-32Core	100	31	3.23753e-13	0.115663	109.797
1504	ProDy-LAPACK-FullDense	../DataRepo/PdbByAtomCount/6dvc.pdb	24983	6587.82	90780.1	Linux	AMD-EPYC-7513-32Core	100	32	2.40422e-13	0.11844	109.797
1505	ProDy-LAPACK-FullDense	../DataRepo/PdbByAtomCount/6dvc.pdb	24983	6587.82	90780.1	Linux	AMD-EPYC-7513-32Core	100	33	3.1507e-13	0.126546	109.797
1506	ProDy-LAPACK-FullDense	../DataRepo/PdbByAtomCount/6dvc.pdb	24983	6587.82	90780.1	Linux	AMD-EPYC-7513-32Core	100	34	2.87413e-13	0.127528	109.797
1507	ProDy-LAPACK-FullDense	../DataRepo/PdbByAtomCount/6dvc.pdb	24983	6587.82	90780.1	Linux	AMD-EPYC-7513-32Core	100	35	2.99215e-13	0.130464	109.797
1508	ProDy-LAPACK-FullDense	../DataRepo/PdbByAtomCount/6dvc.pdb	24983	6587.82	90780.1	Linux	AMD-EPYC-7513-32Core	100	36	3.19923e-13	0.136428	109.797
1509	ProDy-LAPACK-FullDense	../DataRepo/PdbByAtomCount/6dvc.pdb	24983	6587.82	90780.1	Linux	AMD-EPYC-7513-32Core	100	37	2.97838e-13	0.138349	109.797
1510	ProDy-LAPACK-FullDense	../DataRepo/PdbByAtomCount/6dvc.pdb	24983	6587.82	90780.1	Linux	AMD-EPYC-7513-32Core	100	38	3.26136e-13	0.142735	109.797
1511	ProDy-LAPACK-FullDense	../DataRepo/PdbByAtomCount/6dvc.pdb	24983	6587.82	90780.1	Linux	AMD-EPYC-7513-32Core	100	39	3.11997e-13	0.145629	109.797
1512	ProDy-LAPACK-FullDense	../DataRepo/PdbByAtomCount/6dvc.pdb	24983	6587.82	90780.1	Linux	AMD-EPYC-7513-32Core	100	40	3.16485e-13	0.15006	109.797
1513	ProDy-LAPACK-FullDense	../DataRepo/PdbByAtomCount/6dvc.pdb	24983	6587.82	90780.1	Linux	AMD-EPYC-7513-32Core	100	41	2.92566e-13	0.154231	109.797
1514	ProDy-LAPACK-FullDense	../DataRepo/PdbByAtomCount/6dvc.pdb	24983	6587.82	90780.1	Linux	AMD-EPYC-7513-32Core	100	42	2.99334e-13	0.161126	109.797
1515	ProDy-LAPACK-FullDense	../DataRepo/PdbByAtomCount/6dvc.pdb	24983	6587.82	90780.1	Linux	AMD-EPYC-7513-32Core	100	43	3.12641e-13	0.163828	109.797
1516	ProDy-LAPACK-FullDense	../DataRepo/PdbByAtomCount/6dvc.pdb	24983	6587.82	90780.1	Linux	AMD-EPYC-7513-32Core	100	44	3.18229e-13	0.167836	109.797
1517	ProDy-LAPACK-FullDense	../DataRepo/PdbByAtomCount/6dvc.pdb	24983	6587.82	90780.1	Linux	AMD-EPYC-7513-32Core	100	45	3.14911e-13	0.172293	109.797
1518	ProDy-LAPACK-FullDense	../DataRepo/PdbByAtomCount/6dvc.pdb	24983	6587.82	90780.1	Linux	AMD-EPYC-7513-32Core	100	46	2.87194e-13	0.175632	109.797
1519	ProDy-LAPACK-FullDense	../DataRepo/PdbByAtomCount/6dvc.pdb	24983	6587.82	90780.1	Linux	AMD-EPYC-7513-32Core	100	47	3.24505e-13	0.180683	109.797
1520	ProDy-LAPACK-FullDense	../DataRepo/PdbByAtomCount/6dvc.pdb	24983	6587.82	90780.1	Linux	AMD-EPYC-7513-32Core	100	48	3.18285e-13	0.189448	109.797
1521	ProDy-LAPACK-FullDense	../DataRepo/PdbByAtomCount/6dvc.pdb	24983	6587.82	90780.1	Linux	AMD-EPYC-7513-32Core	100	49	2.63914e-13	0.195686	109.797
1522	ProDy-LAPACK-FullDense	../DataRepo/PdbByAtomCount/6dvc.pdb	24983	6587.82	90780.1	Linux	AMD-EPYC-7513-32Core	100	50	3.01364e-13	0.198774	109.797
1523	ProDy-LAPACK-FullDense	../DataRepo/PdbByAtomCount/6dvc.pdb	24983	6587.82	90780.1	Linux	AMD-EPYC-7513-32Core	100	51	3.03847e-13	0.200241	109.797
1524	ProDy-LAPACK-FullDense	../DataRepo/PdbByAtomCount/6dvc.pdb	24983	6587.82	90780.1	Linux	AMD-EPYC-7513-32Core	100	52	3.19647e-13	0.202246	109.797
1525	ProDy-LAPACK-FullDense	../DataRepo/PdbByAtomCount/6dvc.pdb	24983	6587.82	90780.1	Linux	AMD-EPYC-7513-32Core	100	53	3.33027e-13	0.209771	109.797
1526	ProDy-LAPACK-FullDense	../DataRepo/PdbByAtomCount/6dvc.pdb	24983	6587.82	90780.1	Linux	AMD-EPYC-7513-32Core	100	54	3.26778e-13	0.218031	109.797
1527	ProDy-LAPACK-FullDense	../DataRepo/PdbByAtomCount/6dvc.pdb	24983	6587.82	90780.1	Linux	AMD-EPYC-7513-32Core	100	55	2.93966e-13	0.219045	109.797
1528	ProDy-LAPACK-FullDense	../DataRepo/PdbByAtomCount/6dvc.pdb	24983	6587.82	90780.1	Linux	AMD-EPYC-7513-32Core	100	56	3.19998e-13	0.229221	109.797
1529	ProDy-LAPACK-FullDense	../DataRepo/PdbByAtomCount/6dvc.pdb	24983	6587.82	90780.1	Linux	AMD-EPYC-7513-32Core	100	57	2.98173e-13	0.231569	109.797
1530	ProDy-LAPACK-FullDense	../DataRepo/PdbByAtomCount/6dvc.pdb	24983	6587.82	90780.1	Linux	AMD-EPYC-7513-32Core	100	58	2.97563e-13	0.235708	109.797
1531	ProDy-LAPACK-FullDense	../DataRepo/PdbByAtomCount/6dvc.pdb	24983	6587.82	90780.1	Linux	AMD-EPYC-7513-32Core	100	59	3.11325e-13	0.239528	109.797
1532	ProDy-LAPACK-FullDense	../DataRepo/PdbByAtomCount/6dvc.pdb	24983	6587.82	90780.1	Linux	AMD-EPYC-7513-32Core	100	60	3.06692e-13	0.242157	109.797
1533	ProDy-LAPACK-FullDense	../DataRepo/PdbByAtomCount/6dvc.pdb	24983	6587.82	90780.1	Linux	AMD-EPYC-7513-32Core	100	61	2.98857e-13	0.24255	109.797
1534	ProDy-LAPACK-FullDense	../DataRepo/PdbByAtomCount/6dvc.pdb	24983	6587.82	90780.1	Linux	AMD-EPYC-7513-32Core	100	62	3.00917e-13	0.245859	109.797
1535	ProDy-LAPACK-FullDense	../DataRepo/PdbByAtomCount/6dvc.pdb	24983	6587.82	90780.1	Linux	AMD-EPYC-7513-32Core	100	63	3.15576e-13	0.250816	109.797
1536	ProDy-LAPACK-FullDense	../DataRepo/PdbByAtomCount/6vm6.pdb	23004	5262.57	76989.8	Linux	AMD-EPYC-7513-32Core	100	0	2.93363e-13	-7.19696e-14	87.7095
1537	ProDy-LAPACK-FullDense	../DataRepo/PdbByAtomCount/6vm6.pdb	23004	5262.57	76989.8	Linux	AMD-EPYC-7513-32Core	100	1	3.30704e-13	-7.19696e-14	87.7095
1538	ProDy-LAPACK-FullDense	../DataRepo/PdbByAtomCount/6vm6.pdb	23004	5262.57	76989.8	Linux	AMD-EPYC-7513-32Core	100	2	3.58851e-13	-1.53326e-15	87.7095
1539	ProDy-LAPACK-FullDense	../DataRepo/PdbByAtomCount/6vm6.pdb	23004	5262.57	76989.8	Linux	AMD-EPYC-7513-32Core	100	3	2.56274e-13	1.02061e-14	87.7095
1540	ProDy-LAPACK-FullDense	../DataRepo/PdbByAtomCount/6vm6.pdb	23004	5262.57	76989.8	Linux	AMD-EPYC-7513-32Core	100	4	3.20175e-13	2.19455e-14	87.7095
1541	ProDy-LAPACK-FullDense	../DataRepo/PdbByAtomCount/6vm6.pdb	23004	5262.57	76989.8	Linux	AMD-EPYC-7513-32Core	100	5	3.03755e-13	3.36849e-14	87.7095
1542	ProDy-LAPACK-FullDense	../DataRepo/PdbByAtomCount/6vm6.pdb	23004	5262.57	76989.8	Linux	AMD-EPYC-7513-32Core	100	6	2.92095e-13	0.045919	87.7095
1543	ProDy-LAPACK-FullDense	../DataRepo/PdbByAtomCount/6vm6.pdb	23004	5262.57	76989.8	Linux	AMD-EPYC-7513-32Core	100	7	2.69475e-13	0.046114	87.7095
1544	ProDy-LAPACK-FullDense	../DataRepo/PdbByAtomCount/6vm6.pdb	23004	5262.57	76989.8	Linux	AMD-EPYC-7513-32Core	100	8	2.95056e-13	0.0539316	87.7095
1545	ProDy-LAPACK-FullDense	../DataRepo/PdbByAtomCount/6vm6.pdb	23004	5262.57	76989.8	Linux	AMD-EPYC-7513-32Core	100	9	2.78399e-13	0.0548066	87.7095
1546	ProDy-LAPACK-FullDense	../DataRepo/PdbByAtomCount/6vm6.pdb	23004	5262.57	76989.8	Linux	AMD-EPYC-7513-32Core	100	10	3.4313e-13	0.0562288	87.7095
1547	ProDy-LAPACK-FullDense	../DataRepo/PdbByAtomCount/6vm6.pdb	23004	5262.57	76989.8	Linux	AMD-EPYC-7513-32Core	100	11	3.15228e-13	0.0718423	87.7095
1548	ProDy-LAPACK-FullDense	../DataRepo/PdbByAtomCount/6vm6.pdb	23004	5262.57	76989.8	Linux	AMD-EPYC-7513-32Core	100	12	3.47568e-13	0.0740897	87.7095
1549	ProDy-LAPACK-FullDense	../DataRepo/PdbByAtomCount/6vm6.pdb	23004	5262.57	76989.8	Linux	AMD-EPYC-7513-32Core	100	13	2.90041e-13	0.0856884	87.7095
1550	ProDy-LAPACK-FullDense	../DataRepo/PdbByAtomCount/6vm6.pdb	23004	5262.57	76989.8	Linux	AMD-EPYC-7513-32Core	100	14	2.88862e-13	0.0890329	87.7095
1551	ProDy-LAPACK-FullDense	../DataRepo/PdbByAtomCount/6vm6.pdb	23004	5262.57	76989.8	Linux	AMD-EPYC-7513-32Core	100	15	2.89938e-13	0.092451	87.7095
1552	ProDy-LAPACK-FullDense	../DataRepo/PdbByAtomCount/6vm6.pdb	23004	5262.57	76989.8	Linux	AMD-EPYC-7513-32Core	100	16	2.94757e-13	0.113166	87.7095
1553	ProDy-LAPACK-FullDense	../DataRepo/PdbByAtomCount/6vm6.pdb	23004	5262.57	76989.8	Linux	AMD-EPYC-7513-32Core	100	17	2.81306e-13	0.11721	87.7095
1554	ProDy-LAPACK-FullDense	../DataRepo/PdbByAtomCount/6vm6.pdb	23004	5262.57	76989.8	Linux	AMD-EPYC-7513-32Core	100	18	2.80119e-13	0.119264	87.7095
1555	ProDy-LAPACK-FullDense	../DataRepo/PdbByAtomCount/6vm6.pdb	23004	5262.57	76989.8	Linux	AMD-EPYC-7513-32Core	100	19	2.94213e-13	0.123778	87.7095
1556	ProDy-LAPACK-FullDense	../DataRepo/PdbByAtomCount/6vm6.pdb	23004	5262.57	76989.8	Linux	AMD-EPYC-7513-32Core	100	20	2.96358e-13	0.128682	87.7095
1557	ProDy-LAPACK-FullDense	../DataRepo/PdbByAtomCount/6vm6.pdb	23004	5262.57	76989.8	Linux	AMD-EPYC-7513-32Core	100	21	2.66205e-13	0.144187	87.7095
1558	ProDy-LAPACK-FullDense	../DataRepo/PdbByAtomCount/6vm6.pdb	23004	5262.57	76989.8	Linux	AMD-EPYC-7513-32Core	100	22	2.86809e-13	0.145753	87.7095
1559	ProDy-LAPACK-FullDense	../DataRepo/PdbByAtomCount/6vm6.pdb	23004	5262.57	76989.8	Linux	AMD-EPYC-7513-32Core	100	23	3.02379e-13	0.148557	87.7095
1560	ProDy-LAPACK-FullDense	../DataRepo/PdbByAtomCount/6vm6.pdb	23004	5262.57	76989.8	Linux	AMD-EPYC-7513-32Core	100	24	2.93686e-13	0.152292	87.7095
1561	ProDy-LAPACK-FullDense	../DataRepo/PdbByAtomCount/6vm6.pdb	23004	5262.57	76989.8	Linux	AMD-EPYC-7513-32Core	100	25	3.3081e-13	0.155197	87.7095
1562	ProDy-LAPACK-FullDense	../DataRepo/PdbByAtomCount/6vm6.pdb	23004	5262.57	76989.8	Linux	AMD-EPYC-7513-32Core	100	26	3.24576e-13	0.157138	87.7095
1563	ProDy-LAPACK-FullDense	../DataRepo/PdbByAtomCount/6vm6.pdb	23004	5262.57	76989.8	Linux	AMD-EPYC-7513-32Core	100	27	2.94113e-13	0.158576	87.7095
1564	ProDy-LAPACK-FullDense	../DataRepo/PdbByAtomCount/6vm6.pdb	23004	5262.57	76989.8	Linux	AMD-EPYC-7513-32Core	100	28	2.83187e-13	0.186394	87.7095
1565	ProDy-LAPACK-FullDense	../DataRepo/PdbByAtomCount/6vm6.pdb	23004	5262.57	76989.8	Linux	AMD-EPYC-7513-32Core	100	29	2.80383e-13	0.189593	87.7095
1566	ProDy-LAPACK-FullDense	../DataRepo/PdbByAtomCount/6vm6.pdb	23004	5262.57	76989.8	Linux	AMD-EPYC-7513-32Core	100	30	3.03296e-13	0.201216	87.7095
1567	ProDy-LAPACK-FullDense	../DataRepo/PdbByAtomCount/6vm6.pdb	23004	5262.57	76989.8	Linux	AMD-EPYC-7513-32Core	100	31	2.90062e-13	0.21159	87.7095
1568	ProDy-LAPACK-FullDense	../DataRepo/PdbByAtomCount/6vm6.pdb	23004	5262.57	76989.8	Linux	AMD-EPYC-7513-32Core	100	32	3.07032e-13	0.226043	87.7095
1569	ProDy-LAPACK-FullDense	../DataRepo/PdbByAtomCount/6vm6.pdb	23004	5262.57	76989.8	Linux	AMD-EPYC-7513-32Core	100	33	2.94264e-13	0.24125	87.7095
1570	ProDy-LAPACK-FullDense	../DataRepo/PdbByAtomCount/6vm6.pdb	23004	5262.57	76989.8	Linux	AMD-EPYC-7513-32Core	100	34	2.94099e-13	0.258333	87.7095
1571	ProDy-LAPACK-FullDense	../DataRepo/PdbByAtomCount/6vm6.pdb	23004	5262.57	76989.8	Linux	AMD-EPYC-7513-32Core	100	35	2.95989e-13	0.260808	87.7095
1572	ProDy-LAPACK-FullDense	../DataRepo/PdbByAtomCount/6vm6.pdb	23004	5262.57	76989.8	Linux	AMD-EPYC-7513-32Core	100	36	2.8977e-13	0.26714	87.7095
1573	ProDy-LAPACK-FullDense	../DataRepo/PdbByAtomCount/6vm6.pdb	23004	5262.57	76989.8	Linux	AMD-EPYC-7513-32Core	100	37	3.54212e-13	0.271125	87.7095
1574	ProDy-LAPACK-FullDense	../DataRepo/PdbByAtomCount/6vm6.pdb	23004	5262.57	76989.8	Linux	AMD-EPYC-7513-32Core	100	38	3.14351e-13	0.285356	87.7095
1575	ProDy-LAPACK-FullDense	../DataRepo/PdbByAtomCount/6vm6.pdb	23004	5262.57	76989.8	Linux	AMD-EPYC-7513-32Core	100	39	3.36833e-13	0.288016	87.7095
1576	ProDy-LAPACK-FullDense	../DataRepo/PdbByAtomCount/6vm6.pdb	23004	5262.57	76989.8	Linux	AMD-EPYC-7513-32Core	100	40	3.00888e-13	0.294274	87.7095
1577	ProDy-LAPACK-FullDense	../DataRepo/PdbByAtomCount/6vm6.pdb	23004	5262.57	76989.8	Linux	AMD-EPYC-7513-32Core	100	41	3.02481e-13	0.303794	87.7095
1578	ProDy-LAPACK-FullDense	../DataRepo/PdbByAtomCount/6vm6.pdb	23004	5262.57	76989.8	Linux	AMD-EPYC-7513-32Core	100	42	2.9827e-13	0.30923	87.7095
1579	ProDy-LAPACK-FullDense	../DataRepo/PdbByAtomCount/6vm6.pdb	23004	5262.57	76989.8	Linux	AMD-EPYC-7513-32Core	100	43	2.95546e-13	0.336633	87.7095
1580	ProDy-LAPACK-FullDense	../DataRepo/PdbByAtomCount/6vm6.pdb	23004	5262.57	76989.8	Linux	AMD-EPYC-7513-32Core	100	44	2.93457e-13	0.371103	87.7095
1581	ProDy-LAPACK-FullDense	../DataRepo/PdbByAtomCount/6vm6.pdb	23004	5262.57	76989.8	Linux	AMD-EPYC-7513-32Core	100	45	3.04423e-13	0.374961	87.7095
1582	ProDy-LAPACK-FullDense	../DataRepo/PdbByAtomCount/6vm6.pdb	23004	5262.57	76989.8	Linux	AMD-EPYC-7513-32Core	100	46	2.91388e-13	0.378671	87.7095
1583	ProDy-LAPACK-FullDense	../DataRepo/PdbByAtomCount/6vm6.pdb	23004	5262.57	76989.8	Linux	AMD-EPYC-7513-32Core	100	47	3.06965e-13	0.387344	87.7095
1584	ProDy-LAPACK-FullDense	../DataRepo/PdbByAtomCount/6vm6.pdb	23004	5262.57	76989.8	Linux	AMD-EPYC-7513-32Core	100	48	3.15042e-13	0.39013	87.7095
1585	ProDy-LAPACK-FullDense	../DataRepo/PdbByAtomCount/6vm6.pdb	23004	5262.57	76989.8	Linux	AMD-EPYC-7513-32Core	100	49	3.134e-13	0.395779	87.7095
1586	ProDy-LAPACK-FullDense	../DataRepo/PdbByAtomCount/6vm6.pdb	23004	5262.57	76989.8	Linux	AMD-EPYC-7513-32Core	100	50	3.17337e-13	0.404514	87.7095
1587	ProDy-LAPACK-FullDense	../DataRepo/PdbByAtomCount/6vm6.pdb	23004	5262.57	76989.8	Linux	AMD-EPYC-7513-32Core	100	51	3.25659e-13	0.407243	87.7095
1588	ProDy-LAPACK-FullDense	../DataRepo/PdbByAtomCount/6vm6.pdb	23004	5262.57	76989.8	Linux	AMD-EPYC-7513-32Core	100	52	3.35417e-13	0.411838	87.7095
1589	ProDy-LAPACK-FullDense	../DataRepo/PdbByAtomCount/6vm6.pdb	23004	5262.57	76989.8	Linux	AMD-EPYC-7513-32Core	100	53	3.14165e-13	0.418523	87.7095
1590	ProDy-LAPACK-FullDense	../DataRepo/PdbByAtomCount/6vm6.pdb	23004	5262.57	76989.8	Linux	AMD-EPYC-7513-32Core	100	54	2.94951e-13	0.434572	87.7095
1591	ProDy-LAPACK-FullDense	../DataRepo/PdbByAtomCount/6vm6.pdb	23004	5262.57	76989.8	Linux	AMD-EPYC-7513-32Core	100	55	2.7239e-13	0.443589	87.7095
1592	ProDy-LAPACK-FullDense	../DataRepo/PdbByAtomCount/6vm6.pdb	23004	5262.57	76989.8	Linux	AMD-EPYC-7513-32Core	100	56	3.6574e-13	0.445926	87.7095
1593	ProDy-LAPACK-FullDense	../DataRepo/PdbByAtomCount/6vm6.pdb	23004	5262.57	76989.8	Linux	AMD-EPYC-7513-32Core	100	57	3.26687e-13	0.452014	87.7095
1594	ProDy-LAPACK-FullDense	../DataRepo/PdbByAtomCount/6vm6.pdb	23004	5262.57	76989.8	Linux	AMD-EPYC-7513-32Core	100	58	3.13953e-13	0.455393	87.7095
1595	ProDy-LAPACK-FullDense	../DataRepo/PdbByAtomCount/6vm6.pdb	23004	5262.57	76989.8	Linux	AMD-EPYC-7513-32Core	100	59	3.21438e-13	0.464815	87.7095
1596	ProDy-LAPACK-FullDense	../DataRepo/PdbByAtomCount/6vm6.pdb	23004	5262.57	76989.8	Linux	AMD-EPYC-7513-32Core	100	60	2.90702e-13	0.466418	87.7095
1597	ProDy-LAPACK-FullDense	../DataRepo/PdbByAtomCount/6vm6.pdb	23004	5262.57	76989.8	Linux	AMD-EPYC-7513-32Core	100	61	3.28547e-13	0.472375	87.7095
1598	ProDy-LAPACK-FullDense	../DataRepo/PdbByAtomCount/6vm6.pdb	23004	5262.57	76989.8	Linux	AMD-EPYC-7513-32Core	100	62	3.18652e-13	0.481828	87.7095
1599	ProDy-LAPACK-FullDense	../DataRepo/PdbByAtomCount/6vm6.pdb	23004	5262.57	76989.8	Linux	AMD-EPYC-7513-32Core	100	63	3.20906e-13	0.499139	87.7095
1600	ProDy-LAPACK-FullDense	../DataRepo/PdbByAtomCount/6zo9.pdb	26849	7683.77	104823	Linux	AMD-EPYC-7513-32Core	100	0	3.55779e-13	-6.17313e-14	128.063
1601	ProDy-LAPACK-FullDense	../DataRepo/PdbByAtomCount/6zo9.pdb	26849	7683.77	104823	Linux	AMD-EPYC-7513-32Core	100	1	3.27266e-13	-5.23249e-14	128.063
1602	ProDy-LAPACK-FullDense	../DataRepo/PdbByAtomCount/6zo9.pdb	26849	7683.77	104823	Linux	AMD-EPYC-7513-32Core	100	2	3.25618e-13	-2.41056e-14	128.063
1603	ProDy-LAPACK-FullDense	../DataRepo/PdbByAtomCount/6zo9.pdb	26849	7683.77	104823	Linux	AMD-EPYC-7513-32Core	100	3	3.09081e-13	-1.46992e-14	128.063
1604	ProDy-LAPACK-FullDense	../DataRepo/PdbByAtomCount/6zo9.pdb	26849	7683.77	104823	Linux	AMD-EPYC-7513-32Core	100	4	4.05708e-13	-5.29274e-15	128.063
1605	ProDy-LAPACK-FullDense	../DataRepo/PdbByAtomCount/6zo9.pdb	26849	7683.77	104823	Linux	AMD-EPYC-7513-32Core	100	5	4.84401e-13	7.93652e-14	128.063
1606	ProDy-LAPACK-FullDense	../DataRepo/PdbByAtomCount/6zo9.pdb	26849	7683.77	104823	Linux	AMD-EPYC-7513-32Core	100	6	3.59487e-13	0.0212296	128.063
1607	ProDy-LAPACK-FullDense	../DataRepo/PdbByAtomCount/6zo9.pdb	26849	7683.77	104823	Linux	AMD-EPYC-7513-32Core	100	7	3.80635e-13	0.022103	128.063
1608	ProDy-LAPACK-FullDense	../DataRepo/PdbByAtomCount/6zo9.pdb	26849	7683.77	104823	Linux	AMD-EPYC-7513-32Core	100	8	3.66132e-13	0.0319892	128.063
1609	ProDy-LAPACK-FullDense	../DataRepo/PdbByAtomCount/6zo9.pdb	26849	7683.77	104823	Linux	AMD-EPYC-7513-32Core	100	9	3.86482e-13	0.0350784	128.063
1610	ProDy-LAPACK-FullDense	../DataRepo/PdbByAtomCount/6zo9.pdb	26849	7683.77	104823	Linux	AMD-EPYC-7513-32Core	100	10	3.95899e-13	0.0474089	128.063
1611	ProDy-LAPACK-FullDense	../DataRepo/PdbByAtomCount/6zo9.pdb	26849	7683.77	104823	Linux	AMD-EPYC-7513-32Core	100	11	3.58464e-13	0.057184	128.063
1612	ProDy-LAPACK-FullDense	../DataRepo/PdbByAtomCount/6zo9.pdb	26849	7683.77	104823	Linux	AMD-EPYC-7513-32Core	100	12	4.15031e-13	0.0593305	128.063
1613	ProDy-LAPACK-FullDense	../DataRepo/PdbByAtomCount/6zo9.pdb	26849	7683.77	104823	Linux	AMD-EPYC-7513-32Core	100	13	4.52968e-13	0.0618609	128.063
1614	ProDy-LAPACK-FullDense	../DataRepo/PdbByAtomCount/6zo9.pdb	26849	7683.77	104823	Linux	AMD-EPYC-7513-32Core	100	14	3.03635e-13	0.0697001	128.063
1615	ProDy-LAPACK-FullDense	../DataRepo/PdbByAtomCount/6zo9.pdb	26849	7683.77	104823	Linux	AMD-EPYC-7513-32Core	100	15	4.34031e-13	0.0739682	128.063
1616	ProDy-LAPACK-FullDense	../DataRepo/PdbByAtomCount/6zo9.pdb	26849	7683.77	104823	Linux	AMD-EPYC-7513-32Core	100	16	3.44958e-13	0.0787412	128.063
1617	ProDy-LAPACK-FullDense	../DataRepo/PdbByAtomCount/6zo9.pdb	26849	7683.77	104823	Linux	AMD-EPYC-7513-32Core	100	17	3.64751e-13	0.0807222	128.063
1618	ProDy-LAPACK-FullDense	../DataRepo/PdbByAtomCount/6zo9.pdb	26849	7683.77	104823	Linux	AMD-EPYC-7513-32Core	100	18	3.53853e-13	0.0869917	128.063
1619	ProDy-LAPACK-FullDense	../DataRepo/PdbByAtomCount/6zo9.pdb	26849	7683.77	104823	Linux	AMD-EPYC-7513-32Core	100	19	3.30069e-13	0.0897159	128.063
1620	ProDy-LAPACK-FullDense	../DataRepo/PdbByAtomCount/6zo9.pdb	26849	7683.77	104823	Linux	AMD-EPYC-7513-32Core	100	20	3.76265e-13	0.0901518	128.063
1621	ProDy-LAPACK-FullDense	../DataRepo/PdbByAtomCount/6zo9.pdb	26849	7683.77	104823	Linux	AMD-EPYC-7513-32Core	100	21	3.20393e-13	0.0946141	128.063
1622	ProDy-LAPACK-FullDense	../DataRepo/PdbByAtomCount/6zo9.pdb	26849	7683.77	104823	Linux	AMD-EPYC-7513-32Core	100	22	3.44892e-13	0.0974502	128.063
1623	ProDy-LAPACK-FullDense	../DataRepo/PdbByAtomCount/6zo9.pdb	26849	7683.77	104823	Linux	AMD-EPYC-7513-32Core	100	23	3.65211e-13	0.102348	128.063
1624	ProDy-LAPACK-FullDense	../DataRepo/PdbByAtomCount/6zo9.pdb	26849	7683.77	104823	Linux	AMD-EPYC-7513-32Core	100	24	3.55917e-13	0.107816	128.063
1625	ProDy-LAPACK-FullDense	../DataRepo/PdbByAtomCount/6zo9.pdb	26849	7683.77	104823	Linux	AMD-EPYC-7513-32Core	100	25	3.15793e-13	0.110078	128.063
1626	ProDy-LAPACK-FullDense	../DataRepo/PdbByAtomCount/6zo9.pdb	26849	7683.77	104823	Linux	AMD-EPYC-7513-32Core	100	26	3.14985e-13	0.117603	128.063
1627	ProDy-LAPACK-FullDense	../DataRepo/PdbByAtomCount/6zo9.pdb	26849	7683.77	104823	Linux	AMD-EPYC-7513-32Core	100	27	3.71692e-13	0.122967	128.063
1628	ProDy-LAPACK-FullDense	../DataRepo/PdbByAtomCount/6zo9.pdb	26849	7683.77	104823	Linux	AMD-EPYC-7513-32Core	100	28	3.26104e-13	0.132374	128.063
1629	ProDy-LAPACK-FullDense	../DataRepo/PdbByAtomCount/6zo9.pdb	26849	7683.77	104823	Linux	AMD-EPYC-7513-32Core	100	29	3.58797e-13	0.134281	128.063
1630	ProDy-LAPACK-FullDense	../DataRepo/PdbByAtomCount/6zo9.pdb	26849	7683.77	104823	Linux	AMD-EPYC-7513-32Core	100	30	3.06158e-13	0.148573	128.063
1631	ProDy-LAPACK-FullDense	../DataRepo/PdbByAtomCount/6zo9.pdb	26849	7683.77	104823	Linux	AMD-EPYC-7513-32Core	100	31	3.22088e-13	0.15799	128.063
1632	ProDy-LAPACK-FullDense	../DataRepo/PdbByAtomCount/6zo9.pdb	26849	7683.77	104823	Linux	AMD-EPYC-7513-32Core	100	32	3.98731e-13	0.160658	128.063
1633	ProDy-LAPACK-FullDense	../DataRepo/PdbByAtomCount/6zo9.pdb	26849	7683.77	104823	Linux	AMD-EPYC-7513-32Core	100	33	3.26808e-13	0.165066	128.063
1634	ProDy-LAPACK-FullDense	../DataRepo/PdbByAtomCount/6zo9.pdb	26849	7683.77	104823	Linux	AMD-EPYC-7513-32Core	100	34	3.31584e-13	0.170033	128.063
1635	ProDy-LAPACK-FullDense	../DataRepo/PdbByAtomCount/6zo9.pdb	26849	7683.77	104823	Linux	AMD-EPYC-7513-32Core	100	35	3.48095e-13	0.17517	128.063
1636	ProDy-LAPACK-FullDense	../DataRepo/PdbByAtomCount/6zo9.pdb	26849	7683.77	104823	Linux	AMD-EPYC-7513-32Core	100	36	3.69951e-13	0.182194	128.063
1637	ProDy-LAPACK-FullDense	../DataRepo/PdbByAtomCount/6zo9.pdb	26849	7683.77	104823	Linux	AMD-EPYC-7513-32Core	100	37	3.4024e-13	0.183289	128.063
1638	ProDy-LAPACK-FullDense	../DataRepo/PdbByAtomCount/6zo9.pdb	26849	7683.77	104823	Linux	AMD-EPYC-7513-32Core	100	38	3.43159e-13	0.188205	128.063
1639	ProDy-LAPACK-FullDense	../DataRepo/PdbByAtomCount/6zo9.pdb	26849	7683.77	104823	Linux	AMD-EPYC-7513-32Core	100	39	3.46486e-13	0.19297	128.063
1640	ProDy-LAPACK-FullDense	../DataRepo/PdbByAtomCount/6zo9.pdb	26849	7683.77	104823	Linux	AMD-EPYC-7513-32Core	100	40	3.24436e-13	0.209888	128.063
1641	ProDy-LAPACK-FullDense	../DataRepo/PdbByAtomCount/6zo9.pdb	26849	7683.77	104823	Linux	AMD-EPYC-7513-32Core	100	41	3.38558e-13	0.217202	128.063
1642	ProDy-LAPACK-FullDense	../DataRepo/PdbByAtomCount/6zo9.pdb	26849	7683.77	104823	Linux	AMD-EPYC-7513-32Core	100	42	3.41296e-13	0.222298	128.063
1643	ProDy-LAPACK-FullDense	../DataRepo/PdbByAtomCount/6zo9.pdb	26849	7683.77	104823	Linux	AMD-EPYC-7513-32Core	100	43	3.28667e-13	0.2386	128.063
1644	ProDy-LAPACK-FullDense	../DataRepo/PdbByAtomCount/6zo9.pdb	26849	7683.77	104823	Linux	AMD-EPYC-7513-32Core	100	44	3.59252e-13	0.244368	128.063
1645	ProDy-LAPACK-FullDense	../DataRepo/PdbByAtomCount/6zo9.pdb	26849	7683.77	104823	Linux	AMD-EPYC-7513-32Core	100	45	3.63461e-13	0.246198	128.063
1646	ProDy-LAPACK-FullDense	../DataRepo/PdbByAtomCount/6zo9.pdb	26849	7683.77	104823	Linux	AMD-EPYC-7513-32Core	100	46	3.29883e-13	0.257425	128.063
1647	ProDy-LAPACK-FullDense	../DataRepo/PdbByAtomCount/6zo9.pdb	26849	7683.77	104823	Linux	AMD-EPYC-7513-32Core	100	47	3.66324e-13	0.27111	128.063
1648	ProDy-LAPACK-FullDense	../DataRepo/PdbByAtomCount/6zo9.pdb	26849	7683.77	104823	Linux	AMD-EPYC-7513-32Core	100	48	3.34558e-13	0.275644	128.063
1649	ProDy-LAPACK-FullDense	../DataRepo/PdbByAtomCount/6zo9.pdb	26849	7683.77	104823	Linux	AMD-EPYC-7513-32Core	100	49	3.49515e-13	0.278861	128.063
1650	ProDy-LAPACK-FullDense	../DataRepo/PdbByAtomCount/6zo9.pdb	26849	7683.77	104823	Linux	AMD-EPYC-7513-32Core	100	50	3.32532e-13	0.283608	128.063
1651	ProDy-LAPACK-FullDense	../DataRepo/PdbByAtomCount/6zo9.pdb	26849	7683.77	104823	Linux	AMD-EPYC-7513-32Core	100	51	3.39283e-13	0.289066	128.063
1652	ProDy-LAPACK-FullDense	../DataRepo/PdbByAtomCount/6zo9.pdb	26849	7683.77	104823	Linux	AMD-EPYC-7513-32Core	100	52	3.67931e-13	0.292724	128.063
1653	ProDy-LAPACK-FullDense	../DataRepo/PdbByAtomCount/6zo9.pdb	26849	7683.77	104823	Linux	AMD-EPYC-7513-32Core	100	53	3.37808e-13	0.300773	128.063
1654	ProDy-LAPACK-FullDense	../DataRepo/PdbByAtomCount/6zo9.pdb	26849	7683.77	104823	Linux	AMD-EPYC-7513-32Core	100	54	3.47102e-13	0.310113	128.063
1655	ProDy-LAPACK-FullDense	../DataRepo/PdbByAtomCount/6zo9.pdb	26849	7683.77	104823	Linux	AMD-EPYC-7513-32Core	100	55	3.56084e-13	0.315179	128.063
1656	ProDy-LAPACK-FullDense	../DataRepo/PdbByAtomCount/6zo9.pdb	26849	7683.77	104823	Linux	AMD-EPYC-7513-32Core	100	56	3.43281e-13	0.318122	128.063
1657	ProDy-LAPACK-FullDense	../DataRepo/PdbByAtomCount/6zo9.pdb	26849	7683.77	104823	Linux	AMD-EPYC-7513-32Core	100	57	3.42652e-13	0.325538	128.063
1658	ProDy-LAPACK-FullDense	../DataRepo/PdbByAtomCount/6zo9.pdb	26849	7683.77	104823	Linux	AMD-EPYC-7513-32Core	100	58	3.42695e-13	0.329703	128.063
1659	ProDy-LAPACK-FullDense	../DataRepo/PdbByAtomCount/6zo9.pdb	26849	7683.77	104823	Linux	AMD-EPYC-7513-32Core	100	59	3.38134e-13	0.339657	128.063
1660	ProDy-LAPACK-FullDense	../DataRepo/PdbByAtomCount/6zo9.pdb	26849	7683.77	104823	Linux	AMD-EPYC-7513-32Core	100	60	3.65936e-13	0.347879	128.063
1661	ProDy-LAPACK-FullDense	../DataRepo/PdbByAtomCount/6zo9.pdb	26849	7683.77	104823	Linux	AMD-EPYC-7513-32Core	100	61	3.41455e-13	0.351878	128.063
1662	ProDy-LAPACK-FullDense	../DataRepo/PdbByAtomCount/6zo9.pdb	26849	7683.77	104823	Linux	AMD-EPYC-7513-32Core	100	62	3.53493e-13	0.37035	128.063
1663	ProDy-LAPACK-FullDense	../DataRepo/PdbByAtomCount/6zo9.pdb	26849	7683.77	104823	Linux	AMD-EPYC-7513-32Core	100	63	3.56932e-13	0.376567	128.063
1664	ProDy-ARPACK-FullSparse	../DataRepo/PdbByAtomCount/1a02.pdb	3974	100.905	229.069	Linux	AMD-EPYC-7513-32Core	100	0	4.87151e-14	-2.14398e-14	1.68175
1665	ProDy-ARPACK-FullSparse	../DataRepo/PdbByAtomCount/1a02.pdb	3974	100.905	229.069	Linux	AMD-EPYC-7513-32Core	100	1	8.25606e-14	-1.50667e-14	1.68175
1666	ProDy-ARPACK-FullSparse	../DataRepo/PdbByAtomCount/1a02.pdb	3974	100.905	229.069	Linux	AMD-EPYC-7513-32Core	100	2	4.42893e-14	-6.66557e-15	1.68175
1667	ProDy-ARPACK-FullSparse	../DataRepo/PdbByAtomCount/1a02.pdb	3974	100.905	229.069	Linux	AMD-EPYC-7513-32Core	100	3	5.52576e-14	-5.17817e-15	1.68175
1668	ProDy-ARPACK-FullSparse	../DataRepo/PdbByAtomCount/1a02.pdb	3974	100.905	229.069	Linux	AMD-EPYC-7513-32Core	100	4	7.29607e-14	2.12094e-15	1.68175
1669	ProDy-ARPACK-FullSparse	../DataRepo/PdbByAtomCount/1a02.pdb	3974	100.905	229.069	Linux	AMD-EPYC-7513-32Core	100	5	6.03133e-14	7.07989e-15	1.68175
1670	ProDy-ARPACK-FullSparse	../DataRepo/PdbByAtomCount/1a02.pdb	3974	100.905	229.069	Linux	AMD-EPYC-7513-32Core	100	6	5.95167e-14	0.0354475	1.68175
1671	ProDy-ARPACK-FullSparse	../DataRepo/PdbByAtomCount/1a02.pdb	3974	100.905	229.069	Linux	AMD-EPYC-7513-32Core	100	7	6.86634e-14	0.0410198	1.68175
1672	ProDy-ARPACK-FullSparse	../DataRepo/PdbByAtomCount/1a02.pdb	3974	100.905	229.069	Linux	AMD-EPYC-7513-32Core	100	8	5.96886e-14	0.052874	1.68175
1673	ProDy-ARPACK-FullSparse	../DataRepo/PdbByAtomCount/1a02.pdb	3974	100.905	229.069	Linux	AMD-EPYC-7513-32Core	100	9	6.99097e-14	0.0739106	1.68175
1674	ProDy-ARPACK-FullSparse	../DataRepo/PdbByAtomCount/1a02.pdb	3974	100.905	229.069	Linux	AMD-EPYC-7513-32Core	100	10	6.57709e-14	0.110714	1.68175
1675	ProDy-ARPACK-FullSparse	../DataRepo/PdbByAtomCount/1a02.pdb	3974	100.905	229.069	Linux	AMD-EPYC-7513-32Core	100	11	6.91651e-14	0.118156	1.68175
1676	ProDy-ARPACK-FullSparse	../DataRepo/PdbByAtomCount/1a02.pdb	3974	100.905	229.069	Linux	AMD-EPYC-7513-32Core	100	12	6.4504e-14	0.158676	1.68175
1677	ProDy-ARPACK-FullSparse	../DataRepo/PdbByAtomCount/1a02.pdb	3974	100.905	229.069	Linux	AMD-EPYC-7513-32Core	100	13	5.70795e-14	0.192104	1.68175
1678	ProDy-ARPACK-FullSparse	../DataRepo/PdbByAtomCount/1a02.pdb	3974	100.905	229.069	Linux	AMD-EPYC-7513-32Core	100	14	6.43835e-14	0.209768	1.68175
1679	ProDy-ARPACK-FullSparse	../DataRepo/PdbByAtomCount/1a02.pdb	3974	100.905	229.069	Linux	AMD-EPYC-7513-32Core	100	15	5.93739e-14	0.225363	1.68175
1680	ProDy-ARPACK-FullSparse	../DataRepo/PdbByAtomCount/1a02.pdb	3974	100.905	229.069	Linux	AMD-EPYC-7513-32Core	100	16	5.46898e-14	0.232208	1.68175
1681	ProDy-ARPACK-FullSparse	../DataRepo/PdbByAtomCount/1a02.pdb	3974	100.905	229.069	Linux	AMD-EPYC-7513-32Core	100	17	6.30393e-14	0.283437	1.68175
1682	ProDy-ARPACK-FullSparse	../DataRepo/PdbByAtomCount/1a02.pdb	3974	100.905	229.069	Linux	AMD-EPYC-7513-32Core	100	18	6.19677e-14	0.30075	1.68175
1683	ProDy-ARPACK-FullSparse	../DataRepo/PdbByAtomCount/1a02.pdb	3974	100.905	229.069	Linux	AMD-EPYC-7513-32Core	100	19	6.48213e-14	0.334514	1.68175
1684	ProDy-ARPACK-FullSparse	../DataRepo/PdbByAtomCount/1a02.pdb	3974	100.905	229.069	Linux	AMD-EPYC-7513-32Core	100	20	6.0338e-14	0.353762	1.68175
1685	ProDy-ARPACK-FullSparse	../DataRepo/PdbByAtomCount/1a02.pdb	3974	100.905	229.069	Linux	AMD-EPYC-7513-32Core	100	21	5.29675e-14	0.364884	1.68175
1686	ProDy-ARPACK-FullSparse	../DataRepo/PdbByAtomCount/1a02.pdb	3974	100.905	229.069	Linux	AMD-EPYC-7513-32Core	100	22	6.02697e-14	0.411932	1.68175
1687	ProDy-ARPACK-FullSparse	../DataRepo/PdbByAtomCount/1a02.pdb	3974	100.905	229.069	Linux	AMD-EPYC-7513-32Core	100	23	5.66476e-14	0.431759	1.68175
1688	ProDy-ARPACK-FullSparse	../DataRepo/PdbByAtomCount/1a02.pdb	3974	100.905	229.069	Linux	AMD-EPYC-7513-32Core	100	24	5.98753e-14	0.47001	1.68175
1689	ProDy-ARPACK-FullSparse	../DataRepo/PdbByAtomCount/1a02.pdb	3974	100.905	229.069	Linux	AMD-EPYC-7513-32Core	100	25	6.26504e-14	0.480358	1.68175
1690	ProDy-ARPACK-FullSparse	../DataRepo/PdbByAtomCount/1a02.pdb	3974	100.905	229.069	Linux	AMD-EPYC-7513-32Core	100	26	6.08646e-14	0.52701	1.68175
1691	ProDy-ARPACK-FullSparse	../DataRepo/PdbByAtomCount/1a02.pdb	3974	100.905	229.069	Linux	AMD-EPYC-7513-32Core	100	27	5.87482e-14	0.549239	1.68175
1692	ProDy-ARPACK-FullSparse	../DataRepo/PdbByAtomCount/1a02.pdb	3974	100.905	229.069	Linux	AMD-EPYC-7513-32Core	100	28	6.17634e-14	0.559585	1.68175
1693	ProDy-ARPACK-FullSparse	../DataRepo/PdbByAtomCount/1a02.pdb	3974	100.905	229.069	Linux	AMD-EPYC-7513-32Core	100	29	6.03155e-14	0.606016	1.68175
1694	ProDy-ARPACK-FullSparse	../DataRepo/PdbByAtomCount/1a02.pdb	3974	100.905	229.069	Linux	AMD-EPYC-7513-32Core	100	30	5.78014e-14	0.61414	1.68175
1695	ProDy-ARPACK-FullSparse	../DataRepo/PdbByAtomCount/1a02.pdb	3974	100.905	229.069	Linux	AMD-EPYC-7513-32Core	100	31	5.72849e-14	0.634341	1.68175
1696	ProDy-ARPACK-FullSparse	../DataRepo/PdbByAtomCount/1a02.pdb	3974	100.905	229.069	Linux	AMD-EPYC-7513-32Core	100	32	5.2786e-14	0.669953	1.68175
1697	ProDy-ARPACK-FullSparse	../DataRepo/PdbByAtomCount/1a02.pdb	3974	100.905	229.069	Linux	AMD-EPYC-7513-32Core	100	33	5.70626e-14	0.680189	1.68175
1698	ProDy-ARPACK-FullSparse	../DataRepo/PdbByAtomCount/1a02.pdb	3974	100.905	229.069	Linux	AMD-EPYC-7513-32Core	100	34	6.06794e-14	0.68474	1.68175
1699	ProDy-ARPACK-FullSparse	../DataRepo/PdbByAtomCount/1a02.pdb	3974	100.905	229.069	Linux	AMD-EPYC-7513-32Core	100	35	5.7896e-14	0.716623	1.68175
1700	ProDy-ARPACK-FullSparse	../DataRepo/PdbByAtomCount/1a02.pdb	3974	100.905	229.069	Linux	AMD-EPYC-7513-32Core	100	36	5.82572e-14	0.72739	1.68175
1701	ProDy-ARPACK-FullSparse	../DataRepo/PdbByAtomCount/1a02.pdb	3974	100.905	229.069	Linux	AMD-EPYC-7513-32Core	100	37	6.50269e-14	0.740591	1.68175
1702	ProDy-ARPACK-FullSparse	../DataRepo/PdbByAtomCount/1a02.pdb	3974	100.905	229.069	Linux	AMD-EPYC-7513-32Core	100	38	5.72143e-14	0.755217	1.68175
1703	ProDy-ARPACK-FullSparse	../DataRepo/PdbByAtomCount/1a02.pdb	3974	100.905	229.069	Linux	AMD-EPYC-7513-32Core	100	39	5.73849e-14	0.775756	1.68175
1704	ProDy-ARPACK-FullSparse	../DataRepo/PdbByAtomCount/1a02.pdb	3974	100.905	229.069	Linux	AMD-EPYC-7513-32Core	100	40	6.7258e-14	0.807112	1.68175
1705	ProDy-ARPACK-FullSparse	../DataRepo/PdbByAtomCount/1a02.pdb	3974	100.905	229.069	Linux	AMD-EPYC-7513-32Core	100	41	5.27871e-14	0.822723	1.68175
1706	ProDy-ARPACK-FullSparse	../DataRepo/PdbByAtomCount/1a02.pdb	3974	100.905	229.069	Linux	AMD-EPYC-7513-32Core	100	42	5.19276e-14	0.842018	1.68175
1707	ProDy-ARPACK-FullSparse	../DataRepo/PdbByAtomCount/1a02.pdb	3974	100.905	229.069	Linux	AMD-EPYC-7513-32Core	100	43	5.79036e-14	0.884988	1.68175
1708	ProDy-ARPACK-FullSparse	../DataRepo/PdbByAtomCount/1a02.pdb	3974	100.905	229.069	Linux	AMD-EPYC-7513-32Core	100	44	6.06317e-14	0.908643	1.68175
1709	ProDy-ARPACK-FullSparse	../DataRepo/PdbByAtomCount/1a02.pdb	3974	100.905	229.069	Linux	AMD-EPYC-7513-32Core	100	45	5.63643e-14	0.955865	1.68175
1710	ProDy-ARPACK-FullSparse	../DataRepo/PdbByAtomCount/1a02.pdb	3974	100.905	229.069	Linux	AMD-EPYC-7513-32Core	100	46	5.73675e-14	0.971623	1.68175
1711	ProDy-ARPACK-FullSparse	../DataRepo/PdbByAtomCount/1a02.pdb	3974	100.905	229.069	Linux	AMD-EPYC-7513-32Core	100	47	6.35924e-14	0.994735	1.68175
1712	ProDy-ARPACK-FullSparse	../DataRepo/PdbByAtomCount/1a02.pdb	3974	100.905	229.069	Linux	AMD-EPYC-7513-32Core	100	48	6.69089e-14	1.02962	1.68175
1713	ProDy-ARPACK-FullSparse	../DataRepo/PdbByAtomCount/1a02.pdb	3974	100.905	229.069	Linux	AMD-EPYC-7513-32Core	100	49	6.04744e-14	1.05456	1.68175
1714	ProDy-ARPACK-FullSparse	../DataRepo/PdbByAtomCount/1a02.pdb	3974	100.905	229.069	Linux	AMD-EPYC-7513-32Core	100	50	5.77561e-14	1.09149	1.68175
1715	ProDy-ARPACK-FullSparse	../DataRepo/PdbByAtomCount/1a02.pdb	3974	100.905	229.069	Linux	AMD-EPYC-7513-32Core	100	51	5.63145e-14	1.11264	1.68175
1716	ProDy-ARPACK-FullSparse	../DataRepo/PdbByAtomCount/1a02.pdb	3974	100.905	229.069	Linux	AMD-EPYC-7513-32Core	100	52	4.65326e-14	1.11972	1.68175
1717	ProDy-ARPACK-FullSparse	../DataRepo/PdbByAtomCount/1a02.pdb	3974	100.905	229.069	Linux	AMD-EPYC-7513-32Core	100	53	5.81799e-14	1.13284	1.68175
1718	ProDy-ARPACK-FullSparse	../DataRepo/PdbByAtomCount/1a02.pdb	3974	100.905	229.069	Linux	AMD-EPYC-7513-32Core	100	54	5.67014e-14	1.1386	1.68175
1719	ProDy-ARPACK-FullSparse	../DataRepo/PdbByAtomCount/1a02.pdb	3974	100.905	229.069	Linux	AMD-EPYC-7513-32Core	100	55	6.31134e-14	1.15209	1.68175
1720	ProDy-ARPACK-FullSparse	../DataRepo/PdbByAtomCount/1a02.pdb	3974	100.905	229.069	Linux	AMD-EPYC-7513-32Core	100	56	6.22734e-14	1.22079	1.68175
1721	ProDy-ARPACK-FullSparse	../DataRepo/PdbByAtomCount/1a02.pdb	3974	100.905	229.069	Linux	AMD-EPYC-7513-32Core	100	57	5.62567e-14	1.24576	1.68175
1722	ProDy-ARPACK-FullSparse	../DataRepo/PdbByAtomCount/1a02.pdb	3974	100.905	229.069	Linux	AMD-EPYC-7513-32Core	100	58	5.66082e-14	1.25347	1.68175
1723	ProDy-ARPACK-FullSparse	../DataRepo/PdbByAtomCount/1a02.pdb	3974	100.905	229.069	Linux	AMD-EPYC-7513-32Core	100	59	6.60552e-14	1.26981	1.68175
1724	ProDy-ARPACK-FullSparse	../DataRepo/PdbByAtomCount/1a02.pdb	3974	100.905	229.069	Linux	AMD-EPYC-7513-32Core	100	60	5.37768e-14	1.29259	1.68175
1725	ProDy-ARPACK-FullSparse	../DataRepo/PdbByAtomCount/1a02.pdb	3974	100.905	229.069	Linux	AMD-EPYC-7513-32Core	100	61	5.45031e-14	1.30454	1.68175
1726	ProDy-ARPACK-FullSparse	../DataRepo/PdbByAtomCount/1a02.pdb	3974	100.905	229.069	Linux	AMD-EPYC-7513-32Core	100	62	6.28762e-14	1.32508	1.68175
1727	ProDy-ARPACK-FullSparse	../DataRepo/PdbByAtomCount/1a02.pdb	3974	100.905	229.069	Linux	AMD-EPYC-7513-32Core	100	63	5.80639e-14	1.33614	1.68175
1728	ProDy-ARPACK-FullSparse	../DataRepo/PdbByAtomCount/1a1x.pdb	905	20.6296	47.9512	Linux	AMD-EPYC-7513-32Core	100	0	6.16032e-14	-6.41353e-15	0.343826
1729	ProDy-ARPACK-FullSparse	../DataRepo/PdbByAtomCount/1a1x.pdb	905	20.6296	47.9512	Linux	AMD-EPYC-7513-32Core	100	1	3.67935e-14	-7.66844e-16	0.343826
1730	ProDy-ARPACK-FullSparse	../DataRepo/PdbByAtomCount/1a1x.pdb	905	20.6296	47.9512	Linux	AMD-EPYC-7513-32Core	100	2	5.06693e-14	1.00119e-15	0.343826
1731	ProDy-ARPACK-FullSparse	../DataRepo/PdbByAtomCount/1a1x.pdb	905	20.6296	47.9512	Linux	AMD-EPYC-7513-32Core	100	3	5.63549e-14	2.23037e-15	0.343826
1732	ProDy-ARPACK-FullSparse	../DataRepo/PdbByAtomCount/1a1x.pdb	905	20.6296	47.9512	Linux	AMD-EPYC-7513-32Core	100	4	4.1582e-14	1.26407e-14	0.343826
1733	ProDy-ARPACK-FullSparse	../DataRepo/PdbByAtomCount/1a1x.pdb	905	20.6296	47.9512	Linux	AMD-EPYC-7513-32Core	100	5	5.02694e-14	2.47591e-14	0.343826
1734	ProDy-ARPACK-FullSparse	../DataRepo/PdbByAtomCount/1a1x.pdb	905	20.6296	47.9512	Linux	AMD-EPYC-7513-32Core	100	6	5.1602e-14	0.21148	0.343826
1735	ProDy-ARPACK-FullSparse	../DataRepo/PdbByAtomCount/1a1x.pdb	905	20.6296	47.9512	Linux	AMD-EPYC-7513-32Core	100	7	4.98682e-14	0.419369	0.343826
1736	ProDy-ARPACK-FullSparse	../DataRepo/PdbByAtomCount/1a1x.pdb	905	20.6296	47.9512	Linux	AMD-EPYC-7513-32Core	100	8	5.29925e-14	0.448155	0.343826
1737	ProDy-ARPACK-FullSparse	../DataRepo/PdbByAtomCount/1a1x.pdb	905	20.6296	47.9512	Linux	AMD-EPYC-7513-32Core	100	9	4.91967e-14	0.478841	0.343826
1738	ProDy-ARPACK-FullSparse	../DataRepo/PdbByAtomCount/1a1x.pdb	905	20.6296	47.9512	Linux	AMD-EPYC-7513-32Core	100	10	5.07847e-14	0.534446	0.343826
1739	ProDy-ARPACK-FullSparse	../DataRepo/PdbByAtomCount/1a1x.pdb	905	20.6296	47.9512	Linux	AMD-EPYC-7513-32Core	100	11	5.46459e-14	0.571176	0.343826
1740	ProDy-ARPACK-FullSparse	../DataRepo/PdbByAtomCount/1a1x.pdb	905	20.6296	47.9512	Linux	AMD-EPYC-7513-32Core	100	12	5.55103e-14	0.58183	0.343826
1741	ProDy-ARPACK-FullSparse	../DataRepo/PdbByAtomCount/1a1x.pdb	905	20.6296	47.9512	Linux	AMD-EPYC-7513-32Core	100	13	5.17406e-14	0.677305	0.343826
1742	ProDy-ARPACK-FullSparse	../DataRepo/PdbByAtomCount/1a1x.pdb	905	20.6296	47.9512	Linux	AMD-EPYC-7513-32Core	100	14	5.85839e-14	0.709741	0.343826
1743	ProDy-ARPACK-FullSparse	../DataRepo/PdbByAtomCount/1a1x.pdb	905	20.6296	47.9512	Linux	AMD-EPYC-7513-32Core	100	15	4.76058e-14	0.765418	0.343826
1744	ProDy-ARPACK-FullSparse	../DataRepo/PdbByAtomCount/1a1x.pdb	905	20.6296	47.9512	Linux	AMD-EPYC-7513-32Core	100	16	5.35609e-14	0.79653	0.343826
1745	ProDy-ARPACK-FullSparse	../DataRepo/PdbByAtomCount/1a1x.pdb	905	20.6296	47.9512	Linux	AMD-EPYC-7513-32Core	100	17	3.74619e-14	0.805587	0.343826
1746	ProDy-ARPACK-FullSparse	../DataRepo/PdbByAtomCount/1a1x.pdb	905	20.6296	47.9512	Linux	AMD-EPYC-7513-32Core	100	18	5.85761e-14	0.835093	0.343826
1747	ProDy-ARPACK-FullSparse	../DataRepo/PdbByAtomCount/1a1x.pdb	905	20.6296	47.9512	Linux	AMD-EPYC-7513-32Core	100	19	4.94968e-14	0.857715	0.343826
1748	ProDy-ARPACK-FullSparse	../DataRepo/PdbByAtomCount/1a1x.pdb	905	20.6296	47.9512	Linux	AMD-EPYC-7513-32Core	100	20	5.26261e-14	0.950551	0.343826
1749	ProDy-ARPACK-FullSparse	../DataRepo/PdbByAtomCount/1a1x.pdb	905	20.6296	47.9512	Linux	AMD-EPYC-7513-32Core	100	21	5.73537e-14	0.987234	0.343826
1750	ProDy-ARPACK-FullSparse	../DataRepo/PdbByAtomCount/1a1x.pdb	905	20.6296	47.9512	Linux	AMD-EPYC-7513-32Core	100	22	5.94039e-14	1.0079	0.343826
1751	ProDy-ARPACK-FullSparse	../DataRepo/PdbByAtomCount/1a1x.pdb	905	20.6296	47.9512	Linux	AMD-EPYC-7513-32Core	100	23	5.42517e-14	1.10807	0.343826
1752	ProDy-ARPACK-FullSparse	../DataRepo/PdbByAtomCount/1a1x.pdb	905	20.6296	47.9512	Linux	AMD-EPYC-7513-32Core	100	24	5.53755e-14	1.17223	0.343826
1753	ProDy-ARPACK-FullSparse	../DataRepo/PdbByAtomCount/1a1x.pdb	905	20.6296	47.9512	Linux	AMD-EPYC-7513-32Core	100	25	5.7854e-14	1.20625	0.343826
1754	ProDy-ARPACK-FullSparse	../DataRepo/PdbByAtomCount/1a1x.pdb	905	20.6296	47.9512	Linux	AMD-EPYC-7513-32Core	100	26	5.43389e-14	1.22961	0.343826
1755	ProDy-ARPACK-FullSparse	../DataRepo/PdbByAtomCount/1a1x.pdb	905	20.6296	47.9512	Linux	AMD-EPYC-7513-32Core	100	27	5.11378e-14	1.36543	0.343826
1756	ProDy-ARPACK-FullSparse	../DataRepo/PdbByAtomCount/1a1x.pdb	905	20.6296	47.9512	Linux	AMD-EPYC-7513-32Core	100	28	5.26731e-14	1.43414	0.343826
1757	ProDy-ARPACK-FullSparse	../DataRepo/PdbByAtomCount/1a1x.pdb	905	20.6296	47.9512	Linux	AMD-EPYC-7513-32Core	100	29	5.01155e-14	1.47078	0.343826
1758	ProDy-ARPACK-FullSparse	../DataRepo/PdbByAtomCount/1a1x.pdb	905	20.6296	47.9512	Linux	AMD-EPYC-7513-32Core	100	30	5.32629e-14	1.50426	0.343826
1759	ProDy-ARPACK-FullSparse	../DataRepo/PdbByAtomCount/1a1x.pdb	905	20.6296	47.9512	Linux	AMD-EPYC-7513-32Core	100	31	5.63138e-14	1.50761	0.343826
1760	ProDy-ARPACK-FullSparse	../DataRepo/PdbByAtomCount/1a1x.pdb	905	20.6296	47.9512	Linux	AMD-EPYC-7513-32Core	100	32	5.10593e-14	1.60069	0.343826
1761	ProDy-ARPACK-FullSparse	../DataRepo/PdbByAtomCount/1a1x.pdb	905	20.6296	47.9512	Linux	AMD-EPYC-7513-32Core	100	33	5.42815e-14	1.68701	0.343826
1762	ProDy-ARPACK-FullSparse	../DataRepo/PdbByAtomCount/1a1x.pdb	905	20.6296	47.9512	Linux	AMD-EPYC-7513-32Core	100	34	4.91665e-14	1.73588	0.343826
1763	ProDy-ARPACK-FullSparse	../DataRepo/PdbByAtomCount/1a1x.pdb	905	20.6296	47.9512	Linux	AMD-EPYC-7513-32Core	100	35	4.99438e-14	1.75823	0.343826
1764	ProDy-ARPACK-FullSparse	../DataRepo/PdbByAtomCount/1a1x.pdb	905	20.6296	47.9512	Linux	AMD-EPYC-7513-32Core	100	36	5.28322e-14	1.77968	0.343826
1765	ProDy-ARPACK-FullSparse	../DataRepo/PdbByAtomCount/1a1x.pdb	905	20.6296	47.9512	Linux	AMD-EPYC-7513-32Core	100	37	4.7523e-14	1.8203	0.343826
1766	ProDy-ARPACK-FullSparse	../DataRepo/PdbByAtomCount/1a1x.pdb	905	20.6296	47.9512	Linux	AMD-EPYC-7513-32Core	100	38	5.0245e-14	1.84412	0.343826
1767	ProDy-ARPACK-FullSparse	../DataRepo/PdbByAtomCount/1a1x.pdb	905	20.6296	47.9512	Linux	AMD-EPYC-7513-32Core	100	39	5.66158e-14	1.87162	0.343826
1768	ProDy-ARPACK-FullSparse	../DataRepo/PdbByAtomCount/1a1x.pdb	905	20.6296	47.9512	Linux	AMD-EPYC-7513-32Core	100	40	5.2504e-14	1.93165	0.343826
1769	ProDy-ARPACK-FullSparse	../DataRepo/PdbByAtomCount/1a1x.pdb	905	20.6296	47.9512	Linux	AMD-EPYC-7513-32Core	100	41	5.36371e-14	1.98473	0.343826
1770	ProDy-ARPACK-FullSparse	../DataRepo/PdbByAtomCount/1a1x.pdb	905	20.6296	47.9512	Linux	AMD-EPYC-7513-32Core	100	42	4.697e-14	2.00352	0.343826
1771	ProDy-ARPACK-FullSparse	../DataRepo/PdbByAtomCount/1a1x.pdb	905	20.6296	47.9512	Linux	AMD-EPYC-7513-32Core	100	43	6.57873e-14	2.04552	0.343826
1772	ProDy-ARPACK-FullSparse	../DataRepo/PdbByAtomCount/1a1x.pdb	905	20.6296	47.9512	Linux	AMD-EPYC-7513-32Core	100	44	4.73602e-14	2.07785	0.343826
1773	ProDy-ARPACK-FullSparse	../DataRepo/PdbByAtomCount/1a1x.pdb	905	20.6296	47.9512	Linux	AMD-EPYC-7513-32Core	100	45	4.62103e-14	2.09663	0.343826
1774	ProDy-ARPACK-FullSparse	../DataRepo/PdbByAtomCount/1a1x.pdb	905	20.6296	47.9512	Linux	AMD-EPYC-7513-32Core	100	46	5.37867e-14	2.13566	0.343826
1775	ProDy-ARPACK-FullSparse	../DataRepo/PdbByAtomCount/1a1x.pdb	905	20.6296	47.9512	Linux	AMD-EPYC-7513-32Core	100	47	5.4211e-14	2.15542	0.343826
1776	ProDy-ARPACK-FullSparse	../DataRepo/PdbByAtomCount/1a1x.pdb	905	20.6296	47.9512	Linux	AMD-EPYC-7513-32Core	100	48	5.1066e-14	2.27207	0.343826
1777	ProDy-ARPACK-FullSparse	../DataRepo/PdbByAtomCount/1a1x.pdb	905	20.6296	47.9512	Linux	AMD-EPYC-7513-32Core	100	49	5.66823e-14	2.33754	0.343826
1778	ProDy-ARPACK-FullSparse	../DataRepo/PdbByAtomCount/1a1x.pdb	905	20.6296	47.9512	Linux	AMD-EPYC-7513-32Core	100	50	5.4558e-14	2.36763	0.343826
1779	ProDy-ARPACK-FullSparse	../DataRepo/PdbByAtomCount/1a1x.pdb	905	20.6296	47.9512	Linux	AMD-EPYC-7513-32Core	100	51	5.7254e-14	2.41879	0.343826
1780	ProDy-ARPACK-FullSparse	../DataRepo/PdbByAtomCount/1a1x.pdb	905	20.6296	47.9512	Linux	AMD-EPYC-7513-32Core	100	52	5.25835e-14	2.43188	0.343826
1781	ProDy-ARPACK-FullSparse	../DataRepo/PdbByAtomCount/1a1x.pdb	905	20.6296	47.9512	Linux	AMD-EPYC-7513-32Core	100	53	5.60852e-14	2.48671	0.343826
1782	ProDy-ARPACK-FullSparse	../DataRepo/PdbByAtomCount/1a1x.pdb	905	20.6296	47.9512	Linux	AMD-EPYC-7513-32Core	100	54	5.19233e-14	2.49925	0.343826
1783	ProDy-ARPACK-FullSparse	../DataRepo/PdbByAtomCount/1a1x.pdb	905	20.6296	47.9512	Linux	AMD-EPYC-7513-32Core	100	55	4.20544e-14	2.55158	0.343826
1784	ProDy-ARPACK-FullSparse	../DataRepo/PdbByAtomCount/1a1x.pdb	905	20.6296	47.9512	Linux	AMD-EPYC-7513-32Core	100	56	4.98911e-14	2.55361	0.343826
1785	ProDy-ARPACK-FullSparse	../DataRepo/PdbByAtomCount/1a1x.pdb	905	20.6296	47.9512	Linux	AMD-EPYC-7513-32Core	100	57	3.65622e-14	2.59324	0.343826
1786	ProDy-ARPACK-FullSparse	../DataRepo/PdbByAtomCount/1a1x.pdb	905	20.6296	47.9512	Linux	AMD-EPYC-7513-32Core	100	58	4.61711e-14	2.64015	0.343826
1787	ProDy-ARPACK-FullSparse	../DataRepo/PdbByAtomCount/1a1x.pdb	905	20.6296	47.9512	Linux	AMD-EPYC-7513-32Core	100	59	4.91834e-14	2.64638	0.343826
1788	ProDy-ARPACK-FullSparse	../DataRepo/PdbByAtomCount/1a1x.pdb	905	20.6296	47.9512	Linux	AMD-EPYC-7513-32Core	100	60	5.28866e-14	2.70062	0.343826
1789	ProDy-ARPACK-FullSparse	../DataRepo/PdbByAtomCount/1a1x.pdb	905	20.6296	47.9512	Linux	AMD-EPYC-7513-32Core	100	61	5.14186e-14	2.76911	0.343826
1790	ProDy-ARPACK-FullSparse	../DataRepo/PdbByAtomCount/1a1x.pdb	905	20.6296	47.9512	Linux	AMD-EPYC-7513-32Core	100	62	5.33304e-14	2.79214	0.343826
1791	ProDy-ARPACK-FullSparse	../DataRepo/PdbByAtomCount/1a1x.pdb	905	20.6296	47.9512	Linux	AMD-EPYC-7513-32Core	100	63	5.27796e-14	2.85911	0.343826
1792	ProDy-ARPACK-FullSparse	../DataRepo/PdbByAtomCount/1a31.pdb	4991	135.365	308.462	Linux	AMD-EPYC-7513-32Core	100	0	5.99199e-14	-1.80703e-14	2.25609
1793	ProDy-ARPACK-FullSparse	../DataRepo/PdbByAtomCount/1a31.pdb	4991	135.365	308.462	Linux	AMD-EPYC-7513-32Core	100	1	6.11295e-14	-6.85202e-15	2.25609
1794	ProDy-ARPACK-FullSparse	../DataRepo/PdbByAtomCount/1a31.pdb	4991	135.365	308.462	Linux	AMD-EPYC-7513-32Core	100	2	6.65736e-14	-2.84536e-15	2.25609
1795	ProDy-ARPACK-FullSparse	../DataRepo/PdbByAtomCount/1a31.pdb	4991	135.365	308.462	Linux	AMD-EPYC-7513-32Core	100	3	6.24658e-14	-3.70937e-16	2.25609
1796	ProDy-ARPACK-FullSparse	../DataRepo/PdbByAtomCount/1a31.pdb	4991	135.365	308.462	Linux	AMD-EPYC-7513-32Core	100	4	6.55834e-14	5.83305e-16	2.25609
1797	ProDy-ARPACK-FullSparse	../DataRepo/PdbByAtomCount/1a31.pdb	4991	135.365	308.462	Linux	AMD-EPYC-7513-32Core	100	5	5.19586e-14	1.04276e-14	2.25609
1798	ProDy-ARPACK-FullSparse	../DataRepo/PdbByAtomCount/1a31.pdb	4991	135.365	308.462	Linux	AMD-EPYC-7513-32Core	100	6	6.14468e-14	0.0473594	2.25609
1799	ProDy-ARPACK-FullSparse	../DataRepo/PdbByAtomCount/1a31.pdb	4991	135.365	308.462	Linux	AMD-EPYC-7513-32Core	100	7	6.37129e-14	0.0657893	2.25609
1800	ProDy-ARPACK-FullSparse	../DataRepo/PdbByAtomCount/1a31.pdb	4991	135.365	308.462	Linux	AMD-EPYC-7513-32Core	100	8	6.18851e-14	0.0659949	2.25609
1801	ProDy-ARPACK-FullSparse	../DataRepo/PdbByAtomCount/1a31.pdb	4991	135.365	308.462	Linux	AMD-EPYC-7513-32Core	100	9	6.6242e-14	0.0854195	2.25609
1802	ProDy-ARPACK-FullSparse	../DataRepo/PdbByAtomCount/1a31.pdb	4991	135.365	308.462	Linux	AMD-EPYC-7513-32Core	100	10	6.30306e-14	0.109663	2.25609
1803	ProDy-ARPACK-FullSparse	../DataRepo/PdbByAtomCount/1a31.pdb	4991	135.365	308.462	Linux	AMD-EPYC-7513-32Core	100	11	6.6049e-14	0.124285	2.25609
1804	ProDy-ARPACK-FullSparse	../DataRepo/PdbByAtomCount/1a31.pdb	4991	135.365	308.462	Linux	AMD-EPYC-7513-32Core	100	12	6.47504e-14	0.14177	2.25609
1805	ProDy-ARPACK-FullSparse	../DataRepo/PdbByAtomCount/1a31.pdb	4991	135.365	308.462	Linux	AMD-EPYC-7513-32Core	100	13	6.07623e-14	0.174214	2.25609
1806	ProDy-ARPACK-FullSparse	../DataRepo/PdbByAtomCount/1a31.pdb	4991	135.365	308.462	Linux	AMD-EPYC-7513-32Core	100	14	7.04981e-14	0.228805	2.25609
1807	ProDy-ARPACK-FullSparse	../DataRepo/PdbByAtomCount/1a31.pdb	4991	135.365	308.462	Linux	AMD-EPYC-7513-32Core	100	15	6.15233e-14	0.240906	2.25609
1808	ProDy-ARPACK-FullSparse	../DataRepo/PdbByAtomCount/1a31.pdb	4991	135.365	308.462	Linux	AMD-EPYC-7513-32Core	100	16	5.35454e-14	0.258325	2.25609
1809	ProDy-ARPACK-FullSparse	../DataRepo/PdbByAtomCount/1a31.pdb	4991	135.365	308.462	Linux	AMD-EPYC-7513-32Core	100	17	5.69677e-14	0.261418	2.25609
1810	ProDy-ARPACK-FullSparse	../DataRepo/PdbByAtomCount/1a31.pdb	4991	135.365	308.462	Linux	AMD-EPYC-7513-32Core	100	18	5.84726e-14	0.275012	2.25609
1811	ProDy-ARPACK-FullSparse	../DataRepo/PdbByAtomCount/1a31.pdb	4991	135.365	308.462	Linux	AMD-EPYC-7513-32Core	100	19	5.83016e-14	0.295086	2.25609
1812	ProDy-ARPACK-FullSparse	../DataRepo/PdbByAtomCount/1a31.pdb	4991	135.365	308.462	Linux	AMD-EPYC-7513-32Core	100	20	5.97548e-14	0.302102	2.25609
1813	ProDy-ARPACK-FullSparse	../DataRepo/PdbByAtomCount/1a31.pdb	4991	135.365	308.462	Linux	AMD-EPYC-7513-32Core	100	21	6.40644e-14	0.318625	2.25609
1814	ProDy-ARPACK-FullSparse	../DataRepo/PdbByAtomCount/1a31.pdb	4991	135.365	308.462	Linux	AMD-EPYC-7513-32Core	100	22	6.20057e-14	0.332672	2.25609
1815	ProDy-ARPACK-FullSparse	../DataRepo/PdbByAtomCount/1a31.pdb	4991	135.365	308.462	Linux	AMD-EPYC-7513-32Core	100	23	5.93093e-14	0.364819	2.25609
1816	ProDy-ARPACK-FullSparse	../DataRepo/PdbByAtomCount/1a31.pdb	4991	135.365	308.462	Linux	AMD-EPYC-7513-32Core	100	24	6.02758e-14	0.390975	2.25609
1817	ProDy-ARPACK-FullSparse	../DataRepo/PdbByAtomCount/1a31.pdb	4991	135.365	308.462	Linux	AMD-EPYC-7513-32Core	100	25	6.25081e-14	0.423615	2.25609
1818	ProDy-ARPACK-FullSparse	../DataRepo/PdbByAtomCount/1a31.pdb	4991	135.365	308.462	Linux	AMD-EPYC-7513-32Core	100	26	5.92264e-14	0.427565	2.25609
1819	ProDy-ARPACK-FullSparse	../DataRepo/PdbByAtomCount/1a31.pdb	4991	135.365	308.462	Linux	AMD-EPYC-7513-32Core	100	27	6.13472e-14	0.451212	2.25609
1820	ProDy-ARPACK-FullSparse	../DataRepo/PdbByAtomCount/1a31.pdb	4991	135.365	308.462	Linux	AMD-EPYC-7513-32Core	100	28	6.07869e-14	0.46381	2.25609
1821	ProDy-ARPACK-FullSparse	../DataRepo/PdbByAtomCount/1a31.pdb	4991	135.365	308.462	Linux	AMD-EPYC-7513-32Core	100	29	5.82147e-14	0.49545	2.25609
1822	ProDy-ARPACK-FullSparse	../DataRepo/PdbByAtomCount/1a31.pdb	4991	135.365	308.462	Linux	AMD-EPYC-7513-32Core	100	30	6.16265e-14	0.51111	2.25609
1823	ProDy-ARPACK-FullSparse	../DataRepo/PdbByAtomCount/1a31.pdb	4991	135.365	308.462	Linux	AMD-EPYC-7513-32Core	100	31	6.23023e-14	0.528579	2.25609
1824	ProDy-ARPACK-FullSparse	../DataRepo/PdbByAtomCount/1a31.pdb	4991	135.365	308.462	Linux	AMD-EPYC-7513-32Core	100	32	5.59423e-14	0.547988	2.25609
1825	ProDy-ARPACK-FullSparse	../DataRepo/PdbByAtomCount/1a31.pdb	4991	135.365	308.462	Linux	AMD-EPYC-7513-32Core	100	33	6.24995e-14	0.553543	2.25609
1826	ProDy-ARPACK-FullSparse	../DataRepo/PdbByAtomCount/1a31.pdb	4991	135.365	308.462	Linux	AMD-EPYC-7513-32Core	100	34	6.2447e-14	0.600481	2.25609
1827	ProDy-ARPACK-FullSparse	../DataRepo/PdbByAtomCount/1a31.pdb	4991	135.365	308.462	Linux	AMD-EPYC-7513-32Core	100	35	5.80821e-14	0.61123	2.25609
1828	ProDy-ARPACK-FullSparse	../DataRepo/PdbByAtomCount/1a31.pdb	4991	135.365	308.462	Linux	AMD-EPYC-7513-32Core	100	36	6.12117e-14	0.63915	2.25609
1829	ProDy-ARPACK-FullSparse	../DataRepo/PdbByAtomCount/1a31.pdb	4991	135.365	308.462	Linux	AMD-EPYC-7513-32Core	100	37	6.30363e-14	0.645472	2.25609
1830	ProDy-ARPACK-FullSparse	../DataRepo/PdbByAtomCount/1a31.pdb	4991	135.365	308.462	Linux	AMD-EPYC-7513-32Core	100	38	5.97023e-14	0.688337	2.25609
1831	ProDy-ARPACK-FullSparse	../DataRepo/PdbByAtomCount/1a31.pdb	4991	135.365	308.462	Linux	AMD-EPYC-7513-32Core	100	39	5.83074e-14	0.74267	2.25609
1832	ProDy-ARPACK-FullSparse	../DataRepo/PdbByAtomCount/1a31.pdb	4991	135.365	308.462	Linux	AMD-EPYC-7513-32Core	100	40	6.27622e-14	0.790883	2.25609
1833	ProDy-ARPACK-FullSparse	../DataRepo/PdbByAtomCount/1a31.pdb	4991	135.365	308.462	Linux	AMD-EPYC-7513-32Core	100	41	5.88405e-14	0.806393	2.25609
1834	ProDy-ARPACK-FullSparse	../DataRepo/PdbByAtomCount/1a31.pdb	4991	135.365	308.462	Linux	AMD-EPYC-7513-32Core	100	42	5.98096e-14	0.83944	2.25609
1835	ProDy-ARPACK-FullSparse	../DataRepo/PdbByAtomCount/1a31.pdb	4991	135.365	308.462	Linux	AMD-EPYC-7513-32Core	100	43	6.17113e-14	0.84969	2.25609
1836	ProDy-ARPACK-FullSparse	../DataRepo/PdbByAtomCount/1a31.pdb	4991	135.365	308.462	Linux	AMD-EPYC-7513-32Core	100	44	5.67474e-14	0.875776	2.25609
1837	ProDy-ARPACK-FullSparse	../DataRepo/PdbByAtomCount/1a31.pdb	4991	135.365	308.462	Linux	AMD-EPYC-7513-32Core	100	45	5.95793e-14	0.906972	2.25609
1838	ProDy-ARPACK-FullSparse	../DataRepo/PdbByAtomCount/1a31.pdb	4991	135.365	308.462	Linux	AMD-EPYC-7513-32Core	100	46	6.95151e-14	0.930095	2.25609
1839	ProDy-ARPACK-FullSparse	../DataRepo/PdbByAtomCount/1a31.pdb	4991	135.365	308.462	Linux	AMD-EPYC-7513-32Core	100	47	5.97795e-14	0.939278	2.25609
1840	ProDy-ARPACK-FullSparse	../DataRepo/PdbByAtomCount/1a31.pdb	4991	135.365	308.462	Linux	AMD-EPYC-7513-32Core	100	48	5.7884e-14	0.96891	2.25609
1841	ProDy-ARPACK-FullSparse	../DataRepo/PdbByAtomCount/1a31.pdb	4991	135.365	308.462	Linux	AMD-EPYC-7513-32Core	100	49	6.51353e-14	0.983426	2.25609
1842	ProDy-ARPACK-FullSparse	../DataRepo/PdbByAtomCount/1a31.pdb	4991	135.365	308.462	Linux	AMD-EPYC-7513-32Core	100	50	6.25544e-14	1.03205	2.25609
1843	ProDy-ARPACK-FullSparse	../DataRepo/PdbByAtomCount/1a31.pdb	4991	135.365	308.462	Linux	AMD-EPYC-7513-32Core	100	51	6.21794e-14	1.06844	2.25609
1844	ProDy-ARPACK-FullSparse	../DataRepo/PdbByAtomCount/1a31.pdb	4991	135.365	308.462	Linux	AMD-EPYC-7513-32Core	100	52	5.93891e-14	1.12534	2.25609
1845	ProDy-ARPACK-FullSparse	../DataRepo/PdbByAtomCount/1a31.pdb	4991	135.365	308.462	Linux	AMD-EPYC-7513-32Core	100	53	6.19891e-14	1.1373	2.25609
1846	ProDy-ARPACK-FullSparse	../DataRepo/PdbByAtomCount/1a31.pdb	4991	135.365	308.462	Linux	AMD-EPYC-7513-32Core	100	54	6.43582e-14	1.16291	2.25609
1847	ProDy-ARPACK-FullSparse	../DataRepo/PdbByAtomCount/1a31.pdb	4991	135.365	308.462	Linux	AMD-EPYC-7513-32Core	100	55	5.71052e-14	1.1807	2.25609
1848	ProDy-ARPACK-FullSparse	../DataRepo/PdbByAtomCount/1a31.pdb	4991	135.365	308.462	Linux	AMD-EPYC-7513-32Core	100	56	6.19154e-14	1.22324	2.25609
1849	ProDy-ARPACK-FullSparse	../DataRepo/PdbByAtomCount/1a31.pdb	4991	135.365	308.462	Linux	AMD-EPYC-7513-32Core	100	57	6.05213e-14	1.23856	2.25609
1850	ProDy-ARPACK-FullSparse	../DataRepo/PdbByAtomCount/1a31.pdb	4991	135.365	308.462	Linux	AMD-EPYC-7513-32Core	100	58	6.09481e-14	1.25008	2.25609
1851	ProDy-ARPACK-FullSparse	../DataRepo/PdbByAtomCount/1a31.pdb	4991	135.365	308.462	Linux	AMD-EPYC-7513-32Core	100	59	6.19578e-14	1.27751	2.25609
1852	ProDy-ARPACK-FullSparse	../DataRepo/PdbByAtomCount/1a31.pdb	4991	135.365	308.462	Linux	AMD-EPYC-7513-32Core	100	60	6.38639e-14	1.30457	2.25609
1853	ProDy-ARPACK-FullSparse	../DataRepo/PdbByAtomCount/1a31.pdb	4991	135.365	308.462	Linux	AMD-EPYC-7513-32Core	100	61	6.08859e-14	1.33956	2.25609
1854	ProDy-ARPACK-FullSparse	../DataRepo/PdbByAtomCount/1a31.pdb	4991	135.365	308.462	Linux	AMD-EPYC-7513-32Core	100	62	5.72291e-14	1.35789	2.25609
1855	ProDy-ARPACK-FullSparse	../DataRepo/PdbByAtomCount/1a31.pdb	4991	135.365	308.462	Linux	AMD-EPYC-7513-32Core	100	63	6.03394e-14	1.36109	2.25609
1856	ProDy-ARPACK-FullSparse	../DataRepo/PdbByAtomCount/1a59.pdb	2951	77.2907	175.285	Linux	AMD-EPYC-7513-32Core	100	0	5.20884e-14	-1.7581e-14	1.28818
1857	ProDy-ARPACK-FullSparse	../DataRepo/PdbByAtomCount/1a59.pdb	2951	77.2907	175.285	Linux	AMD-EPYC-7513-32Core	100	1	4.72232e-14	1.26868e-15	1.28818
1858	ProDy-ARPACK-FullSparse	../DataRepo/PdbByAtomCount/1a59.pdb	2951	77.2907	175.285	Linux	AMD-EPYC-7513-32Core	100	2	5.46833e-14	3.17614e-15	1.28818
1859	ProDy-ARPACK-FullSparse	../DataRepo/PdbByAtomCount/1a59.pdb	2951	77.2907	175.285	Linux	AMD-EPYC-7513-32Core	100	3	4.505e-14	5.12583e-15	1.28818
1860	ProDy-ARPACK-FullSparse	../DataRepo/PdbByAtomCount/1a59.pdb	2951	77.2907	175.285	Linux	AMD-EPYC-7513-32Core	100	4	4.45776e-14	6.14974e-15	1.28818
1861	ProDy-ARPACK-FullSparse	../DataRepo/PdbByAtomCount/1a59.pdb	2951	77.2907	175.285	Linux	AMD-EPYC-7513-32Core	100	5	4.42088e-14	9.80903e-15	1.28818
1862	ProDy-ARPACK-FullSparse	../DataRepo/PdbByAtomCount/1a59.pdb	2951	77.2907	175.285	Linux	AMD-EPYC-7513-32Core	100	6	5.94203e-14	0.00146384	1.28818
1863	ProDy-ARPACK-FullSparse	../DataRepo/PdbByAtomCount/1a59.pdb	2951	77.2907	175.285	Linux	AMD-EPYC-7513-32Core	100	7	6.22876e-14	0.00290331	1.28818
1864	ProDy-ARPACK-FullSparse	../DataRepo/PdbByAtomCount/1a59.pdb	2951	77.2907	175.285	Linux	AMD-EPYC-7513-32Core	100	8	4.8373e-14	0.0133545	1.28818
1865	ProDy-ARPACK-FullSparse	../DataRepo/PdbByAtomCount/1a59.pdb	2951	77.2907	175.285	Linux	AMD-EPYC-7513-32Core	100	9	5.71201e-14	0.0169975	1.28818
1866	ProDy-ARPACK-FullSparse	../DataRepo/PdbByAtomCount/1a59.pdb	2951	77.2907	175.285	Linux	AMD-EPYC-7513-32Core	100	10	5.38963e-14	0.0388526	1.28818
1867	ProDy-ARPACK-FullSparse	../DataRepo/PdbByAtomCount/1a59.pdb	2951	77.2907	175.285	Linux	AMD-EPYC-7513-32Core	100	11	4.78808e-14	0.0609996	1.28818
1868	ProDy-ARPACK-FullSparse	../DataRepo/PdbByAtomCount/1a59.pdb	2951	77.2907	175.285	Linux	AMD-EPYC-7513-32Core	100	12	5.9475e-14	0.0951859	1.28818
1869	ProDy-ARPACK-FullSparse	../DataRepo/PdbByAtomCount/1a59.pdb	2951	77.2907	175.285	Linux	AMD-EPYC-7513-32Core	100	13	5.44213e-14	0.150247	1.28818
1870	ProDy-ARPACK-FullSparse	../DataRepo/PdbByAtomCount/1a59.pdb	2951	77.2907	175.285	Linux	AMD-EPYC-7513-32Core	100	14	5.97068e-14	0.176947	1.28818
1871	ProDy-ARPACK-FullSparse	../DataRepo/PdbByAtomCount/1a59.pdb	2951	77.2907	175.285	Linux	AMD-EPYC-7513-32Core	100	15	5.47927e-14	0.193099	1.28818
1872	ProDy-ARPACK-FullSparse	../DataRepo/PdbByAtomCount/1a59.pdb	2951	77.2907	175.285	Linux	AMD-EPYC-7513-32Core	100	16	5.22477e-14	0.255548	1.28818
1873	ProDy-ARPACK-FullSparse	../DataRepo/PdbByAtomCount/1a59.pdb	2951	77.2907	175.285	Linux	AMD-EPYC-7513-32Core	100	17	5.71615e-14	0.269549	1.28818
1874	ProDy-ARPACK-FullSparse	../DataRepo/PdbByAtomCount/1a59.pdb	2951	77.2907	175.285	Linux	AMD-EPYC-7513-32Core	100	18	5.88578e-14	0.27903	1.28818
1875	ProDy-ARPACK-FullSparse	../DataRepo/PdbByAtomCount/1a59.pdb	2951	77.2907	175.285	Linux	AMD-EPYC-7513-32Core	100	19	5.38888e-14	0.326933	1.28818
1876	ProDy-ARPACK-FullSparse	../DataRepo/PdbByAtomCount/1a59.pdb	2951	77.2907	175.285	Linux	AMD-EPYC-7513-32Core	100	20	5.5874e-14	0.337912	1.28818
1877	ProDy-ARPACK-FullSparse	../DataRepo/PdbByAtomCount/1a59.pdb	2951	77.2907	175.285	Linux	AMD-EPYC-7513-32Core	100	21	5.04879e-14	0.397163	1.28818
1878	ProDy-ARPACK-FullSparse	../DataRepo/PdbByAtomCount/1a59.pdb	2951	77.2907	175.285	Linux	AMD-EPYC-7513-32Core	100	22	5.57124e-14	0.418536	1.28818
1879	ProDy-ARPACK-FullSparse	../DataRepo/PdbByAtomCount/1a59.pdb	2951	77.2907	175.285	Linux	AMD-EPYC-7513-32Core	100	23	5.3858e-14	0.438643	1.28818
1880	ProDy-ARPACK-FullSparse	../DataRepo/PdbByAtomCount/1a59.pdb	2951	77.2907	175.285	Linux	AMD-EPYC-7513-32Core	100	24	5.28167e-14	0.478525	1.28818
1881	ProDy-ARPACK-FullSparse	../DataRepo/PdbByAtomCount/1a59.pdb	2951	77.2907	175.285	Linux	AMD-EPYC-7513-32Core	100	25	5.73258e-14	0.517132	1.28818
1882	ProDy-ARPACK-FullSparse	../DataRepo/PdbByAtomCount/1a59.pdb	2951	77.2907	175.285	Linux	AMD-EPYC-7513-32Core	100	26	5.5267e-14	0.532012	1.28818
1883	ProDy-ARPACK-FullSparse	../DataRepo/PdbByAtomCount/1a59.pdb	2951	77.2907	175.285	Linux	AMD-EPYC-7513-32Core	100	27	6.40858e-14	0.548334	1.28818
1884	ProDy-ARPACK-FullSparse	../DataRepo/PdbByAtomCount/1a59.pdb	2951	77.2907	175.285	Linux	AMD-EPYC-7513-32Core	100	28	5.20073e-14	0.58842	1.28818
1885	ProDy-ARPACK-FullSparse	../DataRepo/PdbByAtomCount/1a59.pdb	2951	77.2907	175.285	Linux	AMD-EPYC-7513-32Core	100	29	4.56774e-14	0.609613	1.28818
1886	ProDy-ARPACK-FullSparse	../DataRepo/PdbByAtomCount/1a59.pdb	2951	77.2907	175.285	Linux	AMD-EPYC-7513-32Core	100	30	5.88218e-14	0.634745	1.28818
1887	ProDy-ARPACK-FullSparse	../DataRepo/PdbByAtomCount/1a59.pdb	2951	77.2907	175.285	Linux	AMD-EPYC-7513-32Core	100	31	6.081e-14	0.691792	1.28818
1888	ProDy-ARPACK-FullSparse	../DataRepo/PdbByAtomCount/1a59.pdb	2951	77.2907	175.285	Linux	AMD-EPYC-7513-32Core	100	32	5.52931e-14	0.709143	1.28818
1889	ProDy-ARPACK-FullSparse	../DataRepo/PdbByAtomCount/1a59.pdb	2951	77.2907	175.285	Linux	AMD-EPYC-7513-32Core	100	33	4.96758e-14	0.721724	1.28818
1890	ProDy-ARPACK-FullSparse	../DataRepo/PdbByAtomCount/1a59.pdb	2951	77.2907	175.285	Linux	AMD-EPYC-7513-32Core	100	34	5.76214e-14	0.736592	1.28818
1891	ProDy-ARPACK-FullSparse	../DataRepo/PdbByAtomCount/1a59.pdb	2951	77.2907	175.285	Linux	AMD-EPYC-7513-32Core	100	35	5.38896e-14	0.753562	1.28818
1892	ProDy-ARPACK-FullSparse	../DataRepo/PdbByAtomCount/1a59.pdb	2951	77.2907	175.285	Linux	AMD-EPYC-7513-32Core	100	36	5.02497e-14	0.7827	1.28818
1893	ProDy-ARPACK-FullSparse	../DataRepo/PdbByAtomCount/1a59.pdb	2951	77.2907	175.285	Linux	AMD-EPYC-7513-32Core	100	37	5.68527e-14	0.819575	1.28818
1894	ProDy-ARPACK-FullSparse	../DataRepo/PdbByAtomCount/1a59.pdb	2951	77.2907	175.285	Linux	AMD-EPYC-7513-32Core	100	38	5.13268e-14	0.847165	1.28818
1895	ProDy-ARPACK-FullSparse	../DataRepo/PdbByAtomCount/1a59.pdb	2951	77.2907	175.285	Linux	AMD-EPYC-7513-32Core	100	39	5.48413e-14	0.884238	1.28818
1896	ProDy-ARPACK-FullSparse	../DataRepo/PdbByAtomCount/1a59.pdb	2951	77.2907	175.285	Linux	AMD-EPYC-7513-32Core	100	40	5.59511e-14	0.921337	1.28818
1897	ProDy-ARPACK-FullSparse	../DataRepo/PdbByAtomCount/1a59.pdb	2951	77.2907	175.285	Linux	AMD-EPYC-7513-32Core	100	41	5.14724e-14	0.934575	1.28818
1898	ProDy-ARPACK-FullSparse	../DataRepo/PdbByAtomCount/1a59.pdb	2951	77.2907	175.285	Linux	AMD-EPYC-7513-32Core	100	42	5.2683e-14	0.952828	1.28818
1899	ProDy-ARPACK-FullSparse	../DataRepo/PdbByAtomCount/1a59.pdb	2951	77.2907	175.285	Linux	AMD-EPYC-7513-32Core	100	43	5.48479e-14	0.982091	1.28818
1900	ProDy-ARPACK-FullSparse	../DataRepo/PdbByAtomCount/1a59.pdb	2951	77.2907	175.285	Linux	AMD-EPYC-7513-32Core	100	44	5.51026e-14	0.98478	1.28818
1901	ProDy-ARPACK-FullSparse	../DataRepo/PdbByAtomCount/1a59.pdb	2951	77.2907	175.285	Linux	AMD-EPYC-7513-32Core	100	45	5.12835e-14	1.00709	1.28818
1902	ProDy-ARPACK-FullSparse	../DataRepo/PdbByAtomCount/1a59.pdb	2951	77.2907	175.285	Linux	AMD-EPYC-7513-32Core	100	46	5.54013e-14	1.0259	1.28818
1903	ProDy-ARPACK-FullSparse	../DataRepo/PdbByAtomCount/1a59.pdb	2951	77.2907	175.285	Linux	AMD-EPYC-7513-32Core	100	47	5.98859e-14	1.03349	1.28818
1904	ProDy-ARPACK-FullSparse	../DataRepo/PdbByAtomCount/1a59.pdb	2951	77.2907	175.285	Linux	AMD-EPYC-7513-32Core	100	48	5.67831e-14	1.0436	1.28818
1905	ProDy-ARPACK-FullSparse	../DataRepo/PdbByAtomCount/1a59.pdb	2951	77.2907	175.285	Linux	AMD-EPYC-7513-32Core	100	49	5.50496e-14	1.05629	1.28818
1906	ProDy-ARPACK-FullSparse	../DataRepo/PdbByAtomCount/1a59.pdb	2951	77.2907	175.285	Linux	AMD-EPYC-7513-32Core	100	50	5.36439e-14	1.07719	1.28818
1907	ProDy-ARPACK-FullSparse	../DataRepo/PdbByAtomCount/1a59.pdb	2951	77.2907	175.285	Linux	AMD-EPYC-7513-32Core	100	51	5.1975e-14	1.09301	1.28818
1908	ProDy-ARPACK-FullSparse	../DataRepo/PdbByAtomCount/1a59.pdb	2951	77.2907	175.285	Linux	AMD-EPYC-7513-32Core	100	52	5.03886e-14	1.11573	1.28818
1909	ProDy-ARPACK-FullSparse	../DataRepo/PdbByAtomCount/1a59.pdb	2951	77.2907	175.285	Linux	AMD-EPYC-7513-32Core	100	53	5.40838e-14	1.14728	1.28818
1910	ProDy-ARPACK-FullSparse	../DataRepo/PdbByAtomCount/1a59.pdb	2951	77.2907	175.285	Linux	AMD-EPYC-7513-32Core	100	54	5.65082e-14	1.17489	1.28818
1911	ProDy-ARPACK-FullSparse	../DataRepo/PdbByAtomCount/1a59.pdb	2951	77.2907	175.285	Linux	AMD-EPYC-7513-32Core	100	55	5.26797e-14	1.19934	1.28818
1912	ProDy-ARPACK-FullSparse	../DataRepo/PdbByAtomCount/1a59.pdb	2951	77.2907	175.285	Linux	AMD-EPYC-7513-32Core	100	56	5.15672e-14	1.21661	1.28818
1913	ProDy-ARPACK-FullSparse	../DataRepo/PdbByAtomCount/1a59.pdb	2951	77.2907	175.285	Linux	AMD-EPYC-7513-32Core	100	57	5.83383e-14	1.23052	1.28818
1914	ProDy-ARPACK-FullSparse	../DataRepo/PdbByAtomCount/1a59.pdb	2951	77.2907	175.285	Linux	AMD-EPYC-7513-32Core	100	58	5.10636e-14	1.25938	1.28818
1915	ProDy-ARPACK-FullSparse	../DataRepo/PdbByAtomCount/1a59.pdb	2951	77.2907	175.285	Linux	AMD-EPYC-7513-32Core	100	59	5.53463e-14	1.27681	1.28818
1916	ProDy-ARPACK-FullSparse	../DataRepo/PdbByAtomCount/1a59.pdb	2951	77.2907	175.285	Linux	AMD-EPYC-7513-32Core	100	60	4.79903e-14	1.29763	1.28818
1917	ProDy-ARPACK-FullSparse	../DataRepo/PdbByAtomCount/1a59.pdb	2951	77.2907	175.285	Linux	AMD-EPYC-7513-32Core	100	61	5.22721e-14	1.31322	1.28818
1918	ProDy-ARPACK-FullSparse	../DataRepo/PdbByAtomCount/1a59.pdb	2951	77.2907	175.285	Linux	AMD-EPYC-7513-32Core	100	62	5.42873e-14	1.33335	1.28818
1919	ProDy-ARPACK-FullSparse	../DataRepo/PdbByAtomCount/1a59.pdb	2951	77.2907	175.285	Linux	AMD-EPYC-7513-32Core	100	63	5.36166e-14	1.36643	1.28818
1920	ProDy-ARPACK-FullSparse	../DataRepo/PdbByAtomCount/1a8l.pdb	1951	48.9826	115.783	Linux	AMD-EPYC-7513-32Core	100	0	4.55205e-14	-2.23267e-14	0.816377
1921	ProDy-ARPACK-FullSparse	../DataRepo/PdbByAtomCount/1a8l.pdb	1951	48.9826	115.783	Linux	AMD-EPYC-7513-32Core	100	1	7.15793e-14	-2.11756e-14	0.816377
1922	ProDy-ARPACK-FullSparse	../DataRepo/PdbByAtomCount/1a8l.pdb	1951	48.9826	115.783	Linux	AMD-EPYC-7513-32Core	100	2	6.22592e-14	-8.53528e-15	0.816377
1923	ProDy-ARPACK-FullSparse	../DataRepo/PdbByAtomCount/1a8l.pdb	1951	48.9826	115.783	Linux	AMD-EPYC-7513-32Core	100	3	5.0032e-14	1.57204e-15	0.816377
1924	ProDy-ARPACK-FullSparse	../DataRepo/PdbByAtomCount/1a8l.pdb	1951	48.9826	115.783	Linux	AMD-EPYC-7513-32Core	100	4	6.25822e-14	2.13542e-15	0.816377
1925	ProDy-ARPACK-FullSparse	../DataRepo/PdbByAtomCount/1a8l.pdb	1951	48.9826	115.783	Linux	AMD-EPYC-7513-32Core	100	5	8.33134e-14	2.99387e-14	0.816377
1926	ProDy-ARPACK-FullSparse	../DataRepo/PdbByAtomCount/1a8l.pdb	1951	48.9826	115.783	Linux	AMD-EPYC-7513-32Core	100	6	7.13923e-14	0.0292205	0.816377
1927	ProDy-ARPACK-FullSparse	../DataRepo/PdbByAtomCount/1a8l.pdb	1951	48.9826	115.783	Linux	AMD-EPYC-7513-32Core	100	7	6.86636e-14	0.219756	0.816377
1928	ProDy-ARPACK-FullSparse	../DataRepo/PdbByAtomCount/1a8l.pdb	1951	48.9826	115.783	Linux	AMD-EPYC-7513-32Core	100	8	6.2262e-14	0.272415	0.816377
1929	ProDy-ARPACK-FullSparse	../DataRepo/PdbByAtomCount/1a8l.pdb	1951	48.9826	115.783	Linux	AMD-EPYC-7513-32Core	100	9	7.02265e-14	0.368936	0.816377
1930	ProDy-ARPACK-FullSparse	../DataRepo/PdbByAtomCount/1a8l.pdb	1951	48.9826	115.783	Linux	AMD-EPYC-7513-32Core	100	10	6.32051e-14	0.400766	0.816377
1931	ProDy-ARPACK-FullSparse	../DataRepo/PdbByAtomCount/1a8l.pdb	1951	48.9826	115.783	Linux	AMD-EPYC-7513-32Core	100	11	6.52544e-14	0.442883	0.816377
1932	ProDy-ARPACK-FullSparse	../DataRepo/PdbByAtomCount/1a8l.pdb	1951	48.9826	115.783	Linux	AMD-EPYC-7513-32Core	100	12	6.19918e-14	0.459111	0.816377
1933	ProDy-ARPACK-FullSparse	../DataRepo/PdbByAtomCount/1a8l.pdb	1951	48.9826	115.783	Linux	AMD-EPYC-7513-32Core	100	13	5.72496e-14	0.484107	0.816377
1934	ProDy-ARPACK-FullSparse	../DataRepo/PdbByAtomCount/1a8l.pdb	1951	48.9826	115.783	Linux	AMD-EPYC-7513-32Core	100	14	6.13295e-14	0.530198	0.816377
1935	ProDy-ARPACK-FullSparse	../DataRepo/PdbByAtomCount/1a8l.pdb	1951	48.9826	115.783	Linux	AMD-EPYC-7513-32Core	100	15	6.56466e-14	0.568345	0.816377
1936	ProDy-ARPACK-FullSparse	../DataRepo/PdbByAtomCount/1a8l.pdb	1951	48.9826	115.783	Linux	AMD-EPYC-7513-32Core	100	16	6.01683e-14	0.586031	0.816377
1937	ProDy-ARPACK-FullSparse	../DataRepo/PdbByAtomCount/1a8l.pdb	1951	48.9826	115.783	Linux	AMD-EPYC-7513-32Core	100	17	6.44264e-14	0.696702	0.816377
1938	ProDy-ARPACK-FullSparse	../DataRepo/PdbByAtomCount/1a8l.pdb	1951	48.9826	115.783	Linux	AMD-EPYC-7513-32Core	100	18	7.00515e-14	0.744916	0.816377
1939	ProDy-ARPACK-FullSparse	../DataRepo/PdbByAtomCount/1a8l.pdb	1951	48.9826	115.783	Linux	AMD-EPYC-7513-32Core	100	19	6.66784e-14	0.83384	0.816377
1940	ProDy-ARPACK-FullSparse	../DataRepo/PdbByAtomCount/1a8l.pdb	1951	48.9826	115.783	Linux	AMD-EPYC-7513-32Core	100	20	6.51167e-14	0.838402	0.816377
1941	ProDy-ARPACK-FullSparse	../DataRepo/PdbByAtomCount/1a8l.pdb	1951	48.9826	115.783	Linux	AMD-EPYC-7513-32Core	100	21	5.74565e-14	0.875473	0.816377
1942	ProDy-ARPACK-FullSparse	../DataRepo/PdbByAtomCount/1a8l.pdb	1951	48.9826	115.783	Linux	AMD-EPYC-7513-32Core	100	22	5.68408e-14	0.946433	0.816377
1943	ProDy-ARPACK-FullSparse	../DataRepo/PdbByAtomCount/1a8l.pdb	1951	48.9826	115.783	Linux	AMD-EPYC-7513-32Core	100	23	6.44534e-14	0.972559	0.816377
1944	ProDy-ARPACK-FullSparse	../DataRepo/PdbByAtomCount/1a8l.pdb	1951	48.9826	115.783	Linux	AMD-EPYC-7513-32Core	100	24	6.38479e-14	1.02424	0.816377
1945	ProDy-ARPACK-FullSparse	../DataRepo/PdbByAtomCount/1a8l.pdb	1951	48.9826	115.783	Linux	AMD-EPYC-7513-32Core	100	25	6.50827e-14	1.08745	0.816377
1946	ProDy-ARPACK-FullSparse	../DataRepo/PdbByAtomCount/1a8l.pdb	1951	48.9826	115.783	Linux	AMD-EPYC-7513-32Core	100	26	6.67631e-14	1.15434	0.816377
1947	ProDy-ARPACK-FullSparse	../DataRepo/PdbByAtomCount/1a8l.pdb	1951	48.9826	115.783	Linux	AMD-EPYC-7513-32Core	100	27	6.40432e-14	1.20208	0.816377
1948	ProDy-ARPACK-FullSparse	../DataRepo/PdbByAtomCount/1a8l.pdb	1951	48.9826	115.783	Linux	AMD-EPYC-7513-32Core	100	28	6.68775e-14	1.29034	0.816377
1949	ProDy-ARPACK-FullSparse	../DataRepo/PdbByAtomCount/1a8l.pdb	1951	48.9826	115.783	Linux	AMD-EPYC-7513-32Core	100	29	6.90749e-14	1.36349	0.816377
1950	ProDy-ARPACK-FullSparse	../DataRepo/PdbByAtomCount/1a8l.pdb	1951	48.9826	115.783	Linux	AMD-EPYC-7513-32Core	100	30	6.72616e-14	1.40048	0.816377
1951	ProDy-ARPACK-FullSparse	../DataRepo/PdbByAtomCount/1a8l.pdb	1951	48.9826	115.783	Linux	AMD-EPYC-7513-32Core	100	31	5.99643e-14	1.48636	0.816377
1952	ProDy-ARPACK-FullSparse	../DataRepo/PdbByAtomCount/1a8l.pdb	1951	48.9826	115.783	Linux	AMD-EPYC-7513-32Core	100	32	6.22401e-14	1.49315	0.816377
1953	ProDy-ARPACK-FullSparse	../DataRepo/PdbByAtomCount/1a8l.pdb	1951	48.9826	115.783	Linux	AMD-EPYC-7513-32Core	100	33	6.60704e-14	1.50879	0.816377
1954	ProDy-ARPACK-FullSparse	../DataRepo/PdbByAtomCount/1a8l.pdb	1951	48.9826	115.783	Linux	AMD-EPYC-7513-32Core	100	34	5.83362e-14	1.52557	0.816377
1955	ProDy-ARPACK-FullSparse	../DataRepo/PdbByAtomCount/1a8l.pdb	1951	48.9826	115.783	Linux	AMD-EPYC-7513-32Core	100	35	7.13322e-14	1.5381	0.816377
1956	ProDy-ARPACK-FullSparse	../DataRepo/PdbByAtomCount/1a8l.pdb	1951	48.9826	115.783	Linux	AMD-EPYC-7513-32Core	100	36	5.71384e-14	1.5804	0.816377
1957	ProDy-ARPACK-FullSparse	../DataRepo/PdbByAtomCount/1a8l.pdb	1951	48.9826	115.783	Linux	AMD-EPYC-7513-32Core	100	37	7.1402e-14	1.6323	0.816377
1958	ProDy-ARPACK-FullSparse	../DataRepo/PdbByAtomCount/1a8l.pdb	1951	48.9826	115.783	Linux	AMD-EPYC-7513-32Core	100	38	6.66497e-14	1.69576	0.816377
1959	ProDy-ARPACK-FullSparse	../DataRepo/PdbByAtomCount/1a8l.pdb	1951	48.9826	115.783	Linux	AMD-EPYC-7513-32Core	100	39	6.29138e-14	1.75213	0.816377
1960	ProDy-ARPACK-FullSparse	../DataRepo/PdbByAtomCount/1a8l.pdb	1951	48.9826	115.783	Linux	AMD-EPYC-7513-32Core	100	40	6.47805e-14	1.7696	0.816377
1961	ProDy-ARPACK-FullSparse	../DataRepo/PdbByAtomCount/1a8l.pdb	1951	48.9826	115.783	Linux	AMD-EPYC-7513-32Core	100	41	7.12775e-14	1.78946	0.816377
1962	ProDy-ARPACK-FullSparse	../DataRepo/PdbByAtomCount/1a8l.pdb	1951	48.9826	115.783	Linux	AMD-EPYC-7513-32Core	100	42	6.49106e-14	1.83187	0.816377
1963	ProDy-ARPACK-FullSparse	../DataRepo/PdbByAtomCount/1a8l.pdb	1951	48.9826	115.783	Linux	AMD-EPYC-7513-32Core	100	43	6.51202e-14	1.8584	0.816377
1964	ProDy-ARPACK-FullSparse	../DataRepo/PdbByAtomCount/1a8l.pdb	1951	48.9826	115.783	Linux	AMD-EPYC-7513-32Core	100	44	7.31608e-14	1.87199	0.816377
1965	ProDy-ARPACK-FullSparse	../DataRepo/PdbByAtomCount/1a8l.pdb	1951	48.9826	115.783	Linux	AMD-EPYC-7513-32Core	100	45	6.32956e-14	1.89558	0.816377
1966	ProDy-ARPACK-FullSparse	../DataRepo/PdbByAtomCount/1a8l.pdb	1951	48.9826	115.783	Linux	AMD-EPYC-7513-32Core	100	46	6.14283e-14	1.96538	0.816377
1967	ProDy-ARPACK-FullSparse	../DataRepo/PdbByAtomCount/1a8l.pdb	1951	48.9826	115.783	Linux	AMD-EPYC-7513-32Core	100	47	5.8829e-14	2.00952	0.816377
1968	ProDy-ARPACK-FullSparse	../DataRepo/PdbByAtomCount/1a8l.pdb	1951	48.9826	115.783	Linux	AMD-EPYC-7513-32Core	100	48	6.26786e-14	2.05618	0.816377
1969	ProDy-ARPACK-FullSparse	../DataRepo/PdbByAtomCount/1a8l.pdb	1951	48.9826	115.783	Linux	AMD-EPYC-7513-32Core	100	49	6.31379e-14	2.10334	0.816377
1970	ProDy-ARPACK-FullSparse	../DataRepo/PdbByAtomCount/1a8l.pdb	1951	48.9826	115.783	Linux	AMD-EPYC-7513-32Core	100	50	6.3039e-14	2.15738	0.816377
1971	ProDy-ARPACK-FullSparse	../DataRepo/PdbByAtomCount/1a8l.pdb	1951	48.9826	115.783	Linux	AMD-EPYC-7513-32Core	100	51	7.34709e-14	2.1918	0.816377
1972	ProDy-ARPACK-FullSparse	../DataRepo/PdbByAtomCount/1a8l.pdb	1951	48.9826	115.783	Linux	AMD-EPYC-7513-32Core	100	52	6.70842e-14	2.22261	0.816377
1973	ProDy-ARPACK-FullSparse	../DataRepo/PdbByAtomCount/1a8l.pdb	1951	48.9826	115.783	Linux	AMD-EPYC-7513-32Core	100	53	6.60526e-14	2.23582	0.816377
1974	ProDy-ARPACK-FullSparse	../DataRepo/PdbByAtomCount/1a8l.pdb	1951	48.9826	115.783	Linux	AMD-EPYC-7513-32Core	100	54	5.91452e-14	2.30621	0.816377
1975	ProDy-ARPACK-FullSparse	../DataRepo/PdbByAtomCount/1a8l.pdb	1951	48.9826	115.783	Linux	AMD-EPYC-7513-32Core	100	55	5.61617e-14	2.39984	0.816377
1976	ProDy-ARPACK-FullSparse	../DataRepo/PdbByAtomCount/1a8l.pdb	1951	48.9826	115.783	Linux	AMD-EPYC-7513-32Core	100	56	6.86558e-14	2.42645	0.816377
1977	ProDy-ARPACK-FullSparse	../DataRepo/PdbByAtomCount/1a8l.pdb	1951	48.9826	115.783	Linux	AMD-EPYC-7513-32Core	100	57	6.1278e-14	2.45125	0.816377
1978	ProDy-ARPACK-FullSparse	../DataRepo/PdbByAtomCount/1a8l.pdb	1951	48.9826	115.783	Linux	AMD-EPYC-7513-32Core	100	58	6.32837e-14	2.47142	0.816377
1979	ProDy-ARPACK-FullSparse	../DataRepo/PdbByAtomCount/1a8l.pdb	1951	48.9826	115.783	Linux	AMD-EPYC-7513-32Core	100	59	5.63915e-14	2.48931	0.816377
1980	ProDy-ARPACK-FullSparse	../DataRepo/PdbByAtomCount/1a8l.pdb	1951	48.9826	115.783	Linux	AMD-EPYC-7513-32Core	100	60	6.08498e-14	2.51886	0.816377
1981	ProDy-ARPACK-FullSparse	../DataRepo/PdbByAtomCount/1a8l.pdb	1951	48.9826	115.783	Linux	AMD-EPYC-7513-32Core	100	61	6.47434e-14	2.57711	0.816377
1982	ProDy-ARPACK-FullSparse	../DataRepo/PdbByAtomCount/1a8l.pdb	1951	48.9826	115.783	Linux	AMD-EPYC-7513-32Core	100	62	7.14305e-14	2.60331	0.816377
1983	ProDy-ARPACK-FullSparse	../DataRepo/PdbByAtomCount/1a8l.pdb	1951	48.9826	115.783	Linux	AMD-EPYC-7513-32Core	100	63	6.72816e-14	2.61441	0.816377
1984	ProDy-ARPACK-FullSparse	../DataRepo/PdbByAtomCount/1aon.pdb	58870	2650.39	3497.75	Linux	AMD-EPYC-7513-32Core	100	0	5.29582e-14	-8.77973e-15	44.1731
1985	ProDy-ARPACK-FullSparse	../DataRepo/PdbByAtomCount/1aon.pdb	58870	2650.39	3497.75	Linux	AMD-EPYC-7513-32Core	100	1	5.87004e-14	-7.56216e-15	44.1731
1986	ProDy-ARPACK-FullSparse	../DataRepo/PdbByAtomCount/1aon.pdb	58870	2650.39	3497.75	Linux	AMD-EPYC-7513-32Core	100	2	8.69727e-14	-4.49211e-15	44.1731
1987	ProDy-ARPACK-FullSparse	../DataRepo/PdbByAtomCount/1aon.pdb	58870	2650.39	3497.75	Linux	AMD-EPYC-7513-32Core	100	3	7.03896e-14	-2.91452e-15	44.1731
1988	ProDy-ARPACK-FullSparse	../DataRepo/PdbByAtomCount/1aon.pdb	58870	2650.39	3497.75	Linux	AMD-EPYC-7513-32Core	100	4	7.07006e-14	-2.61149e-15	44.1731
1989	ProDy-ARPACK-FullSparse	../DataRepo/PdbByAtomCount/1aon.pdb	58870	2650.39	3497.75	Linux	AMD-EPYC-7513-32Core	100	5	5.95185e-14	6.65207e-15	44.1731
1990	ProDy-ARPACK-FullSparse	../DataRepo/PdbByAtomCount/1aon.pdb	58870	2650.39	3497.75	Linux	AMD-EPYC-7513-32Core	100	6	6.81055e-14	0.0118908	44.1731
1991	ProDy-ARPACK-FullSparse	../DataRepo/PdbByAtomCount/1aon.pdb	58870	2650.39	3497.75	Linux	AMD-EPYC-7513-32Core	100	7	7.77998e-14	0.0120755	44.1731
1992	ProDy-ARPACK-FullSparse	../DataRepo/PdbByAtomCount/1aon.pdb	58870	2650.39	3497.75	Linux	AMD-EPYC-7513-32Core	100	8	7.49207e-14	0.0122087	44.1731
1993	ProDy-ARPACK-FullSparse	../DataRepo/PdbByAtomCount/1aon.pdb	58870	2650.39	3497.75	Linux	AMD-EPYC-7513-32Core	100	9	6.99851e-14	0.0164578	44.1731
1994	ProDy-ARPACK-FullSparse	../DataRepo/PdbByAtomCount/1aon.pdb	58870	2650.39	3497.75	Linux	AMD-EPYC-7513-32Core	100	10	7.11142e-14	0.0165464	44.1731
1995	ProDy-ARPACK-FullSparse	../DataRepo/PdbByAtomCount/1aon.pdb	58870	2650.39	3497.75	Linux	AMD-EPYC-7513-32Core	100	11	7.31205e-14	0.0173615	44.1731
1996	ProDy-ARPACK-FullSparse	../DataRepo/PdbByAtomCount/1aon.pdb	58870	2650.39	3497.75	Linux	AMD-EPYC-7513-32Core	100	12	7.72604e-14	0.0174081	44.1731
1997	ProDy-ARPACK-FullSparse	../DataRepo/PdbByAtomCount/1aon.pdb	58870	2650.39	3497.75	Linux	AMD-EPYC-7513-32Core	100	13	7.01657e-14	0.0187487	44.1731
1998	ProDy-ARPACK-FullSparse	../DataRepo/PdbByAtomCount/1aon.pdb	58870	2650.39	3497.75	Linux	AMD-EPYC-7513-32Core	100	14	6.86981e-14	0.0213569	44.1731
[truncated: 64,177 more rows]

## Sheet: Figure 3
Column1	Method	Filename	Number of atoms	Eigenfrequency $\omega$
2560	Inching (JDM Half Sparse )	../DataRepo/CifByAtomCount/3j3q.cif	2440800	8.9407e-08
2561	Inching (JDM Half Sparse )	../DataRepo/CifByAtomCount/3j3q.cif	2440800	9.18569e-08
2562	Inching (JDM Half Sparse )	../DataRepo/CifByAtomCount/3j3q.cif	2440800	9.996e-08
2563	Inching (JDM Half Sparse )	../DataRepo/CifByAtomCount/3j3q.cif	2440800	1.1151e-07
2564	Inching (JDM Half Sparse )	../DataRepo/CifByAtomCount/3j3q.cif	2440800	1.17332e-07
2565	Inching (JDM Half Sparse )	../DataRepo/CifByAtomCount/3j3q.cif	2440800	1.85518e-07
2566	Inching (JDM Half Sparse )	../DataRepo/CifByAtomCount/3j3q.cif	2440800	0.00650317
2567	Inching (JDM Half Sparse )	../DataRepo/CifByAtomCount/3j3q.cif	2440800	0.00675536
2568	Inching (JDM Half Sparse )	../DataRepo/CifByAtomCount/3j3q.cif	2440800	0.00884811
2569	Inching (JDM Half Sparse )	../DataRepo/CifByAtomCount/3j3q.cif	2440800	0.00902727
2570	Inching (JDM Half Sparse )	../DataRepo/CifByAtomCount/3j3q.cif	2440800	0.0120886
2571	Inching (JDM Half Sparse )	../DataRepo/CifByAtomCount/3j3q.cif	2440800	0.0125785
2572	Inching (JDM Half Sparse )	../DataRepo/CifByAtomCount/3j3q.cif	2440800	0.0130016
2573	Inching (JDM Half Sparse )	../DataRepo/CifByAtomCount/3j3q.cif	2440800	0.0133341
2574	Inching (JDM Half Sparse )	../DataRepo/CifByAtomCount/3j3q.cif	2440800	0.0140887
2575	Inching (JDM Half Sparse )	../DataRepo/CifByAtomCount/3j3q.cif	2440800	0.0148846
2576	Inching (JDM Half Sparse )	../DataRepo/CifByAtomCount/3j3q.cif	2440800	0.0151287
2577	Inching (JDM Half Sparse )	../DataRepo/CifByAtomCount/3j3q.cif	2440800	0.0159156
2578	Inching (JDM Half Sparse )	../DataRepo/CifByAtomCount/3j3q.cif	2440800	0.0163196
2579	Inching (JDM Half Sparse )	../DataRepo/CifByAtomCount/3j3q.cif	2440800	0.0169743
2580	Inching (JDM Half Sparse )	../DataRepo/CifByAtomCount/3j3q.cif	2440800	0.0171262
2581	Inching (JDM Half Sparse )	../DataRepo/CifByAtomCount/3j3q.cif	2440800	0.0181106
2582	Inching (JDM Half Sparse )	../DataRepo/CifByAtomCount/3j3q.cif	2440800	0.018491
2583	Inching (JDM Half Sparse )	../DataRepo/CifByAtomCount/3j3q.cif	2440800	0.0188353
2584	Inching (JDM Half Sparse )	../DataRepo/CifByAtomCount/3j3q.cif	2440800	0.0193514
2585	Inching (JDM Half Sparse )	../DataRepo/CifByAtomCount/3j3q.cif	2440800	0.0198673
2586	Inching (JDM Half Sparse )	../DataRepo/CifByAtomCount/3j3q.cif	2440800	0.020282
2587	Inching (JDM Half Sparse )	../DataRepo/CifByAtomCount/3j3q.cif	2440800	0.0205523
2588	Inching (JDM Half Sparse )	../DataRepo/CifByAtomCount/3j3q.cif	2440800	0.0209175
2589	Inching (JDM Half Sparse )	../DataRepo/CifByAtomCount/3j3q.cif	2440800	0.0211084
2590	Inching (JDM Half Sparse )	../DataRepo/CifByAtomCount/3j3q.cif	2440800	0.0213201
2591	Inching (JDM Half Sparse )	../DataRepo/CifByAtomCount/3j3q.cif	2440800	0.0216219
2592	Inching (JDM Half Sparse )	../DataRepo/CifByAtomCount/3j3q.cif	2440800	0.0219818
2593	Inching (JDM Half Sparse )	../DataRepo/CifByAtomCount/3j3q.cif	2440800	0.0228587
2594	Inching (JDM Half Sparse )	../DataRepo/CifByAtomCount/3j3q.cif	2440800	0.0230957
2595	Inching (JDM Half Sparse )	../DataRepo/CifByAtomCount/3j3q.cif	2440800	0.0239564
2596	Inching (JDM Half Sparse )	../DataRepo/CifByAtomCount/3j3q.cif	2440800	0.0242361
2597	Inching (JDM Half Sparse )	../DataRepo/CifByAtomCount/3j3q.cif	2440800	0.0246164
2598	Inching (JDM Half Sparse )	../DataRepo/CifByAtomCount/3j3q.cif	2440800	0.0246483
2599	Inching (JDM Half Sparse )	../DataRepo/CifByAtomCount/3j3q.cif	2440800	0.0251076
2600	Inching (JDM Half Sparse )	../DataRepo/CifByAtomCount/3j3q.cif	2440800	0.0256411
2601	Inching (JDM Half Sparse )	../DataRepo/CifByAtomCount/3j3q.cif	2440800	0.0260117
2602	Inching (JDM Half Sparse )	../DataRepo/CifByAtomCount/3j3q.cif	2440800	0.0262072
2603	Inching (JDM Half Sparse )	../DataRepo/CifByAtomCount/3j3q.cif	2440800	0.0264557
2604	Inching (JDM Half Sparse )	../DataRepo/CifByAtomCount/3j3q.cif	2440800	0.0267438
2605	Inching (JDM Half Sparse )	../DataRepo/CifByAtomCount/3j3q.cif	2440800	0.0271994
2606	Inching (JDM Half Sparse )	../DataRepo/CifByAtomCount/3j3q.cif	2440800	0.0274949
2607	Inching (JDM Half Sparse )	../DataRepo/CifByAtomCount/3j3q.cif	2440800	0.0276397
2608	Inching (JDM Half Sparse )	../DataRepo/CifByAtomCount/3j3q.cif	2440800	0.0283442
2609	Inching (JDM Half Sparse )	../DataRepo/CifByAtomCount/3j3q.cif	2440800	0.0284616
2610	Inching (JDM Half Sparse )	../DataRepo/CifByAtomCount/3j3q.cif	2440800	0.0287228
2611	Inching (JDM Half Sparse )	../DataRepo/CifByAtomCount/3j3q.cif	2440800	0.0290915
2612	Inching (JDM Half Sparse )	../DataRepo/CifByAtomCount/3j3q.cif	2440800	0.0294414
2613	Inching (JDM Half Sparse )	../DataRepo/CifByAtomCount/3j3q.cif	2440800	0.0298655
2614	Inching (JDM Half Sparse )	../DataRepo/CifByAtomCount/3j3q.cif	2440800	0.0301037
2615	Inching (JDM Half Sparse )	../DataRepo/CifByAtomCount/3j3q.cif	2440800	0.0303197
2616	Inching (JDM Half Sparse )	../DataRepo/CifByAtomCount/3j3q.cif	2440800	0.0303699
2617	Inching (JDM Half Sparse )	../DataRepo/CifByAtomCount/3j3q.cif	2440800	0.0305661
2618	Inching (JDM Half Sparse )	../DataRepo/CifByAtomCount/3j3q.cif	2440800	0.0312052
2619	Inching (JDM Half Sparse )	../DataRepo/CifByAtomCount/3j3q.cif	2440800	0.0313391
2620	Inching (JDM Half Sparse )	../DataRepo/CifByAtomCount/3j3q.cif	2440800	0.0314137
2621	Inching (JDM Half Sparse )	../DataRepo/CifByAtomCount/3j3q.cif	2440800	0.031749
2622	Inching (JDM Half Sparse )	../DataRepo/CifByAtomCount/3j3q.cif	2440800	0.0322414
2623	Inching (JDM Half Sparse )	../DataRepo/CifByAtomCount/3j3q.cif	2440800	0.0323822

## Sheet: Figure 4
Column1	Method	Filename	Eigenfrequency $\omega$
0	Inching (JDM Half Sparse )	../DataRepo/CifShowcaseNpcPbc/7r5jClashRemoved.cif	0.00053697
1	Inching (JDM Half Sparse )	../DataRepo/CifShowcaseNpcPbc/7r5jClashRemoved.cif	0.00053697
2	Inching (JDM Half Sparse )	../DataRepo/CifShowcaseNpcPbc/7r5jClashRemoved.cif	0.000649725
3	Inching (JDM Half Sparse )	../DataRepo/CifShowcaseNpcPbc/7r5jClashRemoved.cif	0.00066216
4	Inching (JDM Half Sparse )	../DataRepo/CifShowcaseNpcPbc/7r5jClashRemoved.cif	0.000662168
5	Inching (JDM Half Sparse )	../DataRepo/CifShowcaseNpcPbc/7r5jClashRemoved.cif	0.000766714
6	Inching (JDM Half Sparse )	../DataRepo/CifShowcaseNpcPbc/7r5jClashRemoved.cif	0.000767007
7	Inching (JDM Half Sparse )	../DataRepo/CifShowcaseNpcPbc/7r5jClashRemoved.cif	0.000767023
8	Inching (JDM Half Sparse )	../DataRepo/CifShowcaseNpcPbc/7r5jClashRemoved.cif	0.000835817
9	Inching (JDM Half Sparse )	../DataRepo/CifShowcaseNpcPbc/7r5jClashRemoved.cif	0.000835825
10	Inching (JDM Half Sparse )	../DataRepo/CifShowcaseNpcPbc/7r5jClashRemoved.cif	0.000867286
11	Inching (JDM Half Sparse )	../DataRepo/CifShowcaseNpcPbc/7r5jClashRemoved.cif	0.000867286
12	Inching (JDM Half Sparse )	../DataRepo/CifShowcaseNpcPbc/7r5jClashRemoved.cif	0.00113204
13	Inching (JDM Half Sparse )	../DataRepo/CifShowcaseNpcPbc/7r5jClashRemoved.cif	0.00113204
14	Inching (JDM Half Sparse )	../DataRepo/CifShowcaseNpcPbc/7r5jClashRemoved.cif	0.00119629
15	Inching (JDM Half Sparse )	../DataRepo/CifShowcaseNpcPbc/7r5jClashRemoved.cif	0.001285
16	Inching (JDM Half Sparse )	../DataRepo/CifShowcaseNpcPbc/7r5jClashRemoved.cif	0.00128795
17	Inching (JDM Half Sparse )	../DataRepo/CifShowcaseNpcPbc/7r5jClashRemoved.cif	0.00128797
18	Inching (JDM Half Sparse )	../DataRepo/CifShowcaseNpcPbc/7r5jClashRemoved.cif	0.00128812
19	Inching (JDM Half Sparse )	../DataRepo/CifShowcaseNpcPbc/7r5jClashRemoved.cif	0.00128812
20	Inching (JDM Half Sparse )	../DataRepo/CifShowcaseNpcPbc/7r5jClashRemoved.cif	0.00129135
21	Inching (JDM Half Sparse )	../DataRepo/CifShowcaseNpcPbc/7r5jClashRemoved.cif	0.00129135
22	Inching (JDM Half Sparse )	../DataRepo/CifShowcaseNpcPbc/7r5jClashRemoved.cif	0.00140917
23	Inching (JDM Half Sparse )	../DataRepo/CifShowcaseNpcPbc/7r5jClashRemoved.cif	0.00141992
24	Inching (JDM Half Sparse )	../DataRepo/CifShowcaseNpcPbc/7r5jClashRemoved.cif	0.00141992
25	Inching (JDM Half Sparse )	../DataRepo/CifShowcaseNpcPbc/7r5jClashRemoved.cif	0.0016705
26	Inching (JDM Half Sparse )	../DataRepo/CifShowcaseNpcPbc/7r5jClashRemoved.cif	0.00167054
27	Inching (JDM Half Sparse )	../DataRepo/CifShowcaseNpcPbc/7r5jClashRemoved.cif	0.00173234
28	Inching (JDM Half Sparse )	../DataRepo/CifShowcaseNpcPbc/7r5jClashRemoved.cif	0.00188916
29	Inching (JDM Half Sparse )	../DataRepo/CifShowcaseNpcPbc/7r5jClashRemoved.cif	0.00188916

## Sheet: Figure 5
Column1	Method	Filename	Eigenfrequency $\omega$
0	Inching (JDM Half Sparse )	../DataRepo/CifShowcase/AirplaneYesH.cif	0.000175996
1	Inching (JDM Half Sparse )	../DataRepo/CifShowcase/AirplaneYesH.cif	0.000525463
2	Inching (JDM Half Sparse )	../DataRepo/CifShowcase/AirplaneYesH.cif	0.000739352
3	Inching (JDM Half Sparse )	../DataRepo/CifShowcase/AirplaneYesH.cif	0.00078865
4	Inching (JDM Half Sparse )	../DataRepo/CifShowcase/AirplaneYesH.cif	0.000991455
5	Inching (JDM Half Sparse )	../DataRepo/CifShowcase/AirplaneYesH.cif	0.00107107
6	Inching (JDM Half Sparse )	../DataRepo/CifShowcase/AirplaneYesH.cif	0.00149904
7	Inching (JDM Half Sparse )	../DataRepo/CifShowcase/AirplaneYesH.cif	0.00155656
8	Inching (JDM Half Sparse )	../DataRepo/CifShowcase/AirplaneYesH.cif	0.00169591
9	Inching (JDM Half Sparse )	../DataRepo/CifShowcase/AirplaneYesH.cif	0.00195688

## Sheet: Figure 6
Column1	Method	Filename	Number of atoms	Run Time (second)	Peak Memory (MB)	Platform	Device	Batch Size	Eigenvalue Index	$\delta\lambda$	Polynomial Degree	Begin Mode Index	Run Time (minute)
0	Inching (ManyCTRLM Half Sparse )	../DataRepo/PdbByAtomCount/1a1x.pdb	905	8.98251	5.28369	Linux	NVIDIA A100 80GB PCIe	100	0	1.69355e-14	20	0	0.149708
1	Inching (ManyCTRLM Half Sparse )	../DataRepo/PdbByAtomCount/1a1x.pdb	905	8.98251	5.28369	Linux	NVIDIA A100 80GB PCIe	100	1	7.18051e-15	20	0	0.149708
2	Inching (ManyCTRLM Half Sparse )	../DataRepo/PdbByAtomCount/1a1x.pdb	905	8.98251	5.28369	Linux	NVIDIA A100 80GB PCIe	100	2	1.1768e-14	20	0	0.149708
3	Inching (ManyCTRLM Half Sparse )	../DataRepo/PdbByAtomCount/1a1x.pdb	905	8.98251	5.28369	Linux	NVIDIA A100 80GB PCIe	100	3	9.77108e-15	20	0	0.149708
4	Inching (ManyCTRLM Half Sparse )	../DataRepo/PdbByAtomCount/1a1x.pdb	905	8.98251	5.28369	Linux	NVIDIA A100 80GB PCIe	100	4	1.20082e-14	20	0	0.149708
5	Inching (ManyCTRLM Half Sparse )	../DataRepo/PdbByAtomCount/1a1x.pdb	905	8.98251	5.28369	Linux	NVIDIA A100 80GB PCIe	100	5	1.64213e-14	20	0	0.149708
6	Inching (ManyCTRLM Half Sparse )	../DataRepo/PdbByAtomCount/1a1x.pdb	905	8.98251	5.28369	Linux	NVIDIA A100 80GB PCIe	100	6	1.07664e-14	20	0	0.149708
7	Inching (ManyCTRLM Half Sparse )	../DataRepo/PdbByAtomCount/1a1x.pdb	905	8.98251	5.28369	Linux	NVIDIA A100 80GB PCIe	100	7	1.42329e-14	20	0	0.149708
8	Inching (ManyCTRLM Half Sparse )	../DataRepo/PdbByAtomCount/1a1x.pdb	905	8.98251	5.28369	Linux	NVIDIA A100 80GB PCIe	100	8	1.87909e-14	20	0	0.149708
9	Inching (ManyCTRLM Half Sparse )	../DataRepo/PdbByAtomCount/1a1x.pdb	905	8.98251	5.28369	Linux	NVIDIA A100 80GB PCIe	100	9	1.25077e-14	20	0	0.149708
10	Inching (ManyCTRLM Half Sparse )	../DataRepo/PdbByAtomCount/1a1x.pdb	905	8.98251	5.28369	Linux	NVIDIA A100 80GB PCIe	100	10	1.31154e-14	20	0	0.149708
11	Inching (ManyCTRLM Half Sparse )	../DataRepo/PdbByAtomCount/1a1x.pdb	905	8.98251	5.28369	Linux	NVIDIA A100 80GB PCIe	100	11	1.18452e-14	20	0	0.149708
12	Inching (ManyCTRLM Half Sparse )	../DataRepo/PdbByAtomCount/1a1x.pdb	905	8.98251	5.28369	Linux	NVIDIA A100 80GB PCIe	100	12	1.34441e-14	20	0	0.149708
13	Inching (ManyCTRLM Half Sparse )	../DataRepo/PdbByAtomCount/1a1x.pdb	905	8.98251	5.28369	Linux	NVIDIA A100 80GB PCIe	100	13	1.14733e-14	20	0	0.149708
14	Inching (ManyCTRLM Half Sparse )	../DataRepo/PdbByAtomCount/1a1x.pdb	905	8.98251	5.28369	Linux	NVIDIA A100 80GB PCIe	100	14	1.57351e-14	20	0	0.149708
15	Inching (ManyCTRLM Half Sparse )	../DataRepo/PdbByAtomCount/1a1x.pdb	905	8.98251	5.28369	Linux	NVIDIA A100 80GB PCIe	100	15	1.57172e-14	20	0	0.149708
16	Inching (ManyCTRLM Half Sparse )	../DataRepo/PdbByAtomCount/1a1x.pdb	905	8.98251	5.28369	Linux	NVIDIA A100 80GB PCIe	100	16	1.51158e-14	20	0	0.149708
17	Inching (ManyCTRLM Half Sparse )	../DataRepo/PdbByAtomCount/1a1x.pdb	905	8.98251	5.28369	Linux	NVIDIA A100 80GB PCIe	100	17	1.49807e-14	20	0	0.149708
18	Inching (ManyCTRLM Half Sparse )	../DataRepo/PdbByAtomCount/1a1x.pdb	905	8.98251	5.28369	Linux	NVIDIA A100 80GB PCIe	100	18	2.64226e-14	20	0	0.149708
19	Inching (ManyCTRLM Half Sparse )	../DataRepo/PdbByAtomCount/1a1x.pdb	905	8.98251	5.28369	Linux	NVIDIA A100 80GB PCIe	100	19	2.78125e-14	20	0	0.149708
20	Inching (ManyCTRLM Half Sparse )	../DataRepo/PdbByAtomCount/1a1x.pdb	905	8.98251	5.28369	Linux	NVIDIA A100 80GB PCIe	100	20	1.71217e-14	20	0	0.149708
21	Inching (ManyCTRLM Half Sparse )	../DataRepo/PdbByAtomCount/1a1x.pdb	905	8.98251	5.28369	Linux	NVIDIA A100 80GB PCIe	100	21	1.69888e-14	20	0	0.149708
22	Inching (ManyCTRLM Half Sparse )	../DataRepo/PdbByAtomCount/1a1x.pdb	905	8.98251	5.28369	Linux	NVIDIA A100 80GB PCIe	100	22	1.84307e-14	20	0	0.149708
23	Inching (ManyCTRLM Half Sparse )	../DataRepo/PdbByAtomCount/1a1x.pdb	905	8.98251	5.28369	Linux	NVIDIA A100 80GB PCIe	100	23	2.2358e-14	20	0	0.149708
24	Inching (ManyCTRLM Half Sparse )	../DataRepo/PdbByAtomCount/1a1x.pdb	905	8.98251	5.28369	Linux	NVIDIA A100 80GB PCIe	100	24	2.54941e-14	20	0	0.149708
25	Inching (ManyCTRLM Half Sparse )	../DataRepo/PdbByAtomCount/1a1x.pdb	905	8.98251	5.28369	Linux	NVIDIA A100 80GB PCIe	100	25	1.80217e-14	20	0	0.149708
26	Inching (ManyCTRLM Half Sparse )	../DataRepo/PdbByAtomCount/1a1x.pdb	905	8.98251	5.28369	Linux	NVIDIA A100 80GB PCIe	100	26	2.36318e-14	20	0	0.149708
27	Inching (ManyCTRLM Half Sparse )	../DataRepo/PdbByAtomCount/1a1x.pdb	905	8.98251	5.28369	Linux	NVIDIA A100 80GB PCIe	100	27	2.25369e-14	20	0	0.149708
28	Inching (ManyCTRLM Half Sparse )	../DataRepo/PdbByAtomCount/1a1x.pdb	905	8.98251	5.28369	Linux	NVIDIA A100 80GB PCIe	100	28	3.58806e-14	20	0	0.149708
29	Inching (ManyCTRLM Half Sparse )	../DataRepo/PdbByAtomCount/1a1x.pdb	905	8.98251	5.28369	Linux	NVIDIA A100 80GB PCIe	100	29	3.20209e-14	20	0	0.149708
30	Inching (ManyCTRLM Half Sparse )	../DataRepo/PdbByAtomCount/1a1x.pdb	905	8.98251	5.28369	Linux	NVIDIA A100 80GB PCIe	100	30	3.34614e-14	20	0	0.149708
31	Inching (ManyCTRLM Half Sparse )	../DataRepo/PdbByAtomCount/1a1x.pdb	905	8.98251	5.28369	Linux	NVIDIA A100 80GB PCIe	100	31	3.98313e-14	20	0	0.149708
32	Inching (ManyCTRLM Half Sparse )	../DataRepo/PdbByAtomCount/1a1x.pdb	905	8.98251	5.28369	Linux	NVIDIA A100 80GB PCIe	100	32	4.21681e-14	20	0	0.149708
33	Inching (ManyCTRLM Half Sparse )	../DataRepo/PdbByAtomCount/1a1x.pdb	905	8.98251	5.28369	Linux	NVIDIA A100 80GB PCIe	100	33	5.00038e-14	20	0	0.149708
34	Inching (ManyCTRLM Half Sparse )	../DataRepo/PdbByAtomCount/1a1x.pdb	905	8.98251	5.28369	Linux	NVIDIA A100 80GB PCIe	100	34	3.85034e-14	20	0	0.149708
35	Inching (ManyCTRLM Half Sparse )	../DataRepo/PdbByAtomCount/1a1x.pdb	905	8.98251	5.28369	Linux	NVIDIA A100 80GB PCIe	100	35	5.56673e-14	20	0	0.149708
36	Inching (ManyCTRLM Half Sparse )	../DataRepo/PdbByAtomCount/1a1x.pdb	905	8.98251	5.28369	Linux	NVIDIA A100 80GB PCIe	100	36	4.46166e-14	20	0	0.149708
37	Inching (ManyCTRLM Half Sparse )	../DataRepo/PdbByAtomCount/1a1x.pdb	905	8.98251	5.28369	Linux	NVIDIA A100 80GB PCIe	100	37	6.58438e-14	20	0	0.149708
38	Inching (ManyCTRLM Half Sparse )	../DataRepo/PdbByAtomCount/1a1x.pdb	905	8.98251	5.28369	Linux	NVIDIA A100 80GB PCIe	100	38	4.95243e-14	20	0	0.149708
39	Inching (ManyCTRLM Half Sparse )	../DataRepo/PdbByAtomCount/1a1x.pdb	905	8.98251	5.28369	Linux	NVIDIA A100 80GB PCIe	100	39	5.76659e-14	20	0	0.149708
40	Inching (ManyCTRLM Half Sparse )	../DataRepo/PdbByAtomCount/1a1x.pdb	905	8.98251	5.28369	Linux	NVIDIA A100 80GB PCIe	100	40	6.85522e-14	20	0	0.149708
41	Inching (ManyCTRLM Half Sparse )	../DataRepo/PdbByAtomCount/1a1x.pdb	905	8.98251	5.28369	Linux	NVIDIA A100 80GB PCIe	100	41	6.38356e-14	20	0	0.149708
42	Inching (ManyCTRLM Half Sparse )	../DataRepo/PdbByAtomCount/1a1x.pdb	905	8.98251	5.28369	Linux	NVIDIA A100 80GB PCIe	100	42	6.77576e-14	20	0	0.149708
43	Inching (ManyCTRLM Half Sparse )	../DataRepo/PdbByAtomCount/1a1x.pdb	905	8.98251	5.28369	Linux	NVIDIA A100 80GB PCIe	100	43	9.01997e-14	20	0	0.149708
44	Inching (ManyCTRLM Half Sparse )	../DataRepo/PdbByAtomCount/1a1x.pdb	905	8.98251	5.28369	Linux	NVIDIA A100 80GB PCIe	100	44	1.0021e-13	20	0	0.149708
45	Inching (ManyCTRLM Half Sparse )	../DataRepo/PdbByAtomCount/1a1x.pdb	905	8.98251	5.28369	Linux	NVIDIA A100 80GB PCIe	100	45	1.22428e-13	20	0	0.149708
46	Inching (ManyCTRLM Half Sparse )	../DataRepo/PdbByAtomCount/1a1x.pdb	905	8.98251	5.28369	Linux	NVIDIA A100 80GB PCIe	100	46	1.5513e-13	20	0	0.149708
47	Inching (ManyCTRLM Half Sparse )	../DataRepo/PdbByAtomCount/1a1x.pdb	905	8.98251	5.28369	Linux	NVIDIA A100 80GB PCIe	100	47	1.58386e-13	20	0	0.149708
48	Inching (ManyCTRLM Half Sparse )	../DataRepo/PdbByAtomCount/1a1x.pdb	905	8.98251	5.28369	Linux	NVIDIA A100 80GB PCIe	100	48	1.60076e-13	20	0	0.149708
49	Inching (ManyCTRLM Half Sparse )	../DataRepo/PdbByAtomCount/1a1x.pdb	905	8.98251	5.28369	Linux	NVIDIA A100 80GB PCIe	100	49	1.63086e-13	20	0	0.149708
50	Inching (ManyCTRLM Half Sparse )	../DataRepo/PdbByAtomCount/1a1x.pdb	905	8.98251	5.28369	Linux	NVIDIA A100 80GB PCIe	100	50	1.96542e-13	20	0	0.149708
51	Inching (ManyCTRLM Half Sparse )	../DataRepo/PdbByAtomCount/1a1x.pdb	905	8.98251	5.28369	Linux	NVIDIA A100 80GB PCIe	100	51	1.73888e-13	20	0	0.149708
52	Inching (ManyCTRLM Half Sparse )	../DataRepo/PdbByAtomCount/1a1x.pdb	905	8.98251	5.28369	Linux	NVIDIA A100 80GB PCIe	100	52	2.5079e-13	20	0	0.149708
53	Inching (ManyCTRLM Half Sparse )	../DataRepo/PdbByAtomCount/1a1x.pdb	905	8.98251	5.28369	Linux	NVIDIA A100 80GB PCIe	100	53	1.86305e-13	20	0	0.149708
54	Inching (ManyCTRLM Half Sparse )	../DataRepo/PdbByAtomCount/1a1x.pdb	905	8.98251	5.28369	Linux	NVIDIA A100 80GB PCIe	100	54	2.48888e-13	20	0	0.149708
55	Inching (ManyCTRLM Half Sparse )	../DataRepo/PdbByAtomCount/1a1x.pdb	905	8.98251	5.28369	Linux	NVIDIA A100 80GB PCIe	100	55	3.811e-13	20	0	0.149708
56	Inching (ManyCTRLM Half Sparse )	../DataRepo/PdbByAtomCount/1a1x.pdb	905	8.98251	5.28369	Linux	NVIDIA A100 80GB PCIe	100	56	3.16172e-13	20	0	0.149708
57	Inching (ManyCTRLM Half Sparse )	../DataRepo/PdbByAtomCount/1a1x.pdb	905	8.98251	5.28369	Linux	NVIDIA A100 80GB PCIe	100	57	4.02515e-13	20	0	0.149708
58	Inching (ManyCTRLM Half Sparse )	../DataRepo/PdbByAtomCount/1a1x.pdb	905	8.98251	5.28369	Linux	NVIDIA A100 80GB PCIe	100	58	4.52361e-13	20	0	0.149708
59	Inching (ManyCTRLM Half Sparse )	../DataRepo/PdbByAtomCount/1a1x.pdb	905	11.9744	5.28369	Linux	NVIDIA A100 80GB PCIe	100	59	2.82557e-14	37	59	0.199573
60	Inching (ManyCTRLM Half Sparse )	../DataRepo/PdbByAtomCount/1a1x.pdb	905	11.9744	5.28369	Linux	NVIDIA A100 80GB PCIe	100	60	3.0276e-14	37	59	0.199573
61	Inching (ManyCTRLM Half Sparse )	../DataRepo/PdbByAtomCount/1a1x.pdb	905	11.9744	5.28369	Linux	NVIDIA A100 80GB PCIe	100	61	6.62105e-14	37	59	0.199573
62	Inching (ManyCTRLM Half Sparse )	../DataRepo/PdbByAtomCount/1a1x.pdb	905	11.9744	5.28369	Linux	NVIDIA A100 80GB PCIe	100	62	7.54771e-14	37	59	0.199573
63	Inching (ManyCTRLM Half Sparse )	../DataRepo/PdbByAtomCount/1a1x.pdb	905	11.9744	5.28369	Linux	NVIDIA A100 80GB PCIe	100	63	4.97281e-13	37	59	0.199573
64	Inching (ManyCTRLM Half Sparse )	../DataRepo/PdbByAtomCount/1a1x.pdb	905	11.9744	5.28369	Linux	NVIDIA A100 80GB PCIe	100	64	4.27751e-14	37	59	0.199573
65	Inching (ManyCTRLM Half Sparse )	../DataRepo/PdbByAtomCount/1a1x.pdb	905	11.9744	5.28369	Linux	NVIDIA A100 80GB PCIe	100	65	5.84585e-14	37	59	0.199573
66	Inching (ManyCTRLM Half Sparse )	../DataRepo/PdbByAtomCount/1a1x.pdb	905	11.9744	5.28369	Linux	NVIDIA A100 80GB PCIe	100	66	2.88388e-14	37	59	0.199573
67	Inching (ManyCTRLM Half Sparse )	../DataRepo/PdbByAtomCount/1a1x.pdb	905	11.9744	5.28369	Linux	NVIDIA A100 80GB PCIe	100	67	6.88747e-14	37	59	0.199573
68	Inching (ManyCTRLM Half Sparse )	../DataRepo/PdbByAtomCount/1a1x.pdb	905	11.9744	5.28369	Linux	NVIDIA A100 80GB PCIe	100	68	4.52045e-14	37	59	0.199573
69	Inching (ManyCTRLM Half Sparse )	../DataRepo/PdbByAtomCount/1a1x.pdb	905	11.9744	5.28369	Linux	NVIDIA A100 80GB PCIe	100	69	1.01777e-13	37	59	0.199573
70	Inching (ManyCTRLM Half Sparse )	../DataRepo/PdbByAtomCount/1a1x.pdb	905	11.9744	5.28369	Linux	NVIDIA A100 80GB PCIe	100	70	6.03467e-14	37	59	0.199573
71	Inching (ManyCTRLM Half Sparse )	../DataRepo/PdbByAtomCount/1a1x.pdb	905	11.9744	5.28369	Linux	NVIDIA A100 80GB PCIe	100	71	2.28042e-13	37	59	0.199573
72	Inching (ManyCTRLM Half Sparse )	../DataRepo/PdbByAtomCount/1a1x.pdb	905	11.9744	5.28369	Linux	NVIDIA A100 80GB PCIe	100	72	2.21603e-14	37	59	0.199573
73	Inching (ManyCTRLM Half Sparse )	../DataRepo/PdbByAtomCount/1a1x.pdb	905	11.9744	5.28369	Linux	NVIDIA A100 80GB PCIe	100	73	1.32887e-13	37	59	0.199573
74	Inching (ManyCTRLM Half Sparse )	../DataRepo/PdbByAtomCount/1a1x.pdb	905	11.9744	5.28369	Linux	NVIDIA A100 80GB PCIe	100	74	4.74874e-14	37	59	0.199573
75	Inching (ManyCTRLM Half Sparse )	../DataRepo/PdbByAtomCount/1a1x.pdb	905	11.9744	5.28369	Linux	NVIDIA A100 80GB PCIe	100	75	2.81741e-13	37	59	0.199573
76	Inching (ManyCTRLM Half Sparse )	../DataRepo/PdbByAtomCount/1a1x.pdb	905	11.9744	5.28369	Linux	NVIDIA A100 80GB PCIe	100	76	3.44805e-14	37	59	0.199573
77	Inching (ManyCTRLM Half Sparse )	../DataRepo/PdbByAtomCount/1a1x.pdb	905	11.9744	5.28369	Linux	NVIDIA A100 80GB PCIe	100	77	1.97058e-14	37	59	0.199573
78	Inching (ManyCTRLM Half Sparse )	../DataRepo/PdbByAtomCount/1a1x.pdb	905	11.9744	5.28369	Linux	NVIDIA A100 80GB PCIe	100	78	3.92656e-14	37	59	0.199573
79	Inching (ManyCTRLM Half Sparse )	../DataRepo/PdbByAtomCount/1a1x.pdb	905	11.9744	5.28369	Linux	NVIDIA A100 80GB PCIe	100	79	1.85742e-14	37	59	0.199573
80	Inching (ManyCTRLM Half Sparse )	../DataRepo/PdbByAtomCount/1a1x.pdb	905	11.9744	5.28369	Linux	NVIDIA A100 80GB PCIe	100	80	3.18011e-14	37	59	0.199573
81	Inching (ManyCTRLM Half Sparse )	../DataRepo/PdbByAtomCount/1a1x.pdb	905	11.9744	5.28369	Linux	NVIDIA A100 80GB PCIe	100	81	2.92765e-14	37	59	0.199573
82	Inching (ManyCTRLM Half Sparse )	../DataRepo/PdbByAtomCount/1a1x.pdb	905	11.9744	5.28369	Linux	NVIDIA A100 80GB PCIe	100	82	1.36882e-12	37	59	0.199573
83	Inching (ManyCTRLM Half Sparse )	../DataRepo/PdbByAtomCount/1a1x.pdb	905	11.9744	5.28369	Linux	NVIDIA A100 80GB PCIe	100	83	1.36783e-12	37	59	0.199573
84	Inching (ManyCTRLM Half Sparse )	../DataRepo/PdbByAtomCount/1a1x.pdb	905	11.9744	5.28369	Linux	NVIDIA A100 80GB PCIe	100	84	4.10788e-14	37	59	0.199573
85	Inching (ManyCTRLM Half Sparse )	../DataRepo/PdbByAtomCount/1a1x.pdb	905	11.9744	5.28369	Linux	NVIDIA A100 80GB PCIe	100	85	1.85689e-14	37	59	0.199573
86	Inching (ManyCTRLM Half Sparse )	../DataRepo/PdbByAtomCount/1a1x.pdb	905	11.9744	5.28369	Linux	NVIDIA A100 80GB PCIe	100	86	1.81419e-14	37	59	0.199573
87	Inching (ManyCTRLM Half Sparse )	../DataRepo/PdbByAtomCount/1a1x.pdb	905	11.9744	5.28369	Linux	NVIDIA A100 80GB PCIe	100	87	2.73013e-14	37	59	0.199573
88	Inching (ManyCTRLM Half Sparse )	../DataRepo/PdbByAtomCount/1a1x.pdb	905	11.9744	5.28369	Linux	NVIDIA A100 80GB PCIe	100	88	2.43036e-14	37	59	0.199573
89	Inching (ManyCTRLM Half Sparse )	../DataRepo/PdbByAtomCount/1a1x.pdb	905	11.9744	5.28369	Linux	NVIDIA A100 80GB PCIe	100	89	2.40529e-14	37	59	0.199573
90	Inching (ManyCTRLM Half Sparse )	../DataRepo/PdbByAtomCount/1a1x.pdb	905	11.9744	5.28369	Linux	NVIDIA A100 80GB PCIe	100	90	3.97655e-14	37	59	0.199573
91	Inching (ManyCTRLM Half Sparse )	../DataRepo/PdbByAtomCount/1a1x.pdb	905	11.9744	5.28369	Linux	NVIDIA A100 80GB PCIe	100	91	3.7011e-14	37	59	0.199573
92	Inching (ManyCTRLM Half Sparse )	../DataRepo/PdbByAtomCount/1a1x.pdb	905	11.9744	5.28369	Linux	NVIDIA A100 80GB PCIe	100	92	2.8497e-13	37	59	0.199573
93	Inching (ManyCTRLM Half Sparse )	../DataRepo/PdbByAtomCount/1a1x.pdb	905	11.9744	5.28369	Linux	NVIDIA A100 80GB PCIe	100	93	2.10057e-14	37	59	0.199573
94	Inching (ManyCTRLM Half Sparse )	../DataRepo/PdbByAtomCount/1a1x.pdb	905	11.9744	5.28369	Linux	NVIDIA A100 80GB PCIe	100	94	2.06107e-14	37	59	0.199573
95	Inching (ManyCTRLM Half Sparse )	../DataRepo/PdbByAtomCount/1a1x.pdb	905	11.9744	5.28369	Linux	NVIDIA A100 80GB PCIe	100	95	1.32579e-13	37	59	0.199573
96	Inching (ManyCTRLM Half Sparse )	../DataRepo/PdbByAtomCount/1a1x.pdb	905	11.9744	5.28369	Linux	NVIDIA A100 80GB PCIe	100	96	2.3525e-13	37	59	0.199573
97	Inching (ManyCTRLM Half Sparse )	../DataRepo/PdbByAtomCount/1a1x.pdb	905	11.9744	5.28369	Linux	NVIDIA A100 80GB PCIe	100	97	2.39223e-14	37	59	0.199573
98	Inching (ManyCTRLM Half Sparse )	../DataRepo/PdbByAtomCount/1a1x.pdb	905	11.9744	5.28369	Linux	NVIDIA A100 80GB PCIe	100	98	4.0171e-14	37	59	0.199573
99	Inching (ManyCTRLM Half Sparse )	../DataRepo/PdbByAtomCount/1a1x.pdb	905	11.9744	5.28369	Linux	NVIDIA A100 80GB PCIe	100	99	8.48524e-14	37	59	0.199573
100	Inching (ManyCTRLM Half Sparse )	../DataRepo/PdbByAtomCount/1a1x.pdb	905	11.9744	5.28369	Linux	NVIDIA A100 80GB PCIe	100	100	6.43257e-14	37	59	0.199573
101	Inching (ManyCTRLM Half Sparse )	../DataRepo/PdbByAtomCount/1a1x.pdb	905	11.9744	5.28369	Linux	NVIDIA A100 80GB PCIe	100	101	6.73994e-14	37	59	0.199573
102	Inching (ManyCTRLM Half Sparse )	../DataRepo/PdbByAtomCount/1a1x.pdb	905	11.9744	5.28369	Linux	NVIDIA A100 80GB PCIe	100	102	2.83835e-14	37	59	0.199573
103	Inching (ManyCTRLM Half Sparse )	../DataRepo/PdbByAtomCount/1a1x.pdb	905	11.9744	5.28369	Linux	NVIDIA A100 80GB PCIe	100	103	4.61243e-14	37	59	0.199573
104	Inching (ManyCTRLM Half Sparse )	../DataRepo/PdbByAtomCount/1a1x.pdb	905	11.9744	5.28369	Linux	NVIDIA A100 80GB PCIe	100	104	3.64248e-14	37	59	0.199573
105	Inching (ManyCTRLM Half Sparse )	../DataRepo/PdbByAtomCount/1a1x.pdb	905	11.9744	5.28369	Linux	NVIDIA A100 80GB PCIe	100	105	4.54965e-14	37	59	0.199573
106	Inching (ManyCTRLM Half Sparse )	../DataRepo/PdbByAtomCount/1a1x.pdb	905	11.9744	5.28369	Linux	NVIDIA A100 80GB PCIe	100	106	4.97391e-13	37	59	0.199573
107	Inching (ManyCTRLM Half Sparse )	../DataRepo/PdbByAtomCount/1a1x.pdb	905	11.9744	5.28369	Linux	NVIDIA A100 80GB PCIe	100	107	6.78456e-14	37	59	0.199573
108	Inching (ManyCTRLM Half Sparse )	../DataRepo/PdbByAtomCount/1a1x.pdb	905	11.9744	5.28369	Linux	NVIDIA A100 80GB PCIe	100	108	1.58439e-14	37	59	0.199573
109	Inching (ManyCTRLM Half Sparse )	../DataRepo/PdbByAtomCount/1a1x.pdb	905	11.9744	5.28369	Linux	NVIDIA A100 80GB PCIe	100	109	1.88848e-14	37	59	0.199573
110	Inching (ManyCTRLM Half Sparse )	../DataRepo/PdbByAtomCount/1a1x.pdb	905	11.9744	5.28369	Linux	NVIDIA A100 80GB PCIe	100	110	2.30239e-14	37	59	0.199573
111	Inching (ManyCTRLM Half Sparse )	../DataRepo/PdbByAtomCount/1a1x.pdb	905	11.9744	5.28369	Linux	NVIDIA A100 80GB PCIe	100	111	6.5457e-14	37	59	0.199573
112	Inching (ManyCTRLM Half Sparse )	../DataRepo/PdbByAtomCount/1a1x.pdb	905	11.9744	5.28369	Linux	NVIDIA A100 80GB PCIe	100	112	2.59206e-14	37	59	0.199573
113	Inching (ManyCTRLM Half Sparse )	../DataRepo/PdbByAtomCount/1a1x.pdb	905	11.9744	5.28369	Linux	NVIDIA A100 80GB PCIe	100	113	2.19681e-14	37	59	0.199573
114	Inching (ManyCTRLM Half Sparse )	../DataRepo/PdbByAtomCount/1a1x.pdb	905	11.9744	5.28369	Linux	NVIDIA A100 80GB PCIe	100	114	1.95103e-14	37	59	0.199573
115	Inching (ManyCTRLM Half Sparse )	../DataRepo/PdbByAtomCount/1a1x.pdb	905	11.9744	5.28369	Linux	NVIDIA A100 80GB PCIe	100	115	1.68124e-12	37	59	0.199573
116	Inching (ManyCTRLM Half Sparse )	../DataRepo/PdbByAtomCount/1a1x.pdb	905	11.9744	5.28369	Linux	NVIDIA A100 80GB PCIe	100	116	2.12147e-14	37	59	0.199573
117	Inching (ManyCTRLM Half Sparse )	../DataRepo/PdbByAtomCount/1a1x.pdb	905	11.9744	5.28369	Linux	NVIDIA A100 80GB PCIe	100	117	2.314e-14	37	59	0.199573
118	Inching (ManyCTRLM Half Sparse )	../DataRepo/PdbByAtomCount/1a1x.pdb	905	11.9744	5.28369	Linux	NVIDIA A100 80GB PCIe	100	118	3.27382e-14	37	59	0.199573
119	Inching (ManyCTRLM Half Sparse )	../DataRepo/PdbByAtomCount/1a1x.pdb	905	11.9744	5.28369	Linux	NVIDIA A100 80GB PCIe	100	119	3.4638e-14	37	59	0.199573
120	Inching (ManyCTRLM Half Sparse )	../DataRepo/PdbByAtomCount/1a1x.pdb	905	8.45669	5.28369	Linux	NVIDIA A100 80GB PCIe	100	120	2.48509e-14	78	120	0.140945
121	Inching (ManyCTRLM Half Sparse )	../DataRepo/PdbByAtomCount/1a1x.pdb	905	8.45669	5.28369	Linux	NVIDIA A100 80GB PCIe	100	121	3.79101e-14	78	120	0.140945
122	Inching (ManyCTRLM Half Sparse )	../DataRepo/PdbByAtomCount/1a1x.pdb	905	8.45669	5.28369	Linux	NVIDIA A100 80GB PCIe	100	122	6.53356e-14	78	120	0.140945
123	Inching (ManyCTRLM Half Sparse )	../DataRepo/PdbByAtomCount/1a1x.pdb	905	8.45669	5.28369	Linux	NVIDIA A100 80GB PCIe	100	123	5.30917e-14	78	120	0.140945
124	Inching (ManyCTRLM Half Sparse )	../DataRepo/PdbByAtomCount/1a1x.pdb	905	8.45669	5.28369	Linux	NVIDIA A100 80GB PCIe	100	124	3.86818e-14	78	120	0.140945
125	Inching (ManyCTRLM Half Sparse )	../DataRepo/PdbByAtomCount/1a1x.pdb	905	8.45669	5.28369	Linux	NVIDIA A100 80GB PCIe	100	125	8.8977e-14	78	120	0.140945
126	Inching (ManyCTRLM Half Sparse )	../DataRepo/PdbByAtomCount/1a1x.pdb	905	8.45669	5.28369	Linux	NVIDIA A100 80GB PCIe	100	126	1.81279e-14	78	120	0.140945
127	Inching (ManyCTRLM Half Sparse )	../DataRepo/PdbByAtomCount/1a1x.pdb	905	8.45669	5.28369	Linux	NVIDIA A100 80GB PCIe	100	127	7.10005e-13	78	120	0.140945
128	Inching (ManyCTRLM Half Sparse )	../DataRepo/PdbByAtomCount/1a1x.pdb	905	8.45669	5.28369	Linux	NVIDIA A100 80GB PCIe	100	128	7.90075e-14	78	120	0.140945
129	Inching (ManyCTRLM Half Sparse )	../DataRepo/PdbByAtomCount/1a1x.pdb	905	8.45669	5.28369	Linux	NVIDIA A100 80GB PCIe	100	129	1.28777e-13	78	120	0.140945
130	Inching (ManyCTRLM Half Sparse )	../DataRepo/PdbByAtomCount/1a1x.pdb	905	8.45669	5.28369	Linux	NVIDIA A100 80GB PCIe	100	130	3.69746e-14	78	120	0.140945
131	Inching (ManyCTRLM Half Sparse )	../DataRepo/PdbByAtomCount/1a1x.pdb	905	8.45669	5.28369	Linux	NVIDIA A100 80GB PCIe	100	131	9.39625e-14	78	120	0.140945
132	Inching (ManyCTRLM Half Sparse )	../DataRepo/PdbByAtomCount/1a1x.pdb	905	8.45669	5.28369	Linux	NVIDIA A100 80GB PCIe	100	132	3.90962e-14	78	120	0.140945
133	Inching (ManyCTRLM Half Sparse )	../DataRepo/PdbByAtomCount/1a1x.pdb	905	8.45669	5.28369	Linux	NVIDIA A100 80GB PCIe	100	133	1.90572e-14	78	120	0.140945
134	Inching (ManyCTRLM Half Sparse )	../DataRepo/PdbByAtomCount/1a1x.pdb	905	8.45669	5.28369	Linux	NVIDIA A100 80GB PCIe	100	134	2.57264e-14	78	120	0.140945
135	Inching (ManyCTRLM Half Sparse )	../DataRepo/PdbByAtomCount/1a1x.pdb	905	8.45669	5.28369	Linux	NVIDIA A100 80GB PCIe	100	135	1.83505e-14	78	120	0.140945
136	Inching (ManyCTRLM Half Sparse )	../DataRepo/PdbByAtomCount/1a1x.pdb	905	8.45669	5.28369	Linux	NVIDIA A100 80GB PCIe	100	136	1.11557e-13	78	120	0.140945
137	Inching (ManyCTRLM Half Sparse )	../DataRepo/PdbByAtomCount/1a1x.pdb	905	8.45669	5.28369	Linux	NVIDIA A100 80GB PCIe	100	137	1.60635e-13	78	120	0.140945
138	Inching (ManyCTRLM Half Sparse )	../DataRepo/PdbByAtomCount/1a1x.pdb	905	8.45669	5.28369	Linux	NVIDIA A100 80GB PCIe	100	138	2.82037e-13	78	120	0.140945
139	Inching (ManyCTRLM Half Sparse )	../DataRepo/PdbByAtomCount/1a1x.pdb	905	8.45669	5.28369	Linux	NVIDIA A100 80GB PCIe	100	139	3.40568e-14	78	120	0.140945
140	Inching (ManyCTRLM Half Sparse )	../DataRepo/PdbByAtomCount/1a1x.pdb	905	8.45669	5.28369	Linux	NVIDIA A100 80GB PCIe	100	140	3.78326e-14	78	120	0.140945
141	Inching (ManyCTRLM Half Sparse )	../DataRepo/PdbByAtomCount/1a1x.pdb	905	8.45669	5.28369	Linux	NVIDIA A100 80GB PCIe	100	141	3.23954e-13	78	120	0.140945
142	Inching (ManyCTRLM Half Sparse )	../DataRepo/PdbByAtomCount/1a1x.pdb	905	8.45669	5.28369	Linux	NVIDIA A100 80GB PCIe	100	142	3.31196e-13	78	120	0.140945
143	Inching (ManyCTRLM Half Sparse )	../DataRepo/PdbByAtomCount/1a1x.pdb	905	8.45669	5.28369	Linux	NVIDIA A100 80GB PCIe	100	143	1.24324e-13	78	120	0.140945
144	Inching (ManyCTRLM Half Sparse )	../DataRepo/PdbByAtomCount/1a1x.pdb	905	8.45669	5.28369	Linux	NVIDIA A100 80GB PCIe	100	144	7.47273e-14	78	120	0.140945
145	Inching (ManyCTRLM Half Sparse )	../DataRepo/PdbByAtomCount/1a1x.pdb	905	8.45669	5.28369	Linux	NVIDIA A100 80GB PCIe	100	145	1.97445e-14	78	120	0.140945
146	Inching (ManyCTRLM Half Sparse )	../DataRepo/PdbByAtomCount/1a1x.pdb	905	8.45669	5.28369	Linux	NVIDIA A100 80GB PCIe	100	146	1.17147e-13	78	120	0.140945
147	Inching (ManyCTRLM Half Sparse )	../DataRepo/PdbByAtomCount/1a1x.pdb	905	8.45669	5.28369	Linux	NVIDIA A100 80GB PCIe	100	147	1.17008e-13	78	120	0.140945
148	Inching (ManyCTRLM Half Sparse )	../DataRepo/PdbByAtomCount/1a1x.pdb	905	8.45669	5.28369	Linux	NVIDIA A100 80GB PCIe	100	148	2.92589e-14	78	120	0.140945
149	Inching (ManyCTRLM Half Sparse )	../DataRepo/PdbByAtomCount/1a1x.pdb	905	8.45669	5.28369	Linux	NVIDIA A100 80GB PCIe	100	149	2.17139e-14	78	120	0.140945
150	Inching (ManyCTRLM Half Sparse )	../DataRepo/PdbByAtomCount/1a1x.pdb	905	8.45669	5.28369	Linux	NVIDIA A100 80GB PCIe	100	150	7.34344e-14	78	120	0.140945
151	Inching (ManyCTRLM Half Sparse )	../DataRepo/PdbByAtomCount/1a1x.pdb	905	8.45669	5.28369	Linux	NVIDIA A100 80GB PCIe	100	151	1.20454e-13	78	120	0.140945
152	Inching (ManyCTRLM Half Sparse )	../DataRepo/PdbByAtomCount/1a1x.pdb	905	8.45669	5.28369	Linux	NVIDIA A100 80GB PCIe	100	152	3.74391e-14	78	120	0.140945
153	Inching (ManyCTRLM Half Sparse )	../DataRepo/PdbByAtomCount/1a1x.pdb	905	8.45669	5.28369	Linux	NVIDIA A100 80GB PCIe	100	153	3.29403e-13	78	120	0.140945
154	Inching (ManyCTRLM Half Sparse )	../DataRepo/PdbByAtomCount/1a1x.pdb	905	8.45669	5.28369	Linux	NVIDIA A100 80GB PCIe	100	154	3.27739e-13	78	120	0.140945
155	Inching (ManyCTRLM Half Sparse )	../DataRepo/PdbByAtomCount/1a1x.pdb	905	8.45669	5.28369	Linux	NVIDIA A100 80GB PCIe	100	155	3.62595e-14	78	120	0.140945
156	Inching (ManyCTRLM Half Sparse )	../DataRepo/PdbByAtomCount/1a1x.pdb	905	8.45669	5.28369	Linux	NVIDIA A100 80GB PCIe	100	156	2.83068e-13	78	120	0.140945
157	Inching (ManyCTRLM Half Sparse )	../DataRepo/PdbByAtomCount/1a1x.pdb	905	8.45669	5.28369	Linux	NVIDIA A100 80GB PCIe	100	157	1.58636e-13	78	120	0.140945
158	Inching (ManyCTRLM Half Sparse )	../DataRepo/PdbByAtomCount/1a1x.pdb	905	8.45669	5.28369	Linux	NVIDIA A100 80GB PCIe	100	158	1.12959e-13	78	120	0.140945
159	Inching (ManyCTRLM Half Sparse )	../DataRepo/PdbByAtomCount/1a1x.pdb	905	8.45669	5.28369	Linux	NVIDIA A100 80GB PCIe	100	159	1.50521e-14	78	120	0.140945
160	Inching (ManyCTRLM Half Sparse )	../DataRepo/PdbByAtomCount/1a1x.pdb	905	8.45669	5.28369	Linux	NVIDIA A100 80GB PCIe	100	160	2.45107e-14	78	120	0.140945
161	Inching (ManyCTRLM Half Sparse )	../DataRepo/PdbByAtomCount/1a1x.pdb	905	8.45669	5.28369	Linux	NVIDIA A100 80GB PCIe	100	161	2.60702e-14	78	120	0.140945
162	Inching (ManyCTRLM Half Sparse )	../DataRepo/PdbByAtomCount/1a1x.pdb	905	8.45669	5.28369	Linux	NVIDIA A100 80GB PCIe	100	162	2.92779e-14	78	120	0.140945
163	Inching (ManyCTRLM Half Sparse )	../DataRepo/PdbByAtomCount/1a1x.pdb	905	8.45669	5.28369	Linux	NVIDIA A100 80GB PCIe	100	163	3.98898e-14	78	120	0.140945
164	Inching (ManyCTRLM Half Sparse )	../DataRepo/PdbByAtomCount/1a1x.pdb	905	8.45669	5.28369	Linux	NVIDIA A100 80GB PCIe	100	164	9.24501e-14	78	120	0.140945
165	Inching (ManyCTRLM Half Sparse )	../DataRepo/PdbByAtomCount/1a1x.pdb	905	8.45669	5.28369	Linux	NVIDIA A100 80GB PCIe	100	165	2.82876e-14	78	120	0.140945
166	Inching (ManyCTRLM Half Sparse )	../DataRepo/PdbByAtomCount/1a1x.pdb	905	8.45669	5.28369	Linux	NVIDIA A100 80GB PCIe	100	166	2.78361e-14	78	120	0.140945
167	Inching (ManyCTRLM Half Sparse )	../DataRepo/PdbByAtomCount/1a1x.pdb	905	8.45669	5.28369	Linux	NVIDIA A100 80GB PCIe	100	167	1.27458e-13	78	120	0.140945
168	Inching (ManyCTRLM Half Sparse )	../DataRepo/PdbByAtomCount/1a1x.pdb	905	8.45669	5.28369	Linux	NVIDIA A100 80GB PCIe	100	168	7.73672e-14	78	120	0.140945
169	Inching (ManyCTRLM Half Sparse )	../DataRepo/PdbByAtomCount/1a1x.pdb	905	8.45669	5.28369	Linux	NVIDIA A100 80GB PCIe	100	169	2.62338e-14	78	120	0.140945
170	Inching (ManyCTRLM Half Sparse )	../DataRepo/PdbByAtomCount/1a1x.pdb	905	8.45669	5.28369	Linux	NVIDIA A100 80GB PCIe	100	170	2.17375e-14	78	120	0.140945
171	Inching (ManyCTRLM Half Sparse )	../DataRepo/PdbByAtomCount/1a1x.pdb	905	8.45669	5.28369	Linux	NVIDIA A100 80GB PCIe	100	171	2.12425e-14	78	120	0.140945
172	Inching (ManyCTRLM Half Sparse )	../DataRepo/PdbByAtomCount/1a1x.pdb	905	8.45669	5.28369	Linux	NVIDIA A100 80GB PCIe	100	172	7.0994e-13	78	120	0.140945
173	Inching (ManyCTRLM Half Sparse )	../DataRepo/PdbByAtomCount/1a1x.pdb	905	8.45669	5.28369	Linux	NVIDIA A100 80GB PCIe	100	173	8.47093e-14	78	120	0.140945
174	Inching (ManyCTRLM Half Sparse )	../DataRepo/PdbByAtomCount/1a1x.pdb	905	8.45669	5.28369	Linux	NVIDIA A100 80GB PCIe	100	174	4.20818e-14	78	120	0.140945
175	Inching (ManyCTRLM Half Sparse )	../DataRepo/PdbByAtomCount/1a1x.pdb	905	8.45669	5.28369	Linux	NVIDIA A100 80GB PCIe	100	175	5.22153e-14	78	120	0.140945
176	Inching (ManyCTRLM Half Sparse )	../DataRepo/PdbByAtomCount/1a1x.pdb	905	8.45669	5.28369	Linux	NVIDIA A100 80GB PCIe	100	176	2.7558e-14	78	120	0.140945
177	Inching (ManyCTRLM Half Sparse )	../DataRepo/PdbByAtomCount/1a1x.pdb	905	8.45669	5.28369	Linux	NVIDIA A100 80GB PCIe	100	177	6.5726e-14	78	120	0.140945
178	Inching (ManyCTRLM Half Sparse )	../DataRepo/PdbByAtomCount/1a1x.pdb	905	8.45669	5.28369	Linux	NVIDIA A100 80GB PCIe	100	178	3.53705e-14	78	120	0.140945
179	Inching (ManyCTRLM Half Sparse )	../DataRepo/PdbByAtomCount/1a1x.pdb	905	8.45669	5.28369	Linux	NVIDIA A100 80GB PCIe	100	179	2.33799e-14	78	120	0.140945
180	Inching (ManyCTRLM Half Sparse )	../DataRepo/PdbByAtomCount/1a1x.pdb	905	8.45669	5.28369	Linux	NVIDIA A100 80GB PCIe	100	180	4.89015e-14	78	120	0.140945
181	Inching (ManyCTRLM Half Sparse )	../DataRepo/PdbByAtomCount/1a1x.pdb	905	16.7662	5.28369	Linux	NVIDIA A100 80GB PCIe	100	181	3.31297e-14	72	181	0.279436
182	Inching (ManyCTRLM Half Sparse )	../DataRepo/PdbByAtomCount/1a1x.pdb	905	16.7662	5.28369	Linux	NVIDIA A100 80GB PCIe	100	182	4.77752e-14	72	181	0.279436
183	Inching (ManyCTRLM Half Sparse )	../DataRepo/PdbByAtomCount/1a1x.pdb	905	16.7662	5.28369	Linux	NVIDIA A100 80GB PCIe	100	183	1.22426e-13	72	181	0.279436
184	Inching (ManyCTRLM Half Sparse )	../DataRepo/PdbByAtomCount/1a1x.pdb	905	16.7662	5.28369	Linux	NVIDIA A100 80GB PCIe	100	184	3.5529e-14	72	181	0.279436
185	Inching (ManyCTRLM Half Sparse )	../DataRepo/PdbByAtomCount/1a1x.pdb	905	16.7662	5.28369	Linux	NVIDIA A100 80GB PCIe	100	185	5.59174e-14	72	181	0.279436
186	Inching (ManyCTRLM Half Sparse )	../DataRepo/PdbByAtomCount/1a1x.pdb	905	16.7662	5.28369	Linux	NVIDIA A100 80GB PCIe	100	186	1.99644e-12	72	181	0.279436
187	Inching (ManyCTRLM Half Sparse )	../DataRepo/PdbByAtomCount/1a1x.pdb	905	16.7662	5.28369	Linux	NVIDIA A100 80GB PCIe	100	187	7.82165e-14	72	181	0.279436
188	Inching (ManyCTRLM Half Sparse )	../DataRepo/PdbByAtomCount/1a1x.pdb	905	16.7662	5.28369	Linux	NVIDIA A100 80GB PCIe	100	188	6.55274e-14	72	181	0.279436
189	Inching (ManyCTRLM Half Sparse )	../DataRepo/PdbByAtomCount/1a1x.pdb	905	16.7662	5.28369	Linux	NVIDIA A100 80GB PCIe	100	189	5.25746e-14	72	181	0.279436
190	Inching (ManyCTRLM Half Sparse )	../DataRepo/PdbByAtomCount/1a1x.pdb	905	16.7662	5.28369	Linux	NVIDIA A100 80GB PCIe	100	190	1.43909e-13	72	181	0.279436
191	Inching (ManyCTRLM Half Sparse )	../DataRepo/PdbByAtomCount/1a1x.pdb	905	16.7662	5.28369	Linux	NVIDIA A100 80GB PCIe	100	191	6.34098e-14	72	181	0.279436
192	Inching (ManyCTRLM Half Sparse )	../DataRepo/PdbByAtomCount/1a1x.pdb	905	16.7662	5.28369	Linux	NVIDIA A100 80GB PCIe	100	192	4.21951e-14	72	181	0.279436
193	Inching (ManyCTRLM Half Sparse )	../DataRepo/PdbByAtomCount/1a1x.pdb	905	16.7662	5.28369	Linux	NVIDIA A100 80GB PCIe	100	193	1.2966e-13	72	181	0.279436
194	Inching (ManyCTRLM Half Sparse )	../DataRepo/PdbByAtomCount/1a1x.pdb	905	16.7662	5.28369	Linux	NVIDIA A100 80GB PCIe	100	194	4.6196e-14	72	181	0.279436
195	Inching (ManyCTRLM Half Sparse )	../DataRepo/PdbByAtomCount/1a1x.pdb	905	16.7662	5.28369	Linux	NVIDIA A100 80GB PCIe	100	195	4.53944e-14	72	181	0.279436
196	Inching (ManyCTRLM Half Sparse )	../DataRepo/PdbByAtomCount/1a1x.pdb	905	16.7662	5.28369	Linux	NVIDIA A100 80GB PCIe	100	196	3.96165e-14	72	181	0.279436
197	Inching (ManyCTRLM Half Sparse )	../DataRepo/PdbByAtomCount/1a1x.pdb	905	16.7662	5.28369	Linux	NVIDIA A100 80GB PCIe	100	197	4.96732e-14	72	181	0.279436
198	Inching (ManyCTRLM Half Sparse )	../DataRepo/PdbByAtomCount/1a1x.pdb	905	16.7662	5.28369	Linux	NVIDIA A100 80GB PCIe	100	198	6.3501e-14	72	181	0.279436
199	Inching (ManyCTRLM Half Sparse )	../DataRepo/PdbByAtomCount/1a1x.pdb	905	16.7662	5.28369	Linux	NVIDIA A100 80GB PCIe	100	199	1.44707e-13	72	181	0.279436
200	Inching (ManyCTRLM Half Sparse )	../DataRepo/PdbByAtomCount/1a1x.pdb	905	16.7662	5.28369	Linux	NVIDIA A100 80GB PCIe	100	200	2.32343e-14	72	181	0.279436
201	Inching (ManyCTRLM Half Sparse )	../DataRepo/PdbByAtomCount/1a1x.pdb	905	16.7662	5.28369	Linux	NVIDIA A100 80GB PCIe	100	201	5.10897e-14	72	181	0.279436
202	Inching (ManyCTRLM Half Sparse )	../DataRepo/PdbByAtomCount/1a1x.pdb	905	16.7662	5.28369	Linux	NVIDIA A100 80GB PCIe	100	202	2.1563e-14	72	181	0.279436
203	Inching (ManyCTRLM Half Sparse )	../DataRepo/PdbByAtomCount/1a1x.pdb	905	16.7662	5.28369	Linux	NVIDIA A100 80GB PCIe	100	203	3.56166e-14	72	181	0.279436
204	Inching (ManyCTRLM Half Sparse )	../DataRepo/PdbByAtomCount/1a1x.pdb	905	16.7662	5.28369	Linux	NVIDIA A100 80GB PCIe	100	204	1.30799e-12	72	181	0.279436
205	Inching (ManyCTRLM Half Sparse )	../DataRepo/PdbByAtomCount/1a1x.pdb	905	16.7662	5.28369	Linux	NVIDIA A100 80GB PCIe	100	205	6.81057e-14	72	181	0.279436
206	Inching (ManyCTRLM Half Sparse )	../DataRepo/PdbByAtomCount/1a1x.pdb	905	16.7662	5.28369	Linux	NVIDIA A100 80GB PCIe	100	206	2.42776e-14	72	181	0.279436
207	Inching (ManyCTRLM Half Sparse )	../DataRepo/PdbByAtomCount/1a1x.pdb	905	16.7662	5.28369	Linux	NVIDIA A100 80GB PCIe	100	207	3.19879e-14	72	181	0.279436
208	Inching (ManyCTRLM Half Sparse )	../DataRepo/PdbByAtomCount/1a1x.pdb	905	16.7662	5.28369	Linux	NVIDIA A100 80GB PCIe	100	208	2.02724e-14	72	181	0.279436
209	Inching (ManyCTRLM Half Sparse )	../DataRepo/PdbByAtomCount/1a1x.pdb	905	16.7662	5.28369	Linux	NVIDIA A100 80GB PCIe	100	209	3.26422e-14	72	181	0.279436
210	Inching (ManyCTRLM Half Sparse )	../DataRepo/PdbByAtomCount/1a1x.pdb	905	16.7662	5.28369	Linux	NVIDIA A100 80GB PCIe	100	210	6.68837e-14	72	181	0.279436
211	Inching (ManyCTRLM Half Sparse )	../DataRepo/PdbByAtomCount/1a1x.pdb	905	16.7662	5.28369	Linux	NVIDIA A100 80GB PCIe	100	211	3.45101e-14	72	181	0.279436
212	Inching (ManyCTRLM Half Sparse )	../DataRepo/PdbByAtomCount/1a1x.pdb	905	16.7662	5.28369	Linux	NVIDIA A100 80GB PCIe	100	212	1.30776e-12	72	181	0.279436
213	Inching (ManyCTRLM Half Sparse )	../DataRepo/PdbByAtomCount/1a1x.pdb	905	16.7662	5.28369	Linux	NVIDIA A100 80GB PCIe	100	213	5.31247e-14	72	181	0.279436
214	Inching (ManyCTRLM Half Sparse )	../DataRepo/PdbByAtomCount/1a1x.pdb	905	16.7662	5.28369	Linux	NVIDIA A100 80GB PCIe	100	214	4.17063e-14	72	181	0.279436
215	Inching (ManyCTRLM Half Sparse )	../DataRepo/PdbByAtomCount/1a1x.pdb	905	16.7662	5.28369	Linux	NVIDIA A100 80GB PCIe	100	215	2.19783e-14	72	181	0.279436
216	Inching (ManyCTRLM Half Sparse )	../DataRepo/PdbByAtomCount/1a1x.pdb	905	16.7662	5.28369	Linux	NVIDIA A100 80GB PCIe	100	216	1.46289e-13	72	181	0.279436
217	Inching (ManyCTRLM Half Sparse )	../DataRepo/PdbByAtomCount/1a1x.pdb	905	16.7662	5.28369	Linux	NVIDIA A100 80GB PCIe	100	217	6.14402e-14	72	181	0.279436
218	Inching (ManyCTRLM Half Sparse )	../DataRepo/PdbByAtomCount/1a1x.pdb	905	16.7662	5.28369	Linux	NVIDIA A100 80GB PCIe	100	218	4.28611e-14	72	181	0.279436
219	Inching (ManyCTRLM Half Sparse )	../DataRepo/PdbByAtomCount/1a1x.pdb	905	16.7662	5.28369	Linux	NVIDIA A100 80GB PCIe	100	219	2.69107e-14	72	181	0.279436
220	Inching (ManyCTRLM Half Sparse )	../DataRepo/PdbByAtomCount/1a1x.pdb	905	16.7662	5.28369	Linux	NVIDIA A100 80GB PCIe	100	220	3.2794e-14	72	181	0.279436
221	Inching (ManyCTRLM Half Sparse )	../DataRepo/PdbByAtomCount/1a1x.pdb	905	16.7662	5.28369	Linux	NVIDIA A100 80GB PCIe	100	221	3.29485e-14	72	181	0.279436
222	Inching (ManyCTRLM Half Sparse )	../DataRepo/PdbByAtomCount/1a1x.pdb	905	16.7662	5.28369	Linux	NVIDIA A100 80GB PCIe	100	222	4.18365e-14	72	181	0.279436
223	Inching (ManyCTRLM Half Sparse )	../DataRepo/PdbByAtomCount/1a1x.pdb	905	16.7662	5.28369	Linux	NVIDIA A100 80GB PCIe	100	223	4.34282e-14	72	181	0.279436
224	Inching (ManyCTRLM Half Sparse )	../DataRepo/PdbByAtomCount/1a1x.pdb	905	16.7662	5.28369	Linux	NVIDIA A100 80GB PCIe	100	224	3.57548e-14	72	181	0.279436
225	Inching (ManyCTRLM Half Sparse )	../DataRepo/PdbByAtomCount/1a1x.pdb	905	16.7662	5.28369	Linux	NVIDIA A100 80GB PCIe	100	225	1.37301e-13	72	181	0.279436
226	Inching (ManyCTRLM Half Sparse )	../DataRepo/PdbByAtomCount/1a1x.pdb	905	16.7662	5.28369	Linux	NVIDIA A100 80GB PCIe	100	226	4.94556e-14	72	181	0.279436
227	Inching (ManyCTRLM Half Sparse )	../DataRepo/PdbByAtomCount/1a1x.pdb	905	16.7662	5.28369	Linux	NVIDIA A100 80GB PCIe	100	227	1.44631e-13	72	181	0.279436
228	Inching (ManyCTRLM Half Sparse )	../DataRepo/PdbByAtomCount/1a1x.pdb	905	16.7662	5.28369	Linux	NVIDIA A100 80GB PCIe	100	228	5.17239e-14	72	181	0.279436
229	Inching (ManyCTRLM Half Sparse )	../DataRepo/PdbByAtomCount/1a1x.pdb	905	16.7662	5.28369	Linux	NVIDIA A100 80GB PCIe	100	229	2.73299e-14	72	181	0.279436
230	Inching (ManyCTRLM Half Sparse )	../DataRepo/PdbByAtomCount/1a1x.pdb	905	16.7662	5.28369	Linux	NVIDIA A100 80GB PCIe	100	230	2.39507e-14	72	181	0.279436
231	Inching (ManyCTRLM Half Sparse )	../DataRepo/PdbByAtomCount/1a1x.pdb	905	16.7662	5.28369	Linux	NVIDIA A100 80GB PCIe	100	231	5.32643e-14	72	181	0.279436
232	Inching (ManyCTRLM Half Sparse )	../DataRepo/PdbByAtomCount/1a1x.pdb	905	16.7662	5.28369	Linux	NVIDIA A100 80GB PCIe	100	232	9.87804e-14	72	181	0.279436
233	Inching (ManyCTRLM Half Sparse )	../DataRepo/PdbByAtomCount/1a1x.pdb	905	16.7662	5.28369	Linux	NVIDIA A100 80GB PCIe	100	233	3.06315e-14	72	181	0.279436
234	Inching (ManyCTRLM Half Sparse )	../DataRepo/PdbByAtomCount/1a1x.pdb	905	16.7662	5.28369	Linux	NVIDIA A100 80GB PCIe	100	234	1.99814e-12	72	181	0.279436
235	Inching (ManyCTRLM Half Sparse )	../DataRepo/PdbByAtomCount/1a1x.pdb	905	16.7662	5.28369	Linux	NVIDIA A100 80GB PCIe	100	235	4.39952e-14	72	181	0.279436
236	Inching (ManyCTRLM Half Sparse )	../DataRepo/PdbByAtomCount/1a1x.pdb	905	16.7662	5.28369	Linux	NVIDIA A100 80GB PCIe	100	236	3.91073e-14	72	181	0.279436
237	Inching (ManyCTRLM Half Sparse )	../DataRepo/PdbByAtomCount/1a1x.pdb	905	16.7662	5.28369	Linux	NVIDIA A100 80GB PCIe	100	237	1.27914e-13	72	181	0.279436
238	Inching (ManyCTRLM Half Sparse )	../DataRepo/PdbByAtomCount/1a1x.pdb	905	16.7662	5.28369	Linux	NVIDIA A100 80GB PCIe	100	238	2.82857e-14	72	181	0.279436
239	Inching (ManyCTRLM Half Sparse )	../DataRepo/PdbByAtomCount/1a1x.pdb	905	16.7662	5.28369	Linux	NVIDIA A100 80GB PCIe	100	239	2.52686e-14	72	181	0.279436
240	Inching (ManyCTRLM Half Sparse )	../DataRepo/PdbByAtomCount/1a1x.pdb	905	16.7662	5.28369	Linux	NVIDIA A100 80GB PCIe	100	240	4.16507e-14	72	181	0.279436
241	Inching (ManyCTRLM Half Sparse )	../DataRepo/PdbByAtomCount/1a1x.pdb	905	16.7662	5.28369	Linux	NVIDIA A100 80GB PCIe	100	241	5.24733e-14	72	181	0.279436
242	Inching (ManyCTRLM Half Sparse )	../DataRepo/PdbByAtomCount/1a1x.pdb	905	25.1619	5.28369	Linux	NVIDIA A100 80GB PCIe	100	242	2.41581e-12	79	242	0.419366
243	Inching (ManyCTRLM Half Sparse )	../DataRepo/PdbByAtomCount/1a1x.pdb	905	25.1619	5.28369	Linux	NVIDIA A100 80GB PCIe	100	243	3.72576e-14	79	242	0.419366
244	Inching (ManyCTRLM Half Sparse )	../DataRepo/PdbByAtomCount/1a1x.pdb	905	25.1619	5.28369	Linux	NVIDIA A100 80GB PCIe	100	244	2.99025e-14	79	242	0.419366
245	Inching (ManyCTRLM Half Sparse )	../DataRepo/PdbByAtomCount/1a1x.pdb	905	25.1619	5.28369	Linux	NVIDIA A100 80GB PCIe	100	245	3.00269e-12	79	242	0.419366
246	Inching (ManyCTRLM Half Sparse )	../DataRepo/PdbByAtomCount/1a1x.pdb	905	25.1619	5.28369	Linux	NVIDIA A100 80GB PCIe	100	246	1.26239e-13	79	242	0.419366
247	Inching (ManyCTRLM Half Sparse )	../DataRepo/PdbByAtomCount/1a1x.pdb	905	25.1619	5.28369	Linux	NVIDIA A100 80GB PCIe	100	247	1.92507e-14	79	242	0.419366
248	Inching (ManyCTRLM Half Sparse )	../DataRepo/PdbByAtomCount/1a1x.pdb	905	25.1619	5.28369	Linux	NVIDIA A100 80GB PCIe	100	248	5.91053e-14	79	242	0.419366
249	Inching (ManyCTRLM Half Sparse )	../DataRepo/PdbByAtomCount/1a1x.pdb	905	25.1619	5.28369	Linux	NVIDIA A100 80GB PCIe	100	249	5.91926e-14	79	242	0.419366
250	Inching (ManyCTRLM Half Sparse )	../DataRepo/PdbByAtomCount/1a1x.pdb	905	25.1619	5.28369	Linux	NVIDIA A100 80GB PCIe	100	250	3.96904e-14	79	242	0.419366
251	Inching (ManyCTRLM Half Sparse )	../DataRepo/PdbByAtomCount/1a1x.pdb	905	25.1619	5.28369	Linux	NVIDIA A100 80GB PCIe	100	251	1.84839e-13	79	242	0.419366
252	Inching (ManyCTRLM Half Sparse )	../DataRepo/PdbByAtomCount/1a1x.pdb	905	25.1619	5.28369	Linux	NVIDIA A100 80GB PCIe	100	252	1.3597e-13	79	242	0.419366
253	Inching (ManyCTRLM Half Sparse )	../DataRepo/PdbByAtomCount/1a1x.pdb	905	25.1619	5.28369	Linux	NVIDIA A100 80GB PCIe	100	253	4.46915e-13	79	242	0.419366
254	Inching (ManyCTRLM Half Sparse )	../DataRepo/PdbByAtomCount/1a1x.pdb	905	25.1619	5.28369	Linux	NVIDIA A100 80GB PCIe	100	254	1.10002e-13	79	242	0.419366
255	Inching (ManyCTRLM Half Sparse )	../DataRepo/PdbByAtomCount/1a1x.pdb	905	25.1619	5.28369	Linux	NVIDIA A100 80GB PCIe	100	255	3.53451e-14	79	242	0.419366
256	Inching (ManyCTRLM Half Sparse )	../DataRepo/PdbByAtomCount/1a1x.pdb	905	25.1619	5.28369	Linux	NVIDIA A100 80GB PCIe	100	256	3.96924e-13	79	242	0.419366
257	Inching (ManyCTRLM Half Sparse )	../DataRepo/PdbByAtomCount/1a1x.pdb	905	25.1619	5.28369	Linux	NVIDIA A100 80GB PCIe	100	257	7.21876e-14	79	242	0.419366
258	Inching (ManyCTRLM Half Sparse )	../DataRepo/PdbByAtomCount/1a1x.pdb	905	25.1619	5.28369	Linux	NVIDIA A100 80GB PCIe	100	258	3.22757e-14	79	242	0.419366
259	Inching (ManyCTRLM Half Sparse )	../DataRepo/PdbByAtomCount/1a1x.pdb	905	25.1619	5.28369	Linux	NVIDIA A100 80GB PCIe	100	259	1.06216e-13	79	242	0.419366
260	Inching (ManyCTRLM Half Sparse )	../DataRepo/PdbByAtomCount/1a1x.pdb	905	25.1619	5.28369	Linux	NVIDIA A100 80GB PCIe	100	260	3.51037e-14	79	242	0.419366
261	Inching (ManyCTRLM Half Sparse )	../DataRepo/PdbByAtomCount/1a1x.pdb	905	25.1619	5.28369	Linux	NVIDIA A100 80GB PCIe	100	261	1.33044e-13	79	242	0.419366
262	Inching (ManyCTRLM Half Sparse )	../DataRepo/PdbByAtomCount/1a1x.pdb	905	25.1619	5.28369	Linux	NVIDIA A100 80GB PCIe	100	262	4.07952e-14	79	242	0.419366
263	Inching (ManyCTRLM Half Sparse )	../DataRepo/PdbByAtomCount/1a1x.pdb	905	25.1619	5.28369	Linux	NVIDIA A100 80GB PCIe	100	263	3.40095e-14	79	242	0.419366
264	Inching (ManyCTRLM Half Sparse )	../DataRepo/PdbByAtomCount/1a1x.pdb	905	25.1619	5.28369	Linux	NVIDIA A100 80GB PCIe	100	264	3.92025e-13	79	242	0.419366
265	Inching (ManyCTRLM Half Sparse )	../DataRepo/PdbByAtomCount/1a1x.pdb	905	25.1619	5.28369	Linux	NVIDIA A100 80GB PCIe	100	265	3.55539e-14	79	242	0.419366
266	Inching (ManyCTRLM Half Sparse )	../DataRepo/PdbByAtomCount/1a1x.pdb	905	25.1619	5.28369	Linux	NVIDIA A100 80GB PCIe	100	266	9.23928e-14	79	242	0.419366
267	Inching (ManyCTRLM Half Sparse )	../DataRepo/PdbByAtomCount/1a1x.pdb	905	25.1619	5.28369	Linux	NVIDIA A100 80GB PCIe	100	267	2.14782e-14	79	242	0.419366
268	Inching (ManyCTRLM Half Sparse )	../DataRepo/PdbByAtomCount/1a1x.pdb	905	25.1619	5.28369	Linux	NVIDIA A100 80GB PCIe	100	268	8.81354e-14	79	242	0.419366
269	Inching (ManyCTRLM Half Sparse )	../DataRepo/PdbByAtomCount/1a1x.pdb	905	25.1619	5.28369	Linux	NVIDIA A100 80GB PCIe	100	269	3.56355e-14	79	242	0.419366
270	Inching (ManyCTRLM Half Sparse )	../DataRepo/PdbByAtomCount/1a1x.pdb	905	25.1619	5.28369	Linux	NVIDIA A100 80GB PCIe	100	270	6.4188e-14	79	242	0.419366
271	Inching (ManyCTRLM Half Sparse )	../DataRepo/PdbByAtomCount/1a1x.pdb	905	25.1619	5.28369	Linux	NVIDIA A100 80GB PCIe	100	271	1.2091e-13	79	242	0.419366
272	Inching (ManyCTRLM Half Sparse )	../DataRepo/PdbByAtomCount/1a1x.pdb	905	25.1619	5.28369	Linux	NVIDIA A100 80GB PCIe	100	272	4.65015e-14	79	242	0.419366
273	Inching (ManyCTRLM Half Sparse )	../DataRepo/PdbByAtomCount/1a1x.pdb	905	25.1619	5.28369	Linux	NVIDIA A100 80GB PCIe	100	273	4.36352e-14	79	242	0.419366
274	Inching (ManyCTRLM Half Sparse )	../DataRepo/PdbByAtomCount/1a1x.pdb	905	25.1619	5.28369	Linux	NVIDIA A100 80GB PCIe	100	274	1.16636e-13	79	242	0.419366
275	Inching (ManyCTRLM Half Sparse )	../DataRepo/PdbByAtomCount/1a1x.pdb	905	25.1619	5.28369	Linux	NVIDIA A100 80GB PCIe	100	275	4.0871e-14	79	242	0.419366
276	Inching (ManyCTRLM Half Sparse )	../DataRepo/PdbByAtomCount/1a1x.pdb	905	25.1619	5.28369	Linux	NVIDIA A100 80GB PCIe	100	276	6.35063e-14	79	242	0.419366
277	Inching (ManyCTRLM Half Sparse )	../DataRepo/PdbByAtomCount/1a1x.pdb	905	25.1619	5.28369	Linux	NVIDIA A100 80GB PCIe	100	277	4.04363e-14	79	242	0.419366
278	Inching (ManyCTRLM Half Sparse )	../DataRepo/PdbByAtomCount/1a1x.pdb	905	25.1619	5.28369	Linux	NVIDIA A100 80GB PCIe	100	278	2.0383e-14	79	242	0.419366
279	Inching (ManyCTRLM Half Sparse )	../DataRepo/PdbByAtomCount/1a1x.pdb	905	25.1619	5.28369	Linux	NVIDIA A100 80GB PCIe	100	279	8.77545e-14	79	242	0.419366
280	Inching (ManyCTRLM Half Sparse )	../DataRepo/PdbByAtomCount/1a1x.pdb	905	25.1619	5.28369	Linux	NVIDIA A100 80GB PCIe	100	280	5.78608e-14	79	242	0.419366
281	Inching (ManyCTRLM Half Sparse )	../DataRepo/PdbByAtomCount/1a1x.pdb	905	25.1619	5.28369	Linux	NVIDIA A100 80GB PCIe	100	281	7.44432e-14	79	242	0.419366
282	Inching (ManyCTRLM Half Sparse )	../DataRepo/PdbByAtomCount/1a1x.pdb	905	25.1619	5.28369	Linux	NVIDIA A100 80GB PCIe	100	282	3.91231e-13	79	242	0.419366
283	Inching (ManyCTRLM Half Sparse )	../DataRepo/PdbByAtomCount/1a1x.pdb	905	25.1619	5.28369	Linux	NVIDIA A100 80GB PCIe	100	283	3.31672e-14	79	242	0.419366
284	Inching (ManyCTRLM Half Sparse )	../DataRepo/PdbByAtomCount/1a1x.pdb	905	25.1619	5.28369	Linux	NVIDIA A100 80GB PCIe	100	284	3.54847e-14	79	242	0.419366
285	Inching (ManyCTRLM Half Sparse )	../DataRepo/PdbByAtomCount/1a1x.pdb	905	25.1619	5.28369	Linux	NVIDIA A100 80GB PCIe	100	285	1.36075e-13	79	242	0.419366
286	Inching (ManyCTRLM Half Sparse )	../DataRepo/PdbByAtomCount/1a1x.pdb	905	25.1619	5.28369	Linux	NVIDIA A100 80GB PCIe	100	286	3.1204e-14	79	242	0.419366
287	Inching (ManyCTRLM Half Sparse )	../DataRepo/PdbByAtomCount/1a1x.pdb	905	25.1619	5.28369	Linux	NVIDIA A100 80GB PCIe	100	287	1.05889e-13	79	242	0.419366
288	Inching (ManyCTRLM Half Sparse )	../DataRepo/PdbByAtomCount/1a1x.pdb	905	25.1619	5.28369	Linux	NVIDIA A100 80GB PCIe	100	288	1.74024e-14	79	242	0.419366
289	Inching (ManyCTRLM Half Sparse )	../DataRepo/PdbByAtomCount/1a1x.pdb	905	25.1619	5.28369	Linux	NVIDIA A100 80GB PCIe	100	289	4.55668e-14	79	242	0.419366
290	Inching (ManyCTRLM Half Sparse )	../DataRepo/PdbByAtomCount/1a1x.pdb	905	25.1619	5.28369	Linux	NVIDIA A100 80GB PCIe	100	290	4.98791e-14	79	242	0.419366
291	Inching (ManyCTRLM Half Sparse )	../DataRepo/PdbByAtomCount/1a1x.pdb	905	25.1619	5.28369	Linux	NVIDIA A100 80GB PCIe	100	291	5.45421e-14	79	242	0.419366
292	Inching (ManyCTRLM Half Sparse )	../DataRepo/PdbByAtomCount/1a1x.pdb	905	25.1619	5.28369	Linux	NVIDIA A100 80GB PCIe	100	292	3.95718e-13	79	242	0.419366
293	Inching (ManyCTRLM Half Sparse )	../DataRepo/PdbByAtomCount/1a1x.pdb	905	25.1619	5.28369	Linux	NVIDIA A100 80GB PCIe	100	293	4.1618e-14	79	242	0.419366
294	Inching (ManyCTRLM Half Sparse )	../DataRepo/PdbByAtomCount/1a1x.pdb	905	25.1619	5.28369	Linux	NVIDIA A100 80GB PCIe	100	294	4.5831e-13	79	242	0.419366
295	Inching (ManyCTRLM Half Sparse )	../DataRepo/PdbByAtomCount/1a1x.pdb	905	25.1619	5.28369	Linux	NVIDIA A100 80GB PCIe	100	295	4.01361e-14	79	242	0.419366
296	Inching (ManyCTRLM Half Sparse )	../DataRepo/PdbByAtomCount/1a1x.pdb	905	25.1619	5.28369	Linux	NVIDIA A100 80GB PCIe	100	296	1.35108e-13	79	242	0.419366
297	Inching (ManyCTRLM Half Sparse )	../DataRepo/PdbByAtomCount/1a1x.pdb	905	25.1619	5.28369	Linux	NVIDIA A100 80GB PCIe	100	297	1.85867e-13	79	242	0.419366
298	Inching (ManyCTRLM Half Sparse )	../DataRepo/PdbByAtomCount/1a1x.pdb	905	25.1619	5.28369	Linux	NVIDIA A100 80GB PCIe	100	298	3.83744e-14	79	242	0.419366
299	Inching (ManyCTRLM Half Sparse )	../DataRepo/PdbByAtomCount/1a1x.pdb	905	25.1619	5.28369	Linux	NVIDIA A100 80GB PCIe	100	299	6.6907e-14	79	242	0.419366
300	Inching (ManyCTRLM Half Sparse )	../DataRepo/PdbByAtomCount/1a1x.pdb	905	25.1619	5.28369	Linux	NVIDIA A100 80GB PCIe	100	300	5.15286e-14	79	242	0.419366
301	Inching (ManyCTRLM Half Sparse )	../DataRepo/PdbByAtomCount/1a1x.pdb	905	25.1619	5.28369	Linux	NVIDIA A100 80GB PCIe	100	301	1.23582e-13	79	242	0.419366
302	Inching (ManyCTRLM Half Sparse )	../DataRepo/PdbByAtomCount/1a1x.pdb	905	25.1619	5.28369	Linux	NVIDIA A100 80GB PCIe	100	302	3.00147e-12	79	242	0.419366
303	Inching (ManyCTRLM Half Sparse )	../DataRepo/PdbByAtomCount/1a1x.pdb	905	25.1619	5.28369	Linux	NVIDIA A100 80GB PCIe	100	303	4.07024e-14	79	242	0.419366
304	Inching (ManyCTRLM Half Sparse )	../DataRepo/PdbByAtomCount/1a1x.pdb	905	25.1619	5.28369	Linux	NVIDIA A100 80GB PCIe	100	304	4.41856e-14	79	242	0.419366
305	Inching (ManyCTRLM Half Sparse )	../DataRepo/PdbByAtomCount/1a1x.pdb	905	25.1619	5.28369	Linux	NVIDIA A100 80GB PCIe	100	305	2.41466e-12	79	242	0.419366
306	Inching (ManyCTRLM Half Sparse )	../DataRepo/PdbByAtomCount/1a1x.pdb	905	37.3994	5.28369	Linux	NVIDIA A100 80GB PCIe	100	306	2.86172e-14	107	306	0.623324
307	Inching (ManyCTRLM Half Sparse )	../DataRepo/PdbByAtomCount/1a1x.pdb	905	37.3994	5.28369	Linux	NVIDIA A100 80GB PCIe	100	307	9.21922e-14	107	306	0.623324
308	Inching (ManyCTRLM Half Sparse )	../DataRepo/PdbByAtomCount/1a1x.pdb	905	37.3994	5.28369	Linux	NVIDIA A100 80GB PCIe	100	308	7.01745e-14	107	306	0.623324
309	Inching (ManyCTRLM Half Sparse )	../DataRepo/PdbByAtomCount/1a1x.pdb	905	37.3994	5.28369	Linux	NVIDIA A100 80GB PCIe	100	309	4.72989e-13	107	306	0.623324
310	Inching (ManyCTRLM Half Sparse )	../DataRepo/PdbByAtomCount/1a1x.pdb	905	37.3994	5.28369	Linux	NVIDIA A100 80GB PCIe	100	310	2.60146e-14	107	306	0.623324
311	Inching (ManyCTRLM Half Sparse )	../DataRepo/PdbByAtomCount/1a1x.pdb	905	37.3994	5.28369	Linux	NVIDIA A100 80GB PCIe	100	311	1.43131e-13	107	306	0.623324
312	Inching (ManyCTRLM Half Sparse )	../DataRepo/PdbByAtomCount/1a1x.pdb	905	37.3994	5.28369	Linux	NVIDIA A100 80GB PCIe	100	312	3.01082e-14	107	306	0.623324
313	Inching (ManyCTRLM Half Sparse )	../DataRepo/PdbByAtomCount/1a1x.pdb	905	37.3994	5.28369	Linux	NVIDIA A100 80GB PCIe	100	313	1.01223e-13	107	306	0.623324
314	Inching (ManyCTRLM Half Sparse )	../DataRepo/PdbByAtomCount/1a1x.pdb	905	37.3994	5.28369	Linux	NVIDIA A100 80GB PCIe	100	314	2.76163e-13	107	306	0.623324
315	Inching (ManyCTRLM Half Sparse )	../DataRepo/PdbByAtomCount/1a1x.pdb	905	37.3994	5.28369	Linux	NVIDIA A100 80GB PCIe	100	315	4.51134e-14	107	306	0.623324
316	Inching (ManyCTRLM Half Sparse )	../DataRepo/PdbByAtomCount/1a1x.pdb	905	37.3994	5.28369	Linux	NVIDIA A100 80GB PCIe	100	316	7.83579e-14	107	306	0.623324
317	Inching (ManyCTRLM Half Sparse )	../DataRepo/PdbByAtomCount/1a1x.pdb	905	37.3994	5.28369	Linux	NVIDIA A100 80GB PCIe	100	317	4.13951e-14	107	306	0.623324
318	Inching (ManyCTRLM Half Sparse )	../DataRepo/PdbByAtomCount/1a1x.pdb	905	37.3994	5.28369	Linux	NVIDIA A100 80GB PCIe	100	318	6.60334e-14	107	306	0.623324
319	Inching (ManyCTRLM Half Sparse )	../DataRepo/PdbByAtomCount/1a1x.pdb	905	37.3994	5.28369	Linux	NVIDIA A100 80GB PCIe	100	319	4.74224e-14	107	306	0.623324
320	Inching (ManyCTRLM Half Sparse )	../DataRepo/PdbByAtomCount/1a1x.pdb	905	37.3994	5.28369	Linux	NVIDIA A100 80GB PCIe	100	320	2.66238e-14	107	306	0.623324
321	Inching (ManyCTRLM Half Sparse )	../DataRepo/PdbByAtomCount/1a1x.pdb	905	37.3994	5.28369	Linux	NVIDIA A100 80GB PCIe	100	321	5.07188e-14	107	306	0.623324
322	Inching (ManyCTRLM Half Sparse )	../DataRepo/PdbByAtomCount/1a1x.pdb	905	37.3994	5.28369	Linux	NVIDIA A100 80GB PCIe	100	322	7.41312e-14	107	306	0.623324
323	Inching (ManyCTRLM Half Sparse )	../DataRepo/PdbByAtomCount/1a1x.pdb	905	37.3994	5.28369	Linux	NVIDIA A100 80GB PCIe	100	323	1.2468e-13	107	306	0.623324
324	Inching (ManyCTRLM Half Sparse )	../DataRepo/PdbByAtomCount/1a1x.pdb	905	37.3994	5.28369	Linux	NVIDIA A100 80GB PCIe	100	324	1.50819e-13	107	306	0.623324
325	Inching (ManyCTRLM Half Sparse )	../DataRepo/PdbByAtomCount/1a1x.pdb	905	37.3994	5.28369	Linux	NVIDIA A100 80GB PCIe	100	325	5.8714e-14	107	306	0.623324
326	Inching (ManyCTRLM Half Sparse )	../DataRepo/PdbByAtomCount/1a1x.pdb	905	37.3994	5.28369	Linux	NVIDIA A100 80GB PCIe	100	326	4.17767e-14	107	306	0.623324
327	Inching (ManyCTRLM Half Sparse )	../DataRepo/PdbByAtomCount/1a1x.pdb	905	37.3994	5.28369	Linux	NVIDIA A100 80GB PCIe	100	327	4.97337e-14	107	306	0.623324
328	Inching (ManyCTRLM Half Sparse )	../DataRepo/PdbByAtomCount/1a1x.pdb	905	37.3994	5.28369	Linux	NVIDIA A100 80GB PCIe	100	328	8.03243e-14	107	306	0.623324
329	Inching (ManyCTRLM Half Sparse )	../DataRepo/PdbByAtomCount/1a1x.pdb	905	37.3994	5.28369	Linux	NVIDIA A100 80GB PCIe	100	329	2.78295e-14	107	306	0.623324
330	Inching (ManyCTRLM Half Sparse )	../DataRepo/PdbByAtomCount/1a1x.pdb	905	37.3994	5.28369	Linux	NVIDIA A100 80GB PCIe	100	330	8.37115e-14	107	306	0.623324
331	Inching (ManyCTRLM Half Sparse )	../DataRepo/PdbByAtomCount/1a1x.pdb	905	37.3994	5.28369	Linux	NVIDIA A100 80GB PCIe	100	331	7.73391e-14	107	306	0.623324
332	Inching (ManyCTRLM Half Sparse )	../DataRepo/PdbByAtomCount/1a1x.pdb	905	37.3994	5.28369	Linux	NVIDIA A100 80GB PCIe	100	332	1.40703e-13	107	306	0.623324
333	Inching (ManyCTRLM Half Sparse )	../DataRepo/PdbByAtomCount/1a1x.pdb	905	37.3994	5.28369	Linux	NVIDIA A100 80GB PCIe	100	333	2.14292e-14	107	306	0.623324
334	Inching (ManyCTRLM Half Sparse )	../DataRepo/PdbByAtomCount/1a1x.pdb	905	37.3994	5.28369	Linux	NVIDIA A100 80GB PCIe	100	334	1.96936e-14	107	306	0.623324
335	Inching (ManyCTRLM Half Sparse )	../DataRepo/PdbByAtomCount/1a1x.pdb	905	37.3994	5.28369	Linux	NVIDIA A100 80GB PCIe	100	335	4.82982e-14	107	306	0.623324
336	Inching (ManyCTRLM Half Sparse )	../DataRepo/PdbByAtomCount/1a1x.pdb	905	37.3994	5.28369	Linux	NVIDIA A100 80GB PCIe	100	336	1.53884e-14	107	306	0.623324
337	Inching (ManyCTRLM Half Sparse )	../DataRepo/PdbByAtomCount/1a1x.pdb	905	37.3994	5.28369	Linux	NVIDIA A100 80GB PCIe	100	337	1.56721e-14	107	306	0.623324
338	Inching (ManyCTRLM Half Sparse )	../DataRepo/PdbByAtomCount/1a1x.pdb	905	37.3994	5.28369	Linux	NVIDIA A100 80GB PCIe	100	338	1.99284e-14	107	306	0.623324
339	Inching (ManyCTRLM Half Sparse )	../DataRepo/PdbByAtomCount/1a1x.pdb	905	37.3994	5.28369	Linux	NVIDIA A100 80GB PCIe	100	339	3.82277e-14	107	306	0.623324
340	Inching (ManyCTRLM Half Sparse )	../DataRepo/PdbByAtomCount/1a1x.pdb	905	37.3994	5.28369	Linux	NVIDIA A100 80GB PCIe	100	340	1.4104e-13	107	306	0.623324
341	Inching (ManyCTRLM Half Sparse )	../DataRepo/PdbByAtomCount/1a1x.pdb	905	37.3994	5.28369	Linux	NVIDIA A100 80GB PCIe	100	341	2.60469e-14	107	306	0.623324
342	Inching (ManyCTRLM Half Sparse )	../DataRepo/PdbByAtomCount/1a1x.pdb	905	37.3994	5.28369	Linux	NVIDIA A100 80GB PCIe	100	342	1.1052e-13	107	306	0.623324
343	Inching (ManyCTRLM Half Sparse )	../DataRepo/PdbByAtomCount/1a1x.pdb	905	37.3994	5.28369	Linux	NVIDIA A100 80GB PCIe	100	343	3.63813e-14	107	306	0.623324
344	Inching (ManyCTRLM Half Sparse )	../DataRepo/PdbByAtomCount/1a1x.pdb	905	37.3994	5.28369	Linux	NVIDIA A100 80GB PCIe	100	344	8.09804e-14	107	306	0.623324
345	Inching (ManyCTRLM Half Sparse )	../DataRepo/PdbByAtomCount/1a1x.pdb	905	37.3994	5.28369	Linux	NVIDIA A100 80GB PCIe	100	345	2.18455e-14	107	306	0.623324
346	Inching (ManyCTRLM Half Sparse )	../DataRepo/PdbByAtomCount/1a1x.pdb	905	37.3994	5.28369	Linux	NVIDIA A100 80GB PCIe	100	346	2.27418e-14	107	306	0.623324
347	Inching (ManyCTRLM Half Sparse )	../DataRepo/PdbByAtomCount/1a1x.pdb	905	37.3994	5.28369	Linux	NVIDIA A100 80GB PCIe	100	347	5.47799e-14	107	306	0.623324
348	Inching (ManyCTRLM Half Sparse )	../DataRepo/PdbByAtomCount/1a1x.pdb	905	37.3994	5.28369	Linux	NVIDIA A100 80GB PCIe	100	348	5.25881e-14	107	306	0.623324
349	Inching (ManyCTRLM Half Sparse )	../DataRepo/PdbByAtomCount/1a1x.pdb	905	37.3994	5.28369	Linux	NVIDIA A100 80GB PCIe	100	349	1.44283e-13	107	306	0.623324
350	Inching (ManyCTRLM Half Sparse )	../DataRepo/PdbByAtomCount/1a1x.pdb	905	37.3994	5.28369	Linux	NVIDIA A100 80GB PCIe	100	350	1.2621e-13	107	306	0.623324
351	Inching (ManyCTRLM Half Sparse )	../DataRepo/PdbByAtomCount/1a1x.pdb	905	37.3994	5.28369	Linux	NVIDIA A100 80GB PCIe	100	351	7.18578e-14	107	306	0.623324
352	Inching (ManyCTRLM Half Sparse )	../DataRepo/PdbByAtomCount/1a1x.pdb	905	37.3994	5.28369	Linux	NVIDIA A100 80GB PCIe	100	352	4.31748e-14	107	306	0.623324
353	Inching (ManyCTRLM Half Sparse )	../DataRepo/PdbByAtomCount/1a1x.pdb	905	37.3994	5.28369	Linux	NVIDIA A100 80GB PCIe	100	353	3.75099e-14	107	306	0.623324
354	Inching (ManyCTRLM Half Sparse )	../DataRepo/PdbByAtomCount/1a1x.pdb	905	37.3994	5.28369	Linux	NVIDIA A100 80GB PCIe	100	354	6.95102e-14	107	306	0.623324
355	Inching (ManyCTRLM Half Sparse )	../DataRepo/PdbByAtomCount/1a1x.pdb	905	37.3994	5.28369	Linux	NVIDIA A100 80GB PCIe	100	355	4.51542e-14	107	306	0.623324
356	Inching (ManyCTRLM Half Sparse )	../DataRepo/PdbByAtomCount/1a1x.pdb	905	37.3994	5.28369	Linux	NVIDIA A100 80GB PCIe	100	356	3.56293e-14	107	306	0.623324
357	Inching (ManyCTRLM Half Sparse )	../DataRepo/PdbByAtomCount/1a1x.pdb	905	37.3994	5.28369	Linux	NVIDIA A100 80GB PCIe	100	357	7.53776e-14	107	306	0.623324
358	Inching (ManyCTRLM Half Sparse )	../DataRepo/PdbByAtomCount/1a1x.pdb	905	37.3994	5.28369	Linux	NVIDIA A100 80GB PCIe	100	358	3.04636e-14	107	306	0.623324
359	Inching (ManyCTRLM Half Sparse )	../DataRepo/PdbByAtomCount/1a1x.pdb	905	37.3994	5.28369	Linux	NVIDIA A100 80GB PCIe	100	359	2.73564e-13	107	306	0.623324
360	Inching (ManyCTRLM Half Sparse )	../DataRepo/PdbByAtomCount/1a1x.pdb	905	37.3994	5.28369	Linux	NVIDIA A100 80GB PCIe	100	360	9.47298e-14	107	306	0.623324
361	Inching (ManyCTRLM Half Sparse )	../DataRepo/PdbByAtomCount/1a1x.pdb	905	37.3994	5.28369	Linux	NVIDIA A100 80GB PCIe	100	361	1.42468e-13	107	306	0.623324
362	Inching (ManyCTRLM Half Sparse )	../DataRepo/PdbByAtomCount/1a1x.pdb	905	37.3994	5.28369	Linux	NVIDIA A100 80GB PCIe	100	362	3.72945e-14	107	306	0.623324
363	Inching (ManyCTRLM Half Sparse )	../DataRepo/PdbByAtomCount/1a1x.pdb	905	37.3994	5.28369	Linux	NVIDIA A100 80GB PCIe	100	363	2.06956e-14	107	306	0.623324
364	Inching (ManyCTRLM Half Sparse )	../DataRepo/PdbByAtomCount/1a1x.pdb	905	37.3994	5.28369	Linux	NVIDIA A100 80GB PCIe	100	364	2.22104e-14	107	306	0.623324
365	Inching (ManyCTRLM Half Sparse )	../DataRepo/PdbByAtomCount/1a1x.pdb	905	37.3994	5.28369	Linux	NVIDIA A100 80GB PCIe	100	365	3.10966e-14	107	306	0.623324
366	Inching (ManyCTRLM Half Sparse )	../DataRepo/PdbByAtomCount/1a1x.pdb	905	37.3994	5.28369	Linux	NVIDIA A100 80GB PCIe	100	366	4.75855e-13	107	306	0.623324
367	Inching (ManyCTRLM Half Sparse )	../DataRepo/PdbByAtomCount/1a1x.pdb	905	37.3994	5.28369	Linux	NVIDIA A100 80GB PCIe	100	367	7.04345e-14	107	306	0.623324
368	Inching (ManyCTRLM Half Sparse )	../DataRepo/PdbByAtomCount/1a1x.pdb	905	37.3994	5.28369	Linux	NVIDIA A100 80GB PCIe	100	368	9.03989e-14	107	306	0.623324
369	Inching (ManyCTRLM Half Sparse )	../DataRepo/PdbByAtomCount/1a1x.pdb	905	37.3994	5.28369	Linux	NVIDIA A100 80GB PCIe	100	369	3.86014e-14	107	306	0.623324
370	Inching (ManyCTRLM Half Sparse )	../DataRepo/PdbByAtomCount/1a1x.pdb	905	50.8007	5.28369	Linux	NVIDIA A100 80GB PCIe	100	370	2.84324e-14	127	370	0.846678
371	Inching (ManyCTRLM Half Sparse )	../DataRepo/PdbByAtomCount/1a1x.pdb	905	50.8007	5.28369	Linux	NVIDIA A100 80GB PCIe	100	371	2.49928e-14	127	370	0.846678
372	Inching (ManyCTRLM Half Sparse )	../DataRepo/PdbByAtomCount/1a1x.pdb	905	50.8007	5.28369	Linux	NVIDIA A100 80GB PCIe	100	372	5.94019e-14	127	370	0.846678
373	Inching (ManyCTRLM Half Sparse )	../DataRepo/PdbByAtomCount/1a1x.pdb	905	50.8007	5.28369	Linux	NVIDIA A100 80GB PCIe	100	373	8.79883e-14	127	370	0.846678
374	Inching (ManyCTRLM Half Sparse )	../DataRepo/PdbByAtomCount/1a1x.pdb	905	50.8007	5.28369	Linux	NVIDIA A100 80GB PCIe	100	374	4.30281e-13	127	370	0.846678
375	Inching (ManyCTRLM Half Sparse )	../DataRepo/PdbByAtomCount/1a1x.pdb	905	50.8007	5.28369	Linux	NVIDIA A100 80GB PCIe	100	375	3.44011e-14	127	370	0.846678
376	Inching (ManyCTRLM Half Sparse )	../DataRepo/PdbByAtomCount/1a1x.pdb	905	50.8007	5.28369	Linux	NVIDIA A100 80GB PCIe	100	376	2.16088e-13	127	370	0.846678
377	Inching (ManyCTRLM Half Sparse )	../DataRepo/PdbByAtomCount/1a1x.pdb	905	50.8007	5.28369	Linux	NVIDIA A100 80GB PCIe	100	377	4.60539e-14	127	370	0.846678
378	Inching (ManyCTRLM Half Sparse )	../DataRepo/PdbByAtomCount/1a1x.pdb	905	50.8007	5.28369	Linux	NVIDIA A100 80GB PCIe	100	378	1.03527e-13	127	370	0.846678
379	Inching (ManyCTRLM Half Sparse )	../DataRepo/PdbByAtomCount/1a1x.pdb	905	50.8007	5.28369	Linux	NVIDIA A100 80GB PCIe	100	379	4.52882e-14	127	370	0.846678
380	Inching (ManyCTRLM Half Sparse )	../DataRepo/PdbByAtomCount/1a1x.pdb	905	50.8007	5.28369	Linux	NVIDIA A100 80GB PCIe	100	380	3.67208e-14	127	370	0.846678
381	Inching (ManyCTRLM Half Sparse )	../DataRepo/PdbByAtomCount/1a1x.pdb	905	50.8007	5.28369	Linux	NVIDIA A100 80GB PCIe	100	381	2.78017e-13	127	370	0.846678
382	Inching (ManyCTRLM Half Sparse )	../DataRepo/PdbByAtomCount/1a1x.pdb	905	50.8007	5.28369	Linux	NVIDIA A100 80GB PCIe	100	382	3.29013e-13	127	370	0.846678
383	Inching (ManyCTRLM Half Sparse )	../DataRepo/PdbByAtomCount/1a1x.pdb	905	50.8007	5.28369	Linux	NVIDIA A100 80GB PCIe	100	383	6.64914e-14	127	370	0.846678
384	Inching (ManyCTRLM Half Sparse )	../DataRepo/PdbByAtomCount/1a1x.pdb	905	50.8007	5.28369	Linux	NVIDIA A100 80GB PCIe	100	384	4.84903e-14	127	370	0.846678
385	Inching (ManyCTRLM Half Sparse )	../DataRepo/PdbByAtomCount/1a1x.pdb	905	50.8007	5.28369	Linux	NVIDIA A100 80GB PCIe	100	385	1.22057e-13	127	370	0.846678
386	Inching (ManyCTRLM Half Sparse )	../DataRepo/PdbByAtomCount/1a1x.pdb	905	50.8007	5.28369	Linux	NVIDIA A100 80GB PCIe	100	386	7.2088e-14	127	370	0.846678
387	Inching (ManyCTRLM Half Sparse )	../DataRepo/PdbByAtomCount/1a1x.pdb	905	50.8007	5.28369	Linux	NVIDIA A100 80GB PCIe	100	387	4.71557e-14	127	370	0.846678
388	Inching (ManyCTRLM Half Sparse )	../DataRepo/PdbByAtomCount/1a1x.pdb	905	50.8007	5.28369	Linux	NVIDIA A100 80GB PCIe	100	388	2.21322e-14	127	370	0.846678
389	Inching (ManyCTRLM Half Sparse )	../DataRepo/PdbByAtomCount/1a1x.pdb	905	50.8007	5.28369	Linux	NVIDIA A100 80GB PCIe	100	389	6.2972e-13	127	370	0.846678
390	Inching (ManyCTRLM Half Sparse )	../DataRepo/PdbByAtomCount/1a1x.pdb	905	50.8007	5.28369	Linux	NVIDIA A100 80GB PCIe	100	390	7.82589e-14	127	370	0.846678
391	Inching (ManyCTRLM Half Sparse )	../DataRepo/PdbByAtomCount/1a1x.pdb	905	50.8007	5.28369	Linux	NVIDIA A100 80GB PCIe	100	391	5.20029e-14	127	370	0.846678
392	Inching (ManyCTRLM Half Sparse )	../DataRepo/PdbByAtomCount/1a1x.pdb	905	50.8007	5.28369	Linux	NVIDIA A100 80GB PCIe	100	392	2.49506e-13	127	370	0.846678
393	Inching (ManyCTRLM Half Sparse )	../DataRepo/PdbByAtomCount/1a1x.pdb	905	50.8007	5.28369	Linux	NVIDIA A100 80GB PCIe	100	393	2.95319e-14	127	370	0.846678
394	Inching (ManyCTRLM Half Sparse )	../DataRepo/PdbByAtomCount/1a1x.pdb	905	50.8007	5.28369	Linux	NVIDIA A100 80GB PCIe	100	394	4.22475e-13	127	370	0.846678
395	Inching (ManyCTRLM Half Sparse )	../DataRepo/PdbByAtomCount/1a1x.pdb	905	50.8007	5.28369	Linux	NVIDIA A100 80GB PCIe	100	395	4.7357e-14	127	370	0.846678
396	Inching (ManyCTRLM Half Sparse )	../DataRepo/PdbByAtomCount/1a1x.pdb	905	50.8007	5.28369	Linux	NVIDIA A100 80GB PCIe	100	396	5.3289e-14	127	370	0.846678
397	Inching (ManyCTRLM Half Sparse )	../DataRepo/PdbByAtomCount/1a1x.pdb	905	50.8007	5.28369	Linux	NVIDIA A100 80GB PCIe	100	397	1.96365e-14	127	370	0.846678
398	Inching (ManyCTRLM Half Sparse )	../DataRepo/PdbByAtomCount/1a1x.pdb	905	50.8007	5.28369	Linux	NVIDIA A100 80GB PCIe	100	398	2.39881e-14	127	370	0.846678
399	Inching (ManyCTRLM Half Sparse )	../DataRepo/PdbByAtomCount/1a1x.pdb	905	50.8007	5.28369	Linux	NVIDIA A100 80GB PCIe	100	399	4.06653e-14	127	370	0.846678
400	Inching (ManyCTRLM Half Sparse )	../DataRepo/PdbByAtomCount/1a1x.pdb	905	50.8007	5.28369	Linux	NVIDIA A100 80GB PCIe	100	400	4.24834e-14	127	370	0.846678
401	Inching (ManyCTRLM Half Sparse )	../DataRepo/PdbByAtomCount/1a1x.pdb	905	50.8007	5.28369	Linux	NVIDIA A100 80GB PCIe	100	401	4.0723e-14	127	370	0.846678
402	Inching (ManyCTRLM Half Sparse )	../DataRepo/PdbByAtomCount/1a1x.pdb	905	50.8007	5.28369	Linux	NVIDIA A100 80GB PCIe	100	402	1.98599e-14	127	370	0.846678
403	Inching (ManyCTRLM Half Sparse )	../DataRepo/PdbByAtomCount/1a1x.pdb	905	50.8007	5.28369	Linux	NVIDIA A100 80GB PCIe	100	403	4.03896e-14	127	370	0.846678
404	Inching (ManyCTRLM Half Sparse )	../DataRepo/PdbByAtomCount/1a1x.pdb	905	50.8007	5.28369	Linux	NVIDIA A100 80GB PCIe	100	404	4.74846e-14	127	370	0.846678
405	Inching (ManyCTRLM Half Sparse )	../DataRepo/PdbByAtomCount/1a1x.pdb	905	50.8007	5.28369	Linux	NVIDIA A100 80GB PCIe	100	405	4.2498e-13	127	370	0.846678
406	Inching (ManyCTRLM Half Sparse )	../DataRepo/PdbByAtomCount/1a1x.pdb	905	50.8007	5.28369	Linux	NVIDIA A100 80GB PCIe	100	406	1.71785e-14	127	370	0.846678
407	Inching (ManyCTRLM Half Sparse )	../DataRepo/PdbByAtomCount/1a1x.pdb	905	50.8007	5.28369	Linux	NVIDIA A100 80GB PCIe	100	407	1.86124e-14	127	370	0.846678
408	Inching (ManyCTRLM Half Sparse )	../DataRepo/PdbByAtomCount/1a1x.pdb	905	50.8007	5.28369	Linux	NVIDIA A100 80GB PCIe	100	408	2.14104e-14	127	370	0.846678
409	Inching (ManyCTRLM Half Sparse )	../DataRepo/PdbByAtomCount/1a1x.pdb	905	50.8007	5.28369	Linux	NVIDIA A100 80GB PCIe	100	409	2.47612e-13	127	370	0.846678
410	Inching (ManyCTRLM Half Sparse )	../DataRepo/PdbByAtomCount/1a1x.pdb	905	50.8007	5.28369	Linux	NVIDIA A100 80GB PCIe	100	410	4.2242e-14	127	370	0.846678
411	Inching (ManyCTRLM Half Sparse )	../DataRepo/PdbByAtomCount/1a1x.pdb	905	50.8007	5.28369	Linux	NVIDIA A100 80GB PCIe	100	411	3.63485e-14	127	370	0.846678
412	Inching (ManyCTRLM Half Sparse )	../DataRepo/PdbByAtomCount/1a1x.pdb	905	50.8007	5.28369	Linux	NVIDIA A100 80GB PCIe	100	412	8.79344e-14	127	370	0.846678
413	Inching (ManyCTRLM Half Sparse )	../DataRepo/PdbByAtomCount/1a1x.pdb	905	50.8007	5.28369	Linux	NVIDIA A100 80GB PCIe	100	413	6.31631e-13	127	370	0.846678
414	Inching (ManyCTRLM Half Sparse )	../DataRepo/PdbByAtomCount/1a1x.pdb	905	50.8007	5.28369	Linux	NVIDIA A100 80GB PCIe	100	414	3.12628e-14	127	370	0.846678
415	Inching (ManyCTRLM Half Sparse )	../DataRepo/PdbByAtomCount/1a1x.pdb	905	50.8007	5.28369	Linux	NVIDIA A100 80GB PCIe	100	415	7.19737e-14	127	370	0.846678
416	Inching (ManyCTRLM Half Sparse )	../DataRepo/PdbByAtomCount/1a1x.pdb	905	50.8007	5.28369	Linux	NVIDIA A100 80GB PCIe	100	416	1.24012e-13	127	370	0.846678
417	Inching (ManyCTRLM Half Sparse )	../DataRepo/PdbByAtomCount/1a1x.pdb	905	50.8007	5.28369	Linux	NVIDIA A100 80GB PCIe	100	417	3.78663e-14	127	370	0.846678
418	Inching (ManyCTRLM Half Sparse )	../DataRepo/PdbByAtomCount/1a1x.pdb	905	50.8007	5.28369	Linux	NVIDIA A100 80GB PCIe	100	418	6.21435e-14	127	370	0.846678
419	Inching (ManyCTRLM Half Sparse )	../DataRepo/PdbByAtomCount/1a1x.pdb	905	50.8007	5.28369	Linux	NVIDIA A100 80GB PCIe	100	419	3.2837e-13	127	370	0.846678
420	Inching (ManyCTRLM Half Sparse )	../DataRepo/PdbByAtomCount/1a1x.pdb	905	50.8007	5.28369	Linux	NVIDIA A100 80GB PCIe	100	420	3.47476e-14	127	370	0.846678
421	Inching (ManyCTRLM Half Sparse )	../DataRepo/PdbByAtomCount/1a1x.pdb	905	50.8007	5.28369	Linux	NVIDIA A100 80GB PCIe	100	421	2.79433e-13	127	370	0.846678
422	Inching (ManyCTRLM Half Sparse )	../DataRepo/PdbByAtomCount/1a1x.pdb	905	50.8007	5.28369	Linux	NVIDIA A100 80GB PCIe	100	422	2.98523e-14	127	370	0.846678
423	Inching (ManyCTRLM Half Sparse )	../DataRepo/PdbByAtomCount/1a1x.pdb	905	50.8007	5.28369	Linux	NVIDIA A100 80GB PCIe	100	423	3.89863e-14	127	370	0.846678
424	Inching (ManyCTRLM Half Sparse )	../DataRepo/PdbByAtomCount/1a1x.pdb	905	50.8007	5.28369	Linux	NVIDIA A100 80GB PCIe	100	424	1.04616e-13	127	370	0.846678
425	Inching (ManyCTRLM Half Sparse )	../DataRepo/PdbByAtomCount/1a1x.pdb	905	50.8007	5.28369	Linux	NVIDIA A100 80GB PCIe	100	425	3.87966e-14	127	370	0.846678
426	Inching (ManyCTRLM Half Sparse )	../DataRepo/PdbByAtomCount/1a1x.pdb	905	50.8007	5.28369	Linux	NVIDIA A100 80GB PCIe	100	426	4.76118e-14	127	370	0.846678
427	Inching (ManyCTRLM Half Sparse )	../DataRepo/PdbByAtomCount/1a1x.pdb	905	50.8007	5.28369	Linux	NVIDIA A100 80GB PCIe	100	427	2.16203e-13	127	370	0.846678
428	Inching (ManyCTRLM Half Sparse )	../DataRepo/PdbByAtomCount/1a1x.pdb	905	50.8007	5.28369	Linux	NVIDIA A100 80GB PCIe	100	428	3.08318e-14	127	370	0.846678
429	Inching (ManyCTRLM Half Sparse )	../DataRepo/PdbByAtomCount/1a1x.pdb	905	50.8007	5.28369	Linux	NVIDIA A100 80GB PCIe	100	429	4.2759e-13	127	370	0.846678
430	Inching (ManyCTRLM Half Sparse )	../DataRepo/PdbByAtomCount/1a1x.pdb	905	50.8007	5.28369	Linux	NVIDIA A100 80GB PCIe	100	430	1.04741e-13	127	370	0.846678
431	Inching (ManyCTRLM Half Sparse )	../DataRepo/PdbByAtomCount/1a1x.pdb	905	50.8007	5.28369	Linux	NVIDIA A100 80GB PCIe	100	431	2.30151e-14	127	370	0.846678
432	Inching (ManyCTRLM Half Sparse )	../DataRepo/PdbByAtomCount/1a1x.pdb	905	50.8007	5.28369	Linux	NVIDIA A100 80GB PCIe	100	432	2.31159e-14	127	370	0.846678
433	Inching (ManyCTRLM Half Sparse )	../DataRepo/PdbByAtomCount/1a1x.pdb	905	50.8007	5.28369	Linux	NVIDIA A100 80GB PCIe	100	433	1.84213e-14	127	370	0.846678
434	Inching (ManyCTRLM Half Sparse )	../DataRepo/PdbByAtomCount/1a1x.pdb	905	63.7256	5.28369	Linux	NVIDIA A100 80GB PCIe	100	434	1.01677e-13	137	434	1.06209
435	Inching (ManyCTRLM Half Sparse )	../DataRepo/PdbByAtomCount/1a1x.pdb	905	63.7256	5.28369	Linux	NVIDIA A100 80GB PCIe	100	435	3.41375e-14	137	434	1.06209
436	Inching (ManyCTRLM Half Sparse )	../DataRepo/PdbByAtomCount/1a1x.pdb	905	63.7256	5.28369	Linux	NVIDIA A100 80GB PCIe	100	436	1.55697e-13	137	434	1.06209
437	Inching (ManyCTRLM Half Sparse )	../DataRepo/PdbByAtomCount/1a1x.pdb	905	63.7256	5.28369	Linux	NVIDIA A100 80GB PCIe	100	437	1.00632e-13	137	434	1.06209
438	Inching (ManyCTRLM Half Sparse )	../DataRepo/PdbByAtomCount/1a1x.pdb	905	63.7256	5.28369	Linux	NVIDIA A100 80GB PCIe	100	438	5.49914e-14	137	434	1.06209
439	Inching (ManyCTRLM Half Sparse )	../DataRepo/PdbByAtomCount/1a1x.pdb	905	63.7256	5.28369	Linux	NVIDIA A100 80GB PCIe	100	439	9.34077e-14	137	434	1.06209
440	Inching (ManyCTRLM Half Sparse )	../DataRepo/PdbByAtomCount/1a1x.pdb	905	63.7256	5.28369	Linux	NVIDIA A100 80GB PCIe	100	440	3.52445e-13	137	434	1.06209
441	Inching (ManyCTRLM Half Sparse )	../DataRepo/PdbByAtomCount/1a1x.pdb	905	63.7256	5.28369	Linux	NVIDIA A100 80GB PCIe	100	441	3.35777e-14	137	434	1.06209
442	Inching (ManyCTRLM Half Sparse )	../DataRepo/PdbByAtomCount/1a1x.pdb	905	63.7256	5.28369	Linux	NVIDIA A100 80GB PCIe	100	442	1.30522e-13	137	434	1.06209
443	Inching (ManyCTRLM Half Sparse )	../DataRepo/PdbByAtomCount/1a1x.pdb	905	63.7256	5.28369	Linux	NVIDIA A100 80GB PCIe	100	443	2.68122e-14	137	434	1.06209
444	Inching (ManyCTRLM Half Sparse )	../DataRepo/PdbByAtomCount/1a1x.pdb	905	63.7256	5.28369	Linux	NVIDIA A100 80GB PCIe	100	444	2.18986e-13	137	434	1.06209
445	Inching (ManyCTRLM Half Sparse )	../DataRepo/PdbByAtomCount/1a1x.pdb	905	63.7256	5.28369	Linux	NVIDIA A100 80GB PCIe	100	445	3.03369e-14	137	434	1.06209
446	Inching (ManyCTRLM Half Sparse )	../DataRepo/PdbByAtomCount/1a1x.pdb	905	63.7256	5.28369	Linux	NVIDIA A100 80GB PCIe	100	446	3.75181e-14	137	434	1.06209
447	Inching (ManyCTRLM Half Sparse )	../DataRepo/PdbByAtomCount/1a1x.pdb	905	63.7256	5.28369	Linux	NVIDIA A100 80GB PCIe	100	447	4.97543e-14	137	434	1.06209
448	Inching (ManyCTRLM Half Sparse )	../DataRepo/PdbByAtomCount/1a1x.pdb	905	63.7256	5.28369	Linux	NVIDIA A100 80GB PCIe	100	448	5.01669e-14	137	434	1.06209
449	Inching (ManyCTRLM Half Sparse )	../DataRepo/PdbByAtomCount/1a1x.pdb	905	63.7256	5.28369	Linux	NVIDIA A100 80GB PCIe	100	449	1.66514e-13	137	434	1.06209
450	Inching (ManyCTRLM Half Sparse )	../DataRepo/PdbByAtomCount/1a1x.pdb	905	63.7256	5.28369	Linux	NVIDIA A100 80GB PCIe	100	450	8.33577e-14	137	434	1.06209
451	Inching (ManyCTRLM Half Sparse )	../DataRepo/PdbByAtomCount/1a1x.pdb	905	63.7256	5.28369	Linux	NVIDIA A100 80GB PCIe	100	451	9.74717e-14	137	434	1.06209
452	Inching (ManyCTRLM Half Sparse )	../DataRepo/PdbByAtomCount/1a1x.pdb	905	63.7256	5.28369	Linux	NVIDIA A100 80GB PCIe	100	452	2.80052e-14	137	434	1.06209
453	Inching (ManyCTRLM Half Sparse )	../DataRepo/PdbByAtomCount/1a1x.pdb	905	63.7256	5.28369	Linux	NVIDIA A100 80GB PCIe	100	453	2.52546e-14	137	434	1.06209
454	Inching (ManyCTRLM Half Sparse )	../DataRepo/PdbByAtomCount/1a1x.pdb	905	63.7256	5.28369	Linux	NVIDIA A100 80GB PCIe	100	454	2.8331e-14	137	434	1.06209
455	Inching (ManyCTRLM Half Sparse )	../DataRepo/PdbByAtomCount/1a1x.pdb	905	63.7256	5.28369	Linux	NVIDIA A100 80GB PCIe	100	455	4.90861e-13	137	434	1.06209
456	Inching (ManyCTRLM Half Sparse )	../DataRepo/PdbByAtomCount/1a1x.pdb	905	63.7256	5.28369	Linux	NVIDIA A100 80GB PCIe	100	456	9.99023e-14	137	434	1.06209
457	Inching (ManyCTRLM Half Sparse )	../DataRepo/PdbByAtomCount/1a1x.pdb	905	63.7256	5.28369	Linux	NVIDIA A100 80GB PCIe	100	457	3.01345e-14	137	434	1.06209
458	Inching (ManyCTRLM Half Sparse )	../DataRepo/PdbByAtomCount/1a1x.pdb	905	63.7256	5.28369	Linux	NVIDIA A100 80GB PCIe	100	458	3.38619e-14	137	434	1.06209
459	Inching (ManyCTRLM Half Sparse )	../DataRepo/PdbByAtomCount/1a1x.pdb	905	63.7256	5.28369	Linux	NVIDIA A100 80GB PCIe	100	459	6.34492e-14	137	434	1.06209
460	Inching (ManyCTRLM Half Sparse )	../DataRepo/PdbByAtomCount/1a1x.pdb	905	63.7256	5.28369	Linux	NVIDIA A100 80GB PCIe	100	460	4.33545e-14	137	434	1.06209
461	Inching (ManyCTRLM Half Sparse )	../DataRepo/PdbByAtomCount/1a1x.pdb	905	63.7256	5.28369	Linux	NVIDIA A100 80GB PCIe	100	461	5.12506e-13	137	434	1.06209
462	Inching (ManyCTRLM Half Sparse )	../DataRepo/PdbByAtomCount/1a1x.pdb	905	63.7256	5.28369	Linux	NVIDIA A100 80GB PCIe	100	462	3.67057e-14	137	434	1.06209
463	Inching (ManyCTRLM Half Sparse )	../DataRepo/PdbByAtomCount/1a1x.pdb	905	63.7256	5.28369	Linux	NVIDIA A100 80GB PCIe	100	463	2.82951e-13	137	434	1.06209
464	Inching (ManyCTRLM Half Sparse )	../DataRepo/PdbByAtomCount/1a1x.pdb	905	63.7256	5.28369	Linux	NVIDIA A100 80GB PCIe	100	464	9.20406e-14	137	434	1.06209
465	Inching (ManyCTRLM Half Sparse )	../DataRepo/PdbByAtomCount/1a1x.pdb	905	63.7256	5.28369	Linux	NVIDIA A100 80GB PCIe	100	465	2.52161e-14	137	434	1.06209
466	Inching (ManyCTRLM Half Sparse )	../DataRepo/PdbByAtomCount/1a1x.pdb	905	63.7256	5.28369	Linux	NVIDIA A100 80GB PCIe	100	466	2.5985e-14	137	434	1.06209
467	Inching (ManyCTRLM Half Sparse )	../DataRepo/PdbByAtomCount/1a1x.pdb	905	63.7256	5.28369	Linux	NVIDIA A100 80GB PCIe	100	467	6.35077e-14	137	434	1.06209
468	Inching (ManyCTRLM Half Sparse )	../DataRepo/PdbByAtomCount/1a1x.pdb	905	63.7256	5.28369	Linux	NVIDIA A100 80GB PCIe	100	468	2.83697e-13	137	434	1.06209
469	Inching (ManyCTRLM Half Sparse )	../DataRepo/PdbByAtomCount/1a1x.pdb	905	63.7256	5.28369	Linux	NVIDIA A100 80GB PCIe	100	469	3.66761e-14	137	434	1.06209
470	Inching (ManyCTRLM Half Sparse )	../DataRepo/PdbByAtomCount/1a1x.pdb	905	63.7256	5.28369	Linux	NVIDIA A100 80GB PCIe	100	470	5.1157e-13	137	434	1.06209
471	Inching (ManyCTRLM Half Sparse )	../DataRepo/PdbByAtomCount/1a1x.pdb	905	63.7256	5.28369	Linux	NVIDIA A100 80GB PCIe	100	471	5.06364e-14	137	434	1.06209
472	Inching (ManyCTRLM Half Sparse )	../DataRepo/PdbByAtomCount/1a1x.pdb	905	63.7256	5.28369	Linux	NVIDIA A100 80GB PCIe	100	472	5.28479e-14	137	434	1.06209
473	Inching (ManyCTRLM Half Sparse )	../DataRepo/PdbByAtomCount/1a1x.pdb	905	63.7256	5.28369	Linux	NVIDIA A100 80GB PCIe	100	473	4.16989e-14	137	434	1.06209
474	Inching (ManyCTRLM Half Sparse )	../DataRepo/PdbByAtomCount/1a1x.pdb	905	63.7256	5.28369	Linux	NVIDIA A100 80GB PCIe	100	474	4.99578e-13	137	434	1.06209
475	Inching (ManyCTRLM Half Sparse )	../DataRepo/PdbByAtomCount/1a1x.pdb	905	63.7256	5.28369	Linux	NVIDIA A100 80GB PCIe	100	475	3.39022e-14	137	434	1.06209
476	Inching (ManyCTRLM Half Sparse )	../DataRepo/PdbByAtomCount/1a1x.pdb	905	63.7256	5.28369	Linux	NVIDIA A100 80GB PCIe	100	476	4.96047e-14	137	434	1.06209
477	Inching (ManyCTRLM Half Sparse )	../DataRepo/PdbByAtomCount/1a1x.pdb	905	63.7256	5.28369	Linux	NVIDIA A100 80GB PCIe	100	477	2.92443e-14	137	434	1.06209
478	Inching (ManyCTRLM Half Sparse )	../DataRepo/PdbByAtomCount/1a1x.pdb	905	63.7256	5.28369	Linux	NVIDIA A100 80GB PCIe	100	478	1.92056e-14	137	434	1.06209
479	Inching (ManyCTRLM Half Sparse )	../DataRepo/PdbByAtomCount/1a1x.pdb	905	63.7256	5.28369	Linux	NVIDIA A100 80GB PCIe	100	479	9.79876e-14	137	434	1.06209
480	Inching (ManyCTRLM Half Sparse )	../DataRepo/PdbByAtomCount/1a1x.pdb	905	63.7256	5.28369	Linux	NVIDIA A100 80GB PCIe	100	480	4.66465e-14	137	434	1.06209
481	Inching (ManyCTRLM Half Sparse )	../DataRepo/PdbByAtomCount/1a1x.pdb	905	63.7256	5.28369	Linux	NVIDIA A100 80GB PCIe	100	481	1.69698e-13	137	434	1.06209
482	Inching (ManyCTRLM Half Sparse )	../DataRepo/PdbByAtomCount/1a1x.pdb	905	63.7256	5.28369	Linux	NVIDIA A100 80GB PCIe	100	482	4.5283e-14	137	434	1.06209
483	Inching (ManyCTRLM Half Sparse )	../DataRepo/PdbByAtomCount/1a1x.pdb	905	63.7256	5.28369	Linux	NVIDIA A100 80GB PCIe	100	483	4.71055e-14	137	434	1.06209
484	Inching (ManyCTRLM Half Sparse )	../DataRepo/PdbByAtomCount/1a1x.pdb	905	63.7256	5.28369	Linux	NVIDIA A100 80GB PCIe	100	484	4.27798e-14	137	434	1.06209
485	Inching (ManyCTRLM Half Sparse )	../DataRepo/PdbByAtomCount/1a1x.pdb	905	63.7256	5.28369	Linux	NVIDIA A100 80GB PCIe	100	485	4.27423e-14	137	434	1.06209
486	Inching (ManyCTRLM Half Sparse )	../DataRepo/PdbByAtomCount/1a1x.pdb	905	63.7256	5.28369	Linux	NVIDIA A100 80GB PCIe	100	486	2.17997e-13	137	434	1.06209
487	Inching (ManyCTRLM Half Sparse )	../DataRepo/PdbByAtomCount/1a1x.pdb	905	63.7256	5.28369	Linux	NVIDIA A100 80GB PCIe	100	487	1.2605e-13	137	434	1.06209
488	Inching (ManyCTRLM Half Sparse )	../DataRepo/PdbByAtomCount/1a1x.pdb	905	63.7256	5.28369	Linux	NVIDIA A100 80GB PCIe	100	488	3.52989e-14	137	434	1.06209
489	Inching (ManyCTRLM Half Sparse )	../DataRepo/PdbByAtomCount/1a1x.pdb	905	63.7256	5.28369	Linux	NVIDIA A100 80GB PCIe	100	489	4.85692e-14	137	434	1.06209
490	Inching (ManyCTRLM Half Sparse )	../DataRepo/PdbByAtomCount/1a1x.pdb	905	63.7256	5.28369	Linux	NVIDIA A100 80GB PCIe	100	490	3.52762e-13	137	434	1.06209
491	Inching (ManyCTRLM Half Sparse )	../DataRepo/PdbByAtomCount/1a1x.pdb	905	63.7256	5.28369	Linux	NVIDIA A100 80GB PCIe	100	491	1.02186e-13	137	434	1.06209
492	Inching (ManyCTRLM Half Sparse )	../DataRepo/PdbByAtomCount/1a1x.pdb	905	63.7256	5.28369	Linux	NVIDIA A100 80GB PCIe	100	492	3.11716e-14	137	434	1.06209
493	Inching (ManyCTRLM Half Sparse )	../DataRepo/PdbByAtomCount/1a1x.pdb	905	63.7256	5.28369	Linux	NVIDIA A100 80GB PCIe	100	493	1.01063e-13	137	434	1.06209
494	Inching (ManyCTRLM Half Sparse )	../DataRepo/PdbByAtomCount/1a1x.pdb	905	63.7256	5.28369	Linux	NVIDIA A100 80GB PCIe	100	494	3.72914e-14	137	434	1.06209
495	Inching (ManyCTRLM Half Sparse )	../DataRepo/PdbByAtomCount/1a1x.pdb	905	63.7256	5.28369	Linux	NVIDIA A100 80GB PCIe	100	495	1.5493e-13	137	434	1.06209
496	Inching (ManyCTRLM Half Sparse )	../DataRepo/PdbByAtomCount/1a1x.pdb	905	63.7256	5.28369	Linux	NVIDIA A100 80GB PCIe	100	496	3.60348e-14	137	434	1.06209
497	Inching (ManyCTRLM Half Sparse )	../DataRepo/PdbByAtomCount/1a1x.pdb	905	63.7256	5.28369	Linux	NVIDIA A100 80GB PCIe	100	497	1.05493e-13	137	434	1.06209
498	Inching (ManyCTRLM Half Sparse )	../DataRepo/PdbByAtomCount/1a1x.pdb	905	78.065	5.28369	Linux	NVIDIA A100 80GB PCIe	100	498	2.25082e-13	154	498	1.30108
499	Inching (ManyCTRLM Half Sparse )	../DataRepo/PdbByAtomCount/1a1x.pdb	905	78.065	5.28369	Linux	NVIDIA A100 80GB PCIe	100	499	3.11687e-14	154	498	1.30108
500	Inching (ManyCTRLM Half Sparse )	../DataRepo/PdbByAtomCount/1a1x.pdb	905	78.065	5.28369	Linux	NVIDIA A100 80GB PCIe	100	500	6.08217e-14	154	498	1.30108
501	Inching (ManyCTRLM Half Sparse )	../DataRepo/PdbByAtomCount/1a1x.pdb	905	78.065	5.28369	Linux	NVIDIA A100 80GB PCIe	100	501	6.79612e-14	154	498	1.30108
502	Inching (ManyCTRLM Half Sparse )	../DataRepo/PdbByAtomCount/1a1x.pdb	905	78.065	5.28369	Linux	NVIDIA A100 80GB PCIe	100	502	4.05953e-14	154	498	1.30108
503	Inching (ManyCTRLM Half Sparse )	../DataRepo/PdbByAtomCount/1a1x.pdb	905	78.065	5.28369	Linux	NVIDIA A100 80GB PCIe	100	503	8.67384e-14	154	498	1.30108
504	Inching (ManyCTRLM Half Sparse )	../DataRepo/PdbByAtomCount/1a1x.pdb	905	78.065	5.28369	Linux	NVIDIA A100 80GB PCIe	100	504	5.07978e-14	154	498	1.30108
505	Inching (ManyCTRLM Half Sparse )	../DataRepo/PdbByAtomCount/1a1x.pdb	905	78.065	5.28369	Linux	NVIDIA A100 80GB PCIe	100	505	5.32682e-14	154	498	1.30108
506	Inching (ManyCTRLM Half Sparse )	../DataRepo/PdbByAtomCount/1a1x.pdb	905	78.065	5.28369	Linux	NVIDIA A100 80GB PCIe	100	506	3.20522e-14	154	498	1.30108
507	Inching (ManyCTRLM Half Sparse )	../DataRepo/PdbByAtomCount/1a1x.pdb	905	78.065	5.28369	Linux	NVIDIA A100 80GB PCIe	100	507	9.31792e-14	154	498	1.30108
508	Inching (ManyCTRLM Half Sparse )	../DataRepo/PdbByAtomCount/1a1x.pdb	905	78.065	5.28369	Linux	NVIDIA A100 80GB PCIe	100	508	7.91921e-14	154	498	1.30108
509	Inching (ManyCTRLM Half Sparse )	../DataRepo/PdbByAtomCount/1a1x.pdb	905	78.065	5.28369	Linux	NVIDIA A100 80GB PCIe	100	509	3.52493e-14	154	498	1.30108
510	Inching (ManyCTRLM Half Sparse )	../DataRepo/PdbByAtomCount/1a1x.pdb	905	78.065	5.28369	Linux	NVIDIA A100 80GB PCIe	100	510	1.01397e-12	154	498	1.30108
511	Inching (ManyCTRLM Half Sparse )	../DataRepo/PdbByAtomCount/1a1x.pdb	905	78.065	5.28369	Linux	NVIDIA A100 80GB PCIe	100	511	4.79012e-14	154	498	1.30108
512	Inching (ManyCTRLM Half Sparse )	../DataRepo/PdbByAtomCount/1a1x.pdb	905	78.065	5.28369	Linux	NVIDIA A100 80GB PCIe	100	512	5.63876e-13	154	498	1.30108
513	Inching (ManyCTRLM Half Sparse )	../DataRepo/PdbByAtomCount/1a1x.pdb	905	78.065	5.28369	Linux	NVIDIA A100 80GB PCIe	100	513	2.35553e-13	154	498	1.30108
514	Inching (ManyCTRLM Half Sparse )	../DataRepo/PdbByAtomCount/1a1x.pdb	905	78.065	5.28369	Linux	NVIDIA A100 80GB PCIe	100	514	6.01953e-14	154	498	1.30108
515	Inching (ManyCTRLM Half Sparse )	../DataRepo/PdbByAtomCount/1a1x.pdb	905	78.065	5.28369	Linux	NVIDIA A100 80GB PCIe	100	515	2.98956e-14	154	498	1.30108
516	Inching (ManyCTRLM Half Sparse )	../DataRepo/PdbByAtomCount/1a1x.pdb	905	78.065	5.28369	Linux	NVIDIA A100 80GB PCIe	100	516	2.1608e-14	154	498	1.30108
517	Inching (ManyCTRLM Half Sparse )	../DataRepo/PdbByAtomCount/1a1x.pdb	905	78.065	5.28369	Linux	NVIDIA A100 80GB PCIe	100	517	1.58616e-13	154	498	1.30108
518	Inching (ManyCTRLM Half Sparse )	../DataRepo/PdbByAtomCount/1a1x.pdb	905	78.065	5.28369	Linux	NVIDIA A100 80GB PCIe	100	518	4.8771e-14	154	498	1.30108
519	Inching (ManyCTRLM Half Sparse )	../DataRepo/PdbByAtomCount/1a1x.pdb	905	78.065	5.28369	Linux	NVIDIA A100 80GB PCIe	100	519	3.71214e-14	154	498	1.30108
520	Inching (ManyCTRLM Half Sparse )	../DataRepo/PdbByAtomCount/1a1x.pdb	905	78.065	5.28369	Linux	NVIDIA A100 80GB PCIe	100	520	3.53134e-14	154	498	1.30108
521	Inching (ManyCTRLM Half Sparse )	../DataRepo/PdbByAtomCount/1a1x.pdb	905	78.065	5.28369	Linux	NVIDIA A100 80GB PCIe	100	521	2.37819e-13	154	498	1.30108
522	Inching (ManyCTRLM Half Sparse )	../DataRepo/PdbByAtomCount/1a1x.pdb	905	78.065	5.28369	Linux	NVIDIA A100 80GB PCIe	100	522	1.17819e-13	154	498	1.30108
523	Inching (ManyCTRLM Half Sparse )	../DataRepo/PdbByAtomCount/1a1x.pdb	905	78.065	5.28369	Linux	NVIDIA A100 80GB PCIe	100	523	3.53594e-14	154	498	1.30108
524	Inching (ManyCTRLM Half Sparse )	../DataRepo/PdbByAtomCount/1a1x.pdb	905	78.065	5.28369	Linux	NVIDIA A100 80GB PCIe	100	524	6.44642e-14	154	498	1.30108
525	Inching (ManyCTRLM Half Sparse )	../DataRepo/PdbByAtomCount/1a1x.pdb	905	78.065	5.28369	Linux	NVIDIA A100 80GB PCIe	100	525	2.62453e-14	154	498	1.30108
526	Inching (ManyCTRLM Half Sparse )	../DataRepo/PdbByAtomCount/1a1x.pdb	905	78.065	5.28369	Linux	NVIDIA A100 80GB PCIe	100	526	3.22995e-14	154	498	1.30108
527	Inching (ManyCTRLM Half Sparse )	../DataRepo/PdbByAtomCount/1a1x.pdb	905	78.065	5.28369	Linux	NVIDIA A100 80GB PCIe	100	527	2.24456e-14	154	498	1.30108
528	Inching (ManyCTRLM Half Sparse )	../DataRepo/PdbByAtomCount/1a1x.pdb	905	78.065	5.28369	Linux	NVIDIA A100 80GB PCIe	100	528	3.09322e-14	154	498	1.30108
529	Inching (ManyCTRLM Half Sparse )	../DataRepo/PdbByAtomCount/1a1x.pdb	905	78.065	5.28369	Linux	NVIDIA A100 80GB PCIe	100	529	6.85684e-14	154	498	1.30108
530	Inching (ManyCTRLM Half Sparse )	../DataRepo/PdbByAtomCount/1a1x.pdb	905	78.065	5.28369	Linux	NVIDIA A100 80GB PCIe	100	530	2.59883e-14	154	498	1.30108
531	Inching (ManyCTRLM Half Sparse )	../DataRepo/PdbByAtomCount/1a1x.pdb	905	78.065	5.28369	Linux	NVIDIA A100 80GB PCIe	100	531	2.52622e-14	154	498	1.30108
532	Inching (ManyCTRLM Half Sparse )	../DataRepo/PdbByAtomCount/1a1x.pdb	905	78.065	5.28369	Linux	NVIDIA A100 80GB PCIe	100	532	5.06008e-14	154	498	1.30108
533	Inching (ManyCTRLM Half Sparse )	../DataRepo/PdbByAtomCount/1a1x.pdb	905	78.065	5.28369	Linux	NVIDIA A100 80GB PCIe	100	533	1.18555e-13	154	498	1.30108
534	Inching (ManyCTRLM Half Sparse )	../DataRepo/PdbByAtomCount/1a1x.pdb	905	78.065	5.28369	Linux	NVIDIA A100 80GB PCIe	100	534	2.36683e-13	154	498	1.30108
535	Inching (ManyCTRLM Half Sparse )	../DataRepo/PdbByAtomCount/1a1x.pdb	905	78.065	5.28369	Linux	NVIDIA A100 80GB PCIe	100	535	3.9714e-14	154	498	1.30108
536	Inching (ManyCTRLM Half Sparse )	../DataRepo/PdbByAtomCount/1a1x.pdb	905	78.065	5.28369	Linux	NVIDIA A100 80GB PCIe	100	536	4.68032e-14	154	498	1.30108
537	Inching (ManyCTRLM Half Sparse )	../DataRepo/PdbByAtomCount/1a1x.pdb	905	78.065	5.28369	Linux	NVIDIA A100 80GB PCIe	100	537	2.41586e-14	154	498	1.30108
538	Inching (ManyCTRLM Half Sparse )	../DataRepo/PdbByAtomCount/1a1x.pdb	905	78.065	5.28369	Linux	NVIDIA A100 80GB PCIe	100	538	1.5487e-13	154	498	1.30108
539	Inching (ManyCTRLM Half Sparse )	../DataRepo/PdbByAtomCount/1a1x.pdb	905	78.065	5.28369	Linux	NVIDIA A100 80GB PCIe	100	539	1.94846e-14	154	498	1.30108
540	Inching (ManyCTRLM Half Sparse )	../DataRepo/PdbByAtomCount/1a1x.pdb	905	78.065	5.28369	Linux	NVIDIA A100 80GB PCIe	100	540	3.33636e-14	154	498	1.30108
541	Inching (ManyCTRLM Half Sparse )	../DataRepo/PdbByAtomCount/1a1x.pdb	905	78.065	5.28369	Linux	NVIDIA A100 80GB PCIe	100	541	2.37203e-13	154	498	1.30108
542	Inching (ManyCTRLM Half Sparse )	../DataRepo/PdbByAtomCount/1a1x.pdb	905	78.065	5.28369	Linux	NVIDIA A100 80GB PCIe	100	542	5.63004e-13	154	498	1.30108
543	Inching (ManyCTRLM Half Sparse )	../DataRepo/PdbByAtomCount/1a1x.pdb	905	78.065	5.28369	Linux	NVIDIA A100 80GB PCIe	100	543	2.91562e-14	154	498	1.30108
544	Inching (ManyCTRLM Half Sparse )	../DataRepo/PdbByAtomCount/1a1x.pdb	905	78.065	5.28369	Linux	NVIDIA A100 80GB PCIe	100	544	4.51398e-14	154	498	1.30108
545	Inching (ManyCTRLM Half Sparse )	../DataRepo/PdbByAtomCount/1a1x.pdb	905	78.065	5.28369	Linux	NVIDIA A100 80GB PCIe	100	545	1.01391e-12	154	498	1.30108
546	Inching (ManyCTRLM Half Sparse )	../DataRepo/PdbByAtomCount/1a1x.pdb	905	78.065	5.28369	Linux	NVIDIA A100 80GB PCIe	100	546	7.93908e-14	154	498	1.30108
547	Inching (ManyCTRLM Half Sparse )	../DataRepo/PdbByAtomCount/1a1x.pdb	905	78.065	5.28369	Linux	NVIDIA A100 80GB PCIe	100	547	3.44053e-14	154	498	1.30108
548	Inching (ManyCTRLM Half Sparse )	../DataRepo/PdbByAtomCount/1a1x.pdb	905	78.065	5.28369	Linux	NVIDIA A100 80GB PCIe	100	548	9.39356e-14	154	498	1.30108
549	Inching (ManyCTRLM Half Sparse )	../DataRepo/PdbByAtomCount/1a1x.pdb	905	78.065	5.28369	Linux	NVIDIA A100 80GB PCIe	100	549	2.88104e-14	154	498	1.30108
550	Inching (ManyCTRLM Half Sparse )	../DataRepo/PdbByAtomCount/1a1x.pdb	905	78.065	5.28369	Linux	NVIDIA A100 80GB PCIe	100	550	4.29085e-14	154	498	1.30108
551	Inching (ManyCTRLM Half Sparse )	../DataRepo/PdbByAtomCount/1a1x.pdb	905	78.065	5.28369	Linux	NVIDIA A100 80GB PCIe	100	551	6.31441e-14	154	498	1.30108
552	Inching (ManyCTRLM Half Sparse )	../DataRepo/PdbByAtomCount/1a1x.pdb	905	78.065	5.28369	Linux	NVIDIA A100 80GB PCIe	100	552	4.36055e-14	154	498	1.30108
553	Inching (ManyCTRLM Half Sparse )	../DataRepo/PdbByAtomCount/1a1x.pdb	905	78.065	5.28369	Linux	NVIDIA A100 80GB PCIe	100	553	8.70577e-14	154	498	1.30108
554	Inching (ManyCTRLM Half Sparse )	../DataRepo/PdbByAtomCount/1a1x.pdb	905	78.065	5.28369	Linux	NVIDIA A100 80GB PCIe	100	554	5.34452e-14	154	498	1.30108
555	Inching (ManyCTRLM Half Sparse )	../DataRepo/PdbByAtomCount/1a1x.pdb	905	78.065	5.28369	Linux	NVIDIA A100 80GB PCIe	100	555	4.48406e-14	154	498	1.30108
556	Inching (ManyCTRLM Half Sparse )	../DataRepo/PdbByAtomCount/1a1x.pdb	905	78.065	5.28369	Linux	NVIDIA A100 80GB PCIe	100	556	7.21095e-14	154	498	1.30108
557	Inching (ManyCTRLM Half Sparse )	../DataRepo/PdbByAtomCount/1a1x.pdb	905	78.065	5.28369	Linux	NVIDIA A100 80GB PCIe	100	557	2.49372e-14	154	498	1.30108
558	Inching (ManyCTRLM Half Sparse )	../DataRepo/PdbByAtomCount/1a1x.pdb	905	78.065	5.28369	Linux	NVIDIA A100 80GB PCIe	100	558	4.26715e-14	154	498	1.30108
559	Inching (ManyCTRLM Half Sparse )	../DataRepo/PdbByAtomCount/1a1x.pdb	905	78.065	5.28369	Linux	NVIDIA A100 80GB PCIe	100	559	5.33794e-14	154	498	1.30108
560	Inching (ManyCTRLM Half Sparse )	../DataRepo/PdbByAtomCount/1a1x.pdb	905	78.065	5.28369	Linux	NVIDIA A100 80GB PCIe	100	560	2.99053e-14	154	498	1.30108
561	Inching (ManyCTRLM Half Sparse )	../DataRepo/PdbByAtomCount/1a1x.pdb	905	78.065	5.28369	Linux	NVIDIA A100 80GB PCIe	100	561	2.25559e-13	154	498	1.30108
562	Inching (ManyCTRLM Half Sparse )	../DataRepo/PdbByAtomCount/1a1x.pdb	905	94.5886	5.28369	Linux	NVIDIA A100 80GB PCIe	100	562	2.95491e-14	193	562	1.57648
563	Inching (ManyCTRLM Half Sparse )	../DataRepo/PdbByAtomCount/1a1x.pdb	905	94.5886	5.28369	Linux	NVIDIA A100 80GB PCIe	100	563	2.17853e-14	193	562	1.57648
564	Inching (ManyCTRLM Half Sparse )	../DataRepo/PdbByAtomCount/1a1x.pdb	905	94.5886	5.28369	Linux	NVIDIA A100 80GB PCIe	100	564	5.21789e-14	193	562	1.57648
565	Inching (ManyCTRLM Half Sparse )	../DataRepo/PdbByAtomCount/1a1x.pdb	905	94.5886	5.28369	Linux	NVIDIA A100 80GB PCIe	100	565	2.04536e-14	193	562	1.57648
566	Inching (ManyCTRLM Half Sparse )	../DataRepo/PdbByAtomCount/1a1x.pdb	905	94.5886	5.28369	Linux	NVIDIA A100 80GB PCIe	100	566	2.29202e-14	193	562	1.57648
567	Inching (ManyCTRLM Half Sparse )	../DataRepo/PdbByAtomCount/1a1x.pdb	905	94.5886	5.28369	Linux	NVIDIA A100 80GB PCIe	100	567	3.19292e-14	193	562	1.57648
[truncated: 119,062 more rows]

## Sheet: Supplementary Figure 1
Column1	Method	Filename	Number of atoms	Run Time (second)	Peak Memory (MB)	Platform	Device	Batch Size	Eigenvalue Index	$\delta\lambda$	Eigenvalue	Polynomial Degree	Begin Mode Index	Run Time (minute)	Chebyshev-Filtered	Radius ($\AA$)	Method	Frequency $\omega$
[truncated: 64 more rows]

[truncated: 9 more sheets: Supplementary Figure 2, Supplementary Figure 3, Supplementary Figure 4, Supplementary Figure 5, Supplementary Figure 6, Supplementary Figure 7 and 8, Supplementary Figure 9, Supplementary Figure 10, Supplementary Figure 11]
